# Supplementary material for: Photoenolization of α,β-Unsaturated Esters Enables Enantioselective Contra-Thermodynamic Positional Isomerization to α-Tertiary β,γ-Alkenyl Esters
Source: J Am Chem Soc. 2025 Feb 24;147(9):7452–60. doi: 10.1021/jacs.4c15732 (PMC11887454; doi:10.1021/jacs.4c15732)
Supplement: Supplementary file 2 — ja4c15732_si_002.zip [file ja4c15732_si_002.zip]

Archive with 61 entries (36 files):
- DFT/
- DFT/Path a/
- DFT/Path a/coordinate/
- DFT/Path a/coordinate/gas phase/
- DFT/Path a/coordinate/gas phase/IS-1.xyz
- DFT/Path a/coordinate/gas phase/P-1.xyz
- DFT/Path a/coordinate/gas phase/TS-1.xyz
- DFT/Path a/coordinate/PCM = toluene/
- DFT/Path a/coordinate/PCM = toluene/IS-1.xyz
- DFT/Path a/coordinate/PCM = toluene/P-1.xyz
- DFT/Path a/coordinate/PCM = toluene/TS-1.xyz
- DFT/Path a/IRC/
- DFT/Path a/IRC/gas phase.txt
- DFT/Path a/IRC/PCM = toluene.txt
- DFT/Path b/
- DFT/Path b/coordinate/
- DFT/Path b/coordinate/gas phase/
- DFT/Path b/coordinate/gas phase/IS-2.xyz
- DFT/Path b/coordinate/gas phase/P-2.xyz
- DFT/Path b/coordinate/gas phase/TS-2.xyz
- DFT/Path b/coordinate/PCM = toluene/
- DFT/Path b/coordinate/PCM = toluene/IS-2.xyz
- DFT/Path b/coordinate/PCM = toluene/P-2.xyz
- DFT/Path b/coordinate/PCM = toluene/TS-2.xyz
- DFT/Path b/IRC/
- DFT/Path b/IRC/gas phase.txt
- DFT/Path b/IRC/PCM = toluene.txt
- DFT/Path c/
- DFT/Path c/coordinate/
- DFT/Path c/coordinate/gas phase/
- DFT/Path c/coordinate/gas phase/IS-3.xyz
- DFT/Path c/coordinate/gas phase/P-3.xyz
- DFT/Path c/coordinate/gas phase/TS-3.xyz
- DFT/Path c/coordinate/PCM = toluene/
- DFT/Path c/coordinate/PCM = toluene/IS-3.xyz
- DFT/Path c/coordinate/PCM = toluene/P-3.xyz
- DFT/Path c/coordinate/PCM = toluene/TS-3.xyz
- DFT/Path c/IRC/
- DFT/Path c/IRC/gas phase.txt
- DFT/Path c/IRC/PCM = toluene.txt
- DFT/Path d/
- DFT/Path d/coordinate/
- DFT/Path d/coordinate/gas phase/
- DFT/Path d/coordinate/gas phase/IS-4.xyz
- DFT/Path d/coordinate/gas phase/P-4.xyz
- DFT/Path d/coordinate/gas phase/TS-4.xyz
- DFT/Path d/coordinate/PCM = toluene/
- DFT/Path d/coordinate/PCM = toluene/IS-4.xyz
- DFT/Path d/coordinate/PCM = toluene/P-4.xyz
- DFT/Path d/coordinate/PCM = toluene/TS-4.xyz
- DFT/Path d/IRC/
- DFT/Path d/IRC/gas phase.txt
- DFT/Path d/IRC/PCM = toluene.txt
- DFT/Path e/
- DFT/Path e/coordinate/
- DFT/Path e/coordinate/gas phase/
- DFT/Path e/coordinate/gas phase/IS-5.xyz
- DFT/Path e/coordinate/gas phase/P-5.xyz
- DFT/Path e/coordinate/gas phase/TS-5.xyz
- DFT/Path e/IRC/
- DFT/Path e/IRC/gas phase.txt
