# Supplementary material for: Photoenolization of α,β-Unsaturated Esters Enables Enantioselective Contra-Thermodynamic Positional Isomerization to α-Tertiary β,γ-Alkenyl Esters
Source: J Am Chem Soc. 2025 Feb 24;147(9):7452–60. doi: 10.1021/jacs.4c15732 (PMC11887454; doi:10.1021/jacs.4c15732)
Supplement: Supplementary file 2 — ja4c15732_si_002.zip [file ja4c15732_si_002.zip › DFT/Path a/coordinate/gas phase/IS-1.xyz]

44
C	6.967458	-0.678903	-0.273829
C	7.425160	0.636559	-0.155342
C	5.603711	-0.961368	-0.175504
C	4.666154	0.064723	0.043015
C	6.505470	1.666620	0.061983
C	5.141780	1.383775	0.159503
C	3.212856	-0.235735	0.146878
C	2.612304	-1.207510	-0.673630
C	1.250445	-1.490359	-0.572624
C	0.441398	-0.811920	0.348344
C	2.396509	0.440726	1.071582
C	1.034674	0.157219	1.168256
C	-1.031121	-1.103610	0.438684
O	-1.726899	-0.210682	-0.477392
C	-3.081151	-0.246713	-0.451616
O	-3.563996	-1.524570	-0.411550
H	-4.529693	-1.478438	-0.506749
C	-3.841479	0.867266	-0.550950
C	-3.222618	2.237948	-0.700182
C	-5.312549	0.781757	-0.686701
C	-6.213986	0.248294	0.170215
C	-7.688064	0.252063	-0.156063
C	-5.860037	-0.342975	1.513410
H	7.673458	-1.489083	-0.434533
H	8.486221	0.856459	-0.231635
H	6.848188	2.694248	0.146630
H	4.436533	2.196950	0.304439
H	5.264886	-1.990863	-0.246618
H	3.211667	-1.731972	-1.411854
H	0.808338	-2.240128	-1.224064
H	2.835700	1.177354	1.737759
H	0.427089	0.688641	1.896664
H	-1.406737	-0.924059	1.453395
H	-1.244595	-2.139384	0.162604
H	-2.131924	2.194817	-0.674277
H	-3.519487	2.697318	-1.653996
H	-3.560548	2.916268	0.094461
H	-8.096018	-0.768070	-0.163112
H	-8.254428	0.806759	0.604468
H	-7.890660	0.703792	-1.131946
H	-6.493248	0.099194	2.293777
H	-4.814691	-0.171902	1.781184
H	-6.049203	-1.425517	1.545411
H	-5.715183	1.262484	-1.583039
