# Supplementary material for: Photoenolization of α,β-Unsaturated Esters Enables Enantioselective Contra-Thermodynamic Positional Isomerization to α-Tertiary β,γ-Alkenyl Esters
Source: J Am Chem Soc. 2025 Feb 24;147(9):7452–60. doi: 10.1021/jacs.4c15732 (PMC11887454; doi:10.1021/jacs.4c15732)
Supplement: Supplementary file 2 — ja4c15732_si_002.zip [file ja4c15732_si_002.zip › DFT/Path a/coordinate/gas phase/P-1.xyz]

44
C	-6.749152	-0.351962	0.259879
C	-7.063222	0.997559	0.442348
C	-5.427921	-0.742574	0.035973
C	-4.391282	0.206578	-0.009220
C	-6.043482	1.952274	0.399254
C	-4.722390	1.560648	0.176579
C	-2.983936	-0.209159	-0.246127
C	-2.462991	-1.375165	0.342409
C	-1.143977	-1.765400	0.116327
C	-0.298486	-1.004276	-0.701472
C	-2.133083	0.548655	-1.069759
C	-0.813618	0.156727	-1.292121
C	1.128490	-1.417457	-0.929446
O	1.944557	-0.835372	0.128953
C	3.266976	-1.122131	0.079195
O	3.758294	-1.813774	-0.790237
H	4.381486	-1.433433	1.792741
C	4.052246	-0.533330	1.255408
C	3.219734	0.311032	2.239968
C	5.324253	0.177623	0.810103
C	5.451614	1.152078	-0.104650
C	6.803254	1.756435	-0.403439
C	4.317529	1.715705	-0.926121
H	-7.534715	-1.101980	0.282334
H	-8.091172	1.301836	0.616133
H	-6.274478	3.003214	0.548643
H	-3.935395	2.309114	0.170920
H	-5.200254	-1.791514	-0.129791
H	-3.090714	-1.969929	0.999235
H	-0.763505	-2.667859	0.588261
H	-2.516280	1.437554	-1.561891
H	-0.179581	0.754491	-1.942180
H	1.508317	-1.062575	-1.891471
H	1.251252	-2.503526	-0.897871
H	2.365052	-0.250347	2.627076
H	3.851695	0.609325	3.082224
H	2.841875	1.220493	1.765740
H	7.066886	1.617087	-1.460428
H	6.799505	2.839248	-0.220365
H	7.594401	1.309285	0.204923
H	4.304391	2.811095	-0.857756
H	3.334815	1.352837	-0.620060
H	4.454818	1.467357	-1.987076
H	6.225463	-0.141765	1.330407
