# Supplementary material for: Photoenolization of α,β-Unsaturated Esters Enables Enantioselective Contra-Thermodynamic Positional Isomerization to α-Tertiary β,γ-Alkenyl Esters
Source: J Am Chem Soc. 2025 Feb 24;147(9):7452–60. doi: 10.1021/jacs.4c15732 (PMC11887454; doi:10.1021/jacs.4c15732)
Supplement: Supplementary file 2 — ja4c15732_si_002.zip [file ja4c15732_si_002.zip › DFT/Path a/coordinate/gas phase/TS-1.xyz]

44
C	6.804380	-0.636555	-0.255400
C	7.222134	0.626465	-0.683610
C	5.464895	-0.862790	0.065182
C	4.514029	0.168238	-0.035802
C	6.288104	1.660750	-0.788520
C	4.948711	1.433753	-0.468226
C	3.087324	-0.072555	0.304364
C	2.449111	-1.273134	-0.054819
C	1.112084	-1.498848	0.267216
C	0.366970	-0.532626	0.956110
C	2.335436	0.891649	0.998792
C	0.997863	0.664465	1.318372
C	-1.077780	-0.769893	1.284067
O	-1.897062	-0.259821	0.171164
C	-3.118663	-0.730286	0.033150
O	-3.646297	-1.541209	0.900801
H	-4.313874	-1.718787	-0.157317
C	-3.940358	-0.595960	-1.136754
C	-3.266120	-0.489404	-2.496632
C	-5.275204	0.048354	-1.031827
C	-5.789066	0.879063	-0.097694
C	-7.230179	1.324829	-0.179326
C	-5.021570	1.384237	1.098378
H	7.523351	-1.445461	-0.161724
H	8.264290	0.802764	-0.933057
H	6.599893	2.643968	-1.129223
H	4.227698	2.238447	-0.578518
H	5.157301	-1.841818	0.420817
H	2.999357	-2.027179	-0.609372
H	0.640040	-2.432739	-0.027636
H	2.810132	1.815917	1.313820
H	0.440666	1.422037	1.863689
H	-1.386506	-0.229049	2.181775
H	-1.313307	-1.828316	1.413382
H	-2.379659	-1.127781	-2.567124
H	-3.965512	-0.804393	-3.278989
H	-2.960027	0.540057	-2.731681
H	-7.805662	0.976597	0.690795
H	-7.307120	2.420903	-0.184435
H	-7.724495	0.943562	-1.078264
H	-5.377123	2.377779	1.395571
H	-3.949059	1.463567	0.892037
H	-5.137634	0.723028	1.969806
H	-5.928480	-0.223370	-1.862194
