# Supplementary material for: Photoenolization of α,β-Unsaturated Esters Enables Enantioselective Contra-Thermodynamic Positional Isomerization to α-Tertiary β,γ-Alkenyl Esters
Source: J Am Chem Soc. 2025 Feb 24;147(9):7452–60. doi: 10.1021/jacs.4c15732 (PMC11887454; doi:10.1021/jacs.4c15732)
Supplement: Supplementary file 2 — ja4c15732_si_002.zip [file ja4c15732_si_002.zip › DFT/Path a/coordinate/PCM = toluene/P-1.xyz]

44
C	-6.749217	-0.328713	0.266513
C	-7.053945	1.024912	0.436182
C	-5.430816	-0.731106	0.044761
C	-4.387022	0.210536	-0.011514
C	-6.027351	1.972087	0.381903
C	-4.709032	1.569211	0.161009
C	-2.981702	-0.217544	-0.245060
C	-2.474382	-1.392382	0.338976
C	-1.157284	-1.793190	0.117823
C	-0.300893	-1.034685	-0.691530
C	-2.119242	0.537529	-1.060374
C	-0.802323	0.134671	-1.278855
C	1.123444	-1.458854	-0.915307
O	1.946502	-0.862657	0.133837
C	3.269106	-1.127435	0.078347
O	3.767544	-1.818245	-0.791468
H	4.386534	-1.423760	1.791565
C	4.053674	-0.528107	1.249154
C	3.219958	0.316578	2.231039
C	5.322361	0.187140	0.799185
C	5.441740	1.170937	-0.108161
C	6.788722	1.783396	-0.408986
C	4.302139	1.739700	-0.917080
H	-7.539819	-1.073415	0.297857
H	-8.079726	1.338004	0.608555
H	-6.250511	3.026362	0.520863
H	-3.918314	2.313694	0.145378
H	-5.212300	-1.783772	-0.109048
H	-3.110157	-1.987566	0.987713
H	-0.787990	-2.702233	0.586294
H	-2.489397	1.433888	-1.549078
H	-0.159970	0.730526	-1.922608
H	1.501406	-1.119697	-1.883385
H	1.237580	-2.544989	-0.863739
H	2.372298	-0.248120	2.629799
H	3.853793	0.622713	3.069672
H	2.833510	1.222503	1.755961
H	7.045529	1.659084	-1.469864
H	6.782474	2.864243	-0.212940
H	7.587063	1.332418	0.187918
H	4.277351	2.833546	-0.825924
H	3.321724	1.362312	-0.620496
H	4.441664	1.517474	-1.983893
H	6.227270	-0.134075	1.312309
