# Supplementary material for: Photoenolization of α,β-Unsaturated Esters Enables Enantioselective Contra-Thermodynamic Positional Isomerization to α-Tertiary β,γ-Alkenyl Esters
Source: J Am Chem Soc. 2025 Feb 24;147(9):7452–60. doi: 10.1021/jacs.4c15732 (PMC11887454; doi:10.1021/jacs.4c15732)
Supplement: Supplementary file 2 — ja4c15732_si_002.zip [file ja4c15732_si_002.zip › DFT/Path a/coordinate/PCM = toluene/TS-1.xyz]

44
C	-6.798772	-0.620737	0.283483
C	-7.208553	0.641616	0.722123
C	-5.462531	-0.850751	-0.049085
C	-4.506065	0.176182	0.049633
C	-6.269208	1.671657	0.825271
C	-4.933059	1.441365	0.492851
C	-3.082118	-0.067398	-0.304207
C	-2.453103	-1.285518	0.012460
C	-1.119142	-1.512544	-0.321986
C	-0.368011	-0.529940	-0.981556
C	-2.323655	0.912673	-0.969734
C	-0.989158	0.684355	-1.301832
C	1.072364	-0.767779	-1.324995
O	1.901379	-0.320621	-0.185812
C	3.135134	-0.761257	-0.100251
O	3.680090	-1.479842	-1.037125
H	4.364166	-1.724045	-0.010689
C	3.966990	-0.703131	1.070994
C	3.298543	-0.739066	2.437551
C	5.272073	0.006237	1.019564
C	5.747041	0.943073	0.167311
C	7.168955	1.438238	0.289714
C	4.959905	1.530303	-0.976722
H	-7.521433	-1.426835	0.191268
H	-8.248268	0.820617	0.980696
H	-6.574168	2.654598	1.173624
H	-4.209603	2.244287	0.600645
H	-5.163406	-1.830339	-0.410458
H	-3.007250	-2.054711	0.541980
H	-0.654745	-2.460160	-0.060569
H	-2.788761	1.852217	-1.251980
H	-0.427681	1.454913	-1.824229
H	1.385154	-0.188160	-2.196294
H	1.292833	-1.822700	-1.500894
H	2.445515	-1.425521	2.461251
H	4.017520	-1.079570	3.191478
H	2.942322	0.251681	2.756510
H	7.751612	1.205839	-0.614143
H	7.201661	2.530651	0.406515
H	7.687392	0.988697	1.142914
H	5.251922	2.573101	-1.151363
H	3.881477	1.517857	-0.788321
H	5.134393	0.987787	-1.918001
H	5.941827	-0.311973	1.820025
