# Supplementary material for: Photoenolization of α,β-Unsaturated Esters Enables Enantioselective Contra-Thermodynamic Positional Isomerization to α-Tertiary β,γ-Alkenyl Esters
Source: J Am Chem Soc. 2025 Feb 24;147(9):7452–60. doi: 10.1021/jacs.4c15732 (PMC11887454; doi:10.1021/jacs.4c15732)
Supplement: Supplementary file 2 — ja4c15732_si_002.zip [file ja4c15732_si_002.zip › DFT/Path a/IRC/gas phase.txt]

    Summary of reaction path following
 --------------------------------------------------------------------------
                        Energy    RxCoord
   1                   -0.07402 -10.47195
   2                   -0.07391 -10.36754
   3                   -0.07379 -10.26300
   4                   -0.07368 -10.15848
   5                   -0.07356 -10.05404
   6                   -0.07343  -9.94969
   7                   -0.07331  -9.84524
   8                   -0.07317  -9.74066
   9                   -0.07304  -9.63599
  10                   -0.07290  -9.53128
  11                   -0.07276  -9.42656
  12                   -0.07261  -9.32185
  13                   -0.07246  -9.21717
  14                   -0.07231  -9.11251
  15                   -0.07216  -9.00790
  16                   -0.07200  -8.90329
  17                   -0.07183  -8.79868
  18                   -0.07167  -8.69404
  19                   -0.07150  -8.58938
  20                   -0.07132  -8.48470
  21                   -0.07115  -8.38003
  22                   -0.07096  -8.27535
  23                   -0.07078  -8.17072
  24                   -0.07059  -8.06608
  25                   -0.07040  -7.96146
  26                   -0.07020  -7.85681
  27                   -0.07000  -7.75212
  28                   -0.06980  -7.64739
  29                   -0.06959  -7.54264
  30                   -0.06938  -7.43786
  31                   -0.06916  -7.33309
  32                   -0.06894  -7.22833
  33                   -0.06872  -7.12358
  34                   -0.06849  -7.01884
  35                   -0.06825  -6.91409
  36                   -0.06801  -6.80934
  37                   -0.06777  -6.70457
  38                   -0.06752  -6.59981
  39                   -0.06726  -6.49504
  40                   -0.06700  -6.39028
  41                   -0.06674  -6.28552
  42                   -0.06647  -6.18079
  43                   -0.06619  -6.07605
  44                   -0.06590  -5.97134
  45                   -0.06561  -5.86660
  46                   -0.06531  -5.76187
  47                   -0.06501  -5.65711
  48                   -0.06470  -5.55233
  49                   -0.06438  -5.44753
  50                   -0.06405  -5.34272
  51                   -0.06372  -5.23790
  52                   -0.06338  -5.13308
  53                   -0.06303  -5.02824
  54                   -0.06267  -4.92341
  55                   -0.06230  -4.81857
  56                   -0.06192  -4.71374
  57                   -0.06154  -4.60891
  58                   -0.06115  -4.50407
  59                   -0.06075  -4.39924
  60                   -0.06034  -4.29442
  61                   -0.05992  -4.18961
  62                   -0.05949  -4.08481
  63                   -0.05905  -3.98002
  64                   -0.05861  -3.87527
  65                   -0.05815  -3.77053
  66                   -0.05768  -3.66582
  67                   -0.05721  -3.56111
  68                   -0.05672  -3.45640
  69                   -0.05622  -3.35165
  70                   -0.05572  -3.24689
  71                   -0.05520  -3.14210
  72                   -0.05466  -3.03730
  73                   -0.05411  -2.93249
  74                   -0.05355  -2.82768
  75                   -0.05296  -2.72287
  76                   -0.05236  -2.61807
  77                   -0.05172  -2.51326
  78                   -0.05105  -2.40847
  79                   -0.05033  -2.30367
  80                   -0.04956  -2.19887
  81                   -0.04873  -2.09408
  82                   -0.04783  -1.98927
  83                   -0.04685  -1.88447
  84                   -0.04578  -1.77967
  85                   -0.04460  -1.67512
  86                   -0.04335  -1.57109
  87                   -0.04189  -1.46682
  88                   -0.04027  -1.36217
  89                   -0.03844  -1.25744
  90                   -0.03635  -1.15270
  91                   -0.03395  -1.04794
  92                   -0.03120  -0.94317
  93                   -0.02805  -0.83839
  94                   -0.02447  -0.73363
  95                   -0.02045  -0.62890
  96                   -0.01600  -0.52416
  97                   -0.01135  -0.41937
  98                   -0.00693  -0.31455
  99                   -0.00327  -0.20971
 100                   -0.00085  -0.10487
 101                    0.00000   0.00000
 102                   -0.00087   0.10487
 103                   -0.00344   0.20971
 104                   -0.00755   0.31455
 105                   -0.01298   0.41940
 106                   -0.01943   0.52425
 107                   -0.02659   0.62910
 108                   -0.03414   0.73395
 109                   -0.04176   0.83880
 110                   -0.04917   0.94364
 111                   -0.05615   1.04847
 112                   -0.06255   1.15329
 113                   -0.06830   1.25811
 114                   -0.07339   1.36292
 115                   -0.07784   1.46774
 116                   -0.08165   1.57256
 117                   -0.08487   1.67735
 118                   -0.08751   1.78211
 119                   -0.08965   1.88680
 120                   -0.09135   1.99140
 121                   -0.09272   2.09595
 122                   -0.09386   2.20053
 123                   -0.09484   2.30520
 124                   -0.09571   2.40993
 125                   -0.09648   2.51471
 126                   -0.09718   2.61951
 127                   -0.09781   2.72431
 128                   -0.09838   2.82910
 129                   -0.09891   2.93389
 130                   -0.09939   3.03862
 131                   -0.09984   3.14275
 132                   -0.10024   3.24651
 133                   -0.10062   3.35062
 134                   -0.10098   3.45531
 135                   -0.10133   3.56009
 136                   -0.10166   3.66489
 137                   -0.10198   3.76967
 138                   -0.10228   3.87441
 139                   -0.10257   3.97907
 140                   -0.10285   4.08360
 141                   -0.10311   4.18794
 142                   -0.10336   4.29206
 143                   -0.10360   4.39603
 144                   -0.10383   4.49993
 145                   -0.10405   4.60392
 146                   -0.10426   4.70799
 147                   -0.10446   4.81218
 148                   -0.10465   4.91644
 149                   -0.10483   5.02061
 150                   -0.10500   5.12469
 151                   -0.10517   5.22856
 152                   -0.10532   5.33280
 153                   -0.10546   5.43707
 154                   -0.10560   5.54141
 155                   -0.10573   5.64554
 156                   -0.10586   5.74950
 157                   -0.10597   5.85355
 158                   -0.10608   5.95770
 159                   -0.10618   6.06203
 160                   -0.10628   6.16634
 161                   -0.10637   6.27073
 162                   -0.10646   6.37518
 163                   -0.10654   6.47963
 164                   -0.10662   6.58370
 165                   -0.10669   6.68741
 166                   -0.10675   6.79109
 167                   -0.10681   6.89514
 168                   -0.10687   6.99945
 169                   -0.10693   7.10381
 170                   -0.10698   7.20824
 171                   -0.10703   7.31269
 172                   -0.10708   7.41708
 173                   -0.10713   7.52145
 174                   -0.10718   7.62572
 175                   -0.10722   7.72977
 176                   -0.10727   7.83341
 177                   -0.10731   7.93720
 178                   -0.10735   8.04120
 179                   -0.10738   8.14562
 180                   -0.10742   8.24994
 181                   -0.10746   8.35379
 182                   -0.10749   8.45804
 183                   -0.10753   8.56204
 184                   -0.10756   8.66592
 185                   -0.10760   8.77056
 186                   -0.10763   8.87493
 187                   -0.10766   8.97968
 188                   -0.10769   9.08442
 189                   -0.10772   9.18898
 190                   -0.10775   9.29307
 191                   -0.10778   9.39654
 192                   -0.10781   9.50030
 193                   -0.10784   9.60481
 194                   -0.10786   9.70935
 195                   -0.10789   9.81382
 196                   -0.10792   9.91802
 197                   -0.10795  10.02184
 198                   -0.10797  10.12621
 199                   -0.10799  10.23079
 200                   -0.10802  10.33551
