# Supplementary material for: Photoenolization of α,β-Unsaturated Esters Enables Enantioselective Contra-Thermodynamic Positional Isomerization to α-Tertiary β,γ-Alkenyl Esters
Source: J Am Chem Soc. 2025 Feb 24;147(9):7452–60. doi: 10.1021/jacs.4c15732 (PMC11887454; doi:10.1021/jacs.4c15732)
Supplement: Supplementary file 2 — ja4c15732_si_002.zip [file ja4c15732_si_002.zip › DFT/Path a/IRC/PCM = toluene.txt]

    Summary of reaction path following
 --------------------------------------------------------------------------
                        Energy    RxCoord
   1                   -0.10865 -10.42507
   2                   -0.10862 -10.32132
   3                   -0.10859 -10.21751
   4                   -0.10857 -10.11375
   5                   -0.10854 -10.00985
   6                   -0.10851  -9.90578
   7                   -0.10848  -9.80160
   8                   -0.10845  -9.69739
   9                   -0.10842  -9.59322
  10                   -0.10839  -9.48910
  11                   -0.10836  -9.38494
  12                   -0.10833  -9.28071
  13                   -0.10829  -9.17644
  14                   -0.10826  -9.07228
  15                   -0.10823  -8.96846
  16                   -0.10820  -8.86479
  17                   -0.10816  -8.76122
  18                   -0.10813  -8.65739
  19                   -0.10809  -8.55308
  20                   -0.10805  -8.44854
  21                   -0.10802  -8.34395
  22                   -0.10798  -8.23947
  23                   -0.10794  -8.13546
  24                   -0.10790  -8.03203
  25                   -0.10786  -7.92791
  26                   -0.10782  -7.82358
  27                   -0.10777  -7.71961
  28                   -0.10772  -7.61576
  29                   -0.10768  -7.51171
  30                   -0.10762  -7.40729
  31                   -0.10757  -7.30279
  32                   -0.10752  -7.19857
  33                   -0.10746  -7.09431
  34                   -0.10740  -6.99047
  35                   -0.10734  -6.88633
  36                   -0.10728  -6.78232
  37                   -0.10721  -6.67841
  38                   -0.10714  -6.57457
  39                   -0.10707  -6.47058
  40                   -0.10699  -6.36640
  41                   -0.10690  -6.26218
  42                   -0.10682  -6.15799
  43                   -0.10672  -6.05403
  44                   -0.10663  -5.95005
  45                   -0.10652  -5.84604
  46                   -0.10641  -5.74185
  47                   -0.10629  -5.63753
  48                   -0.10617  -5.53317
  49                   -0.10603  -5.42879
  50                   -0.10589  -5.32461
  51                   -0.10575  -5.22054
  52                   -0.10559  -5.11692
  53                   -0.10543  -5.01331
  54                   -0.10526  -4.90981
  55                   -0.10508  -4.80632
  56                   -0.10489  -4.70281
  57                   -0.10469  -4.59924
  58                   -0.10447  -4.49535
  59                   -0.10425  -4.39113
  60                   -0.10402  -4.28667
  61                   -0.10377  -4.18208
  62                   -0.10352  -4.07743
  63                   -0.10325  -3.97276
  64                   -0.10297  -3.86808
  65                   -0.10268  -3.76340
  66                   -0.10237  -3.65872
  67                   -0.10205  -3.55404
  68                   -0.10171  -3.44937
  69                   -0.10135  -3.34471
  70                   -0.10097  -3.24005
  71                   -0.10056  -3.13541
  72                   -0.10012  -3.03077
  73                   -0.09965  -2.92613
  74                   -0.09913  -2.82149
  75                   -0.09855  -2.71705
  76                   -0.09796  -2.61395
  77                   -0.09726  -2.51047
  78                   -0.09649  -2.40633
  79                   -0.09562  -2.30184
  80                   -0.09464  -2.19736
  81                   -0.09348  -2.09295
  82                   -0.09208  -1.98856
  83                   -0.09034  -1.88409
  84                   -0.08815  -1.77954
  85                   -0.08544  -1.67493
  86                   -0.08216  -1.57027
  87                   -0.07829  -1.46561
  88                   -0.07379  -1.36094
  89                   -0.06866  -1.25628
  90                   -0.06286  -1.15162
  91                   -0.05642  -1.04695
  92                   -0.04939  -0.94227
  93                   -0.04193  -0.83758
  94                   -0.03426  -0.73288
  95                   -0.02667  -0.62819
  96                   -0.01947  -0.52349
  97                   -0.01300  -0.41879
  98                   -0.00755  -0.31410
  99                   -0.00343  -0.20941
 100                   -0.00087  -0.10472
 101                    0.00000   0.00000
 102                   -0.00084   0.10472
 103                   -0.00322   0.20940
 104                   -0.00680   0.31409
 105                   -0.01108   0.41876
 106                   -0.01555   0.52338
 107                   -0.01982   0.62796
 108                   -0.02370   0.73255
 109                   -0.02715   0.83716
 110                   -0.03019   0.94178
 111                   -0.03285   1.04640
 112                   -0.03517   1.15101
 113                   -0.03721   1.25561
 114                   -0.03902   1.36021
 115                   -0.04062   1.46481
 116                   -0.04205   1.56939
 117                   -0.04334   1.67364
 118                   -0.04452   1.77684
 119                   -0.04550   1.87937
 120                   -0.04648   1.98384
 121                   -0.04737   2.08848
 122                   -0.04820   2.19313
 123                   -0.04896   2.29779
 124                   -0.04967   2.40244
 125                   -0.05034   2.50709
 126                   -0.05097   2.61175
 127                   -0.05158   2.71641
 128                   -0.05216   2.82108
 129                   -0.05272   2.92576
 130                   -0.05326   3.03044
 131                   -0.05379   3.13513
 132                   -0.05430   3.23983
 133                   -0.05481   3.34452
 134                   -0.05530   3.44922
 135                   -0.05578   3.55391
 136                   -0.05625   3.65861
 137                   -0.05671   3.76331
 138                   -0.05717   3.86801
 139                   -0.05761   3.97271
 140                   -0.05804   4.07741
 141                   -0.05847   4.18211
 142                   -0.05888   4.28681
 143                   -0.05929   4.39151
 144                   -0.05969   4.49621
 145                   -0.06008   4.60091
 146                   -0.06046   4.70561
 147                   -0.06083   4.81031
 148                   -0.06119   4.91501
 149                   -0.06154   5.01971
 150                   -0.06189   5.12441
 151                   -0.06223   5.22911
 152                   -0.06256   5.33381
 153                   -0.06288   5.43851
 154                   -0.06319   5.54321
 155                   -0.06350   5.64791
 156                   -0.06380   5.75260
 157                   -0.06409   5.85729
 158                   -0.06437   5.96191
 159                   -0.06466   6.06623
 160                   -0.06493   6.16993
 161                   -0.06518   6.27329
 162                   -0.06544   6.37784
 163                   -0.06569   6.48253
 164                   -0.06594   6.58721
 165                   -0.06618   6.69189
 166                   -0.06642   6.79658
 167                   -0.06665   6.90126
 168                   -0.06688   7.00593
 169                   -0.06710   7.11060
 170                   -0.06732   7.21525
 171                   -0.06753   7.31986
 172                   -0.06774   7.42444
 173                   -0.06795   7.52898
 174                   -0.06815   7.63356
 175                   -0.06834   7.73817
 176                   -0.06854   7.84282
 177                   -0.06872   7.94750
 178                   -0.06891   8.05218
 179                   -0.06909   8.15687
 180                   -0.06927   8.26156
 181                   -0.06944   8.36624
 182                   -0.06961   8.47091
 183                   -0.06978   8.57556
 184                   -0.06995   8.68017
 185                   -0.07011   8.78473
 186                   -0.07026   8.88925
 187                   -0.07041   8.99378
 188                   -0.07056   9.09834
 189                   -0.07071   9.20292
 190                   -0.07085   9.30749
 191                   -0.07099   9.41197
 192                   -0.07113   9.51625
 193                   -0.07126   9.62010
 194                   -0.07139   9.72420
 195                   -0.07151   9.82820
 196                   -0.07163   9.93275
 197                   -0.07175  10.03735
 198                   -0.07186  10.14185
 199                   -0.07197  10.24617
 200                   -0.07208  10.35021
