# Supplementary material for: Photoenolization of α,β-Unsaturated Esters Enables Enantioselective Contra-Thermodynamic Positional Isomerization to α-Tertiary β,γ-Alkenyl Esters
Source: J Am Chem Soc. 2025 Feb 24;147(9):7452–60. doi: 10.1021/jacs.4c15732 (PMC11887454; doi:10.1021/jacs.4c15732)
Supplement: Supplementary file 2 — ja4c15732_si_002.zip [file ja4c15732_si_002.zip › DFT/Path b/coordinate/gas phase/IS-2.xyz]

47
C	7.061800	0.075397	0.234321
C	7.237448	1.366247	-0.271804
C	5.779971	-0.463005	0.358883
C	4.644738	0.274781	-0.021834
C	6.118708	2.112178	-0.652996
C	4.837499	1.571962	-0.530013
C	3.279983	-0.299838	0.107576
C	3.028404	-1.646898	-0.198537
C	1.744051	-2.181228	-0.079136
C	0.673024	-1.391873	0.353363
C	2.197548	0.489993	0.539344
C	0.917502	-0.045102	0.661283
C	-0.710601	-1.977564	0.490960
O	-1.612983	-1.421483	-0.498185
C	-2.706426	-0.726613	-0.086352
O	-2.459280	0.028630	1.013713
C	-3.862605	-0.797237	-0.796704
C	-4.026924	-1.842852	-1.881407
C	-5.024961	0.086389	-0.597657
C	-5.076699	1.437978	-0.502121
C	-6.398534	2.155774	-0.352335
C	-3.861098	2.325944	-0.567644
H	7.923122	-0.510805	0.542315
H	8.234534	1.785934	-0.368146
H	6.243148	3.113347	-1.056106
H	3.978138	2.151754	-0.853819
H	5.654779	-1.457276	0.777687
H	3.836518	-2.275092	-0.561637
H	1.572882	-3.223556	-0.337634
H	2.368096	1.528695	0.807182
H	0.096552	0.579451	1.000906
H	-1.113490	-1.794613	1.489389
H	-0.685584	-3.056644	0.306920
H	-3.995511	-1.394127	-2.883437
H	-3.245701	-2.603535	-1.833046
H	-5.002551	-2.339242	-1.788604
H	-6.421545	2.770752	0.557996
H	-6.561243	2.844389	-1.192291
H	-7.243358	1.460354	-0.315881
H	-4.079418	3.224252	-1.157868
H	-3.006785	1.810697	-1.011851
H	-3.555318	2.667416	0.430911
H	-5.988172	-0.432176	-0.641313
H	-3.270443	0.170083	1.551824
O	-4.739033	0.368523	2.537451
H	-5.038675	-0.351028	3.107536
H	-5.326565	0.379005	1.761988
