# Supplementary material for: Photoenolization of α,β-Unsaturated Esters Enables Enantioselective Contra-Thermodynamic Positional Isomerization to α-Tertiary β,γ-Alkenyl Esters
Source: J Am Chem Soc. 2025 Feb 24;147(9):7452–60. doi: 10.1021/jacs.4c15732 (PMC11887454; doi:10.1021/jacs.4c15732)
Supplement: Supplementary file 2 — ja4c15732_si_002.zip [file ja4c15732_si_002.zip › DFT/Path b/coordinate/gas phase/P-2.xyz]

47
C	6.613448	-0.006776	-0.419470
C	6.759022	1.355317	-0.142583
C	5.357078	-0.609956	-0.341761
C	4.218088	0.134730	0.012985
C	5.636171	2.108049	0.212130
C	4.380004	1.504324	0.288273
C	2.879663	-0.506941	0.093727
C	2.480082	-1.471474	-0.847905
C	1.225955	-2.075093	-0.767142
C	0.327356	-1.734019	0.252469
C	1.974661	-0.170990	1.116349
C	0.719173	-0.772217	1.194026
C	-1.028606	-2.387524	0.326225
O	-2.018894	-1.672328	-0.477616
C	-2.826464	-0.781420	0.111018
O	-2.613347	-0.475303	1.348119
C	-3.989195	-0.362378	-0.603154
C	-4.355577	-1.123247	-1.874072
C	-4.402397	1.072089	-0.608447
C	-3.676094	2.196235	-0.428793
C	-4.348940	3.549647	-0.435070
C	-2.184674	2.222167	-0.208048
H	7.480503	-0.603929	-0.687461
H	7.736476	1.824870	-0.202501
H	5.735711	3.169494	0.420967
H	3.511187	2.105311	0.540214
H	5.261289	-1.674506	-0.534440
H	3.148490	-1.735482	-1.662001
H	0.938506	-2.814098	-1.511107
H	2.266885	0.550765	1.873345
H	0.033487	-0.496151	1.989331
H	-1.389577	-2.448730	1.353403
H	-1.005701	-3.383767	-0.120338
H	-3.737157	-0.827241	-2.731861
H	-4.252329	-2.204686	-1.745597
H	-5.398012	-0.913908	-2.140075
H	-4.197930	4.072057	0.520284
H	-3.922282	4.197387	-1.212675
H	-5.426604	3.471235	-0.608780
H	-1.747768	3.120421	-0.659640
H	-1.686400	1.350325	-0.640243
H	-1.932783	2.238486	0.861149
H	-5.465641	1.209605	-0.819135
H	-3.739529	-0.422790	1.816688
O	-4.936421	-0.622379	1.833047
H	-4.787849	-0.652858	0.647035
H	-5.426205	0.185126	2.040501
