# Supplementary material for: Photoenolization of α,β-Unsaturated Esters Enables Enantioselective Contra-Thermodynamic Positional Isomerization to α-Tertiary β,γ-Alkenyl Esters
Source: J Am Chem Soc. 2025 Feb 24;147(9):7452–60. doi: 10.1021/jacs.4c15732 (PMC11887454; doi:10.1021/jacs.4c15732)
Supplement: Supplementary file 2 — ja4c15732_si_002.zip [file ja4c15732_si_002.zip › DFT/Path b/coordinate/gas phase/TS-2.xyz]

47
C	6.326552	-0.050857	-0.323067
C	6.479084	1.207780	0.264888
C	5.068409	-0.652571	-0.380298
C	3.934612	-0.009236	0.147299
C	5.361543	1.858711	0.794572
C	4.103584	1.256841	0.735817
C	2.594079	-0.648455	0.084031
C	2.187648	-1.369962	-1.052063
C	0.930768	-1.971100	-1.107347
C	0.036723	-1.870397	-0.033172
C	1.693604	-0.554048	1.160504
C	0.436427	-1.153539	1.104153
C	-1.323053	-2.514128	-0.106922
O	-2.331837	-1.592747	-0.634766
C	-3.058971	-0.883955	0.245646
O	-2.910846	-0.981930	1.456977
C	-4.085925	0.042279	-0.400371
C	-4.497150	-0.342864	-1.832619
C	-3.668592	1.506272	-0.230339
C	-2.651979	2.170227	-0.807448
C	-2.447892	3.639141	-0.514080
C	-1.639189	1.584031	-1.761641
H	7.189606	-0.570457	-0.729627
H	7.457942	1.675990	0.310121
H	5.466585	2.840893	1.246665
H	3.239200	1.783750	1.129133
H	4.967641	-1.642078	-0.816490
H	2.852364	-1.442827	-1.907636
H	0.638700	-2.518739	-2.000231
H	1.991233	-0.027494	2.062345
H	-0.243116	-1.068601	1.946759
H	-1.658492	-2.863158	0.870700
H	-1.329406	-3.339944	-0.820441
H	-3.674986	-0.249861	-2.543813
H	-4.863213	-1.374106	-1.871154
H	-5.304874	0.318693	-2.159663
H	-1.458807	3.814077	-0.070207
H	-2.485068	4.230387	-1.438949
H	-3.204159	4.029189	0.172304
H	-1.726090	2.057771	-2.749013
H	-1.730006	0.505897	-1.888011
H	-0.622206	1.792617	-1.405692
H	-4.298450	2.059631	0.462235
H	-4.187994	-0.080991	2.541486
O	-4.961509	0.401258	2.891029
H	-4.965123	-0.081682	0.240994
H	-5.099428	0.073376	3.787007
