# Supplementary material for: Photoenolization of α,β-Unsaturated Esters Enables Enantioselective Contra-Thermodynamic Positional Isomerization to α-Tertiary β,γ-Alkenyl Esters
Source: J Am Chem Soc. 2025 Feb 24;147(9):7452–60. doi: 10.1021/jacs.4c15732 (PMC11887454; doi:10.1021/jacs.4c15732)
Supplement: Supplementary file 2 — ja4c15732_si_002.zip [file ja4c15732_si_002.zip › DFT/Path b/coordinate/PCM = toluene/IS-2.xyz]

47
C	7.230111	-0.413991	-0.803720
C	7.735638	0.728327	-0.176373
C	5.873874	-0.730131	-0.703653
C	4.991734	0.088931	0.024665
C	6.871239	1.551556	0.551122
C	5.514905	1.235660	0.649777
C	3.546590	-0.247203	0.130609
C	2.842092	-0.774209	-0.966719
C	1.487679	-1.090939	-0.864707
C	0.790257	-0.894093	0.334481
C	2.842233	-0.051670	1.332469
C	1.488328	-0.370584	1.431015
C	-0.674815	-1.219950	0.441257
O	-1.427817	-0.017345	0.123263
C	-2.779423	-0.138180	0.022856
O	-3.290988	-0.984012	0.950206
C	-3.462958	0.583105	-0.902865
C	-2.723312	1.335264	-1.989907
C	-4.933289	0.697534	-0.945645
C	-5.799442	1.022273	0.044351
C	-7.282731	1.123299	-0.224549
C	-5.381870	1.323801	1.459876
H	7.893550	-1.066179	-1.365152
H	8.790927	0.974148	-0.253599
H	7.250571	2.446952	1.035905
H	4.850388	1.897171	1.197948
H	5.499248	-1.633574	-1.176084
H	3.353044	-0.917280	-1.914340
H	0.964099	-1.488664	-1.730774
H	3.364467	0.328712	2.205439
H	0.969085	-0.219522	2.374154
H	-0.932129	-1.550689	1.450361
H	-0.953172	-2.009544	-0.266965
H	-2.749650	2.421042	-1.821430
H	-1.675436	1.035204	-2.055429
H	-3.195590	1.158748	-2.966302
H	-7.854397	0.443170	0.422713
H	-7.649723	2.135246	-0.004680
H	-7.531044	0.892126	-1.265812
H	-5.930386	2.195721	1.838711
H	-4.310906	1.523636	1.539531
H	-5.614638	0.488887	2.135643
H	-5.359110	0.596094	-1.948834
H	-4.142353	-1.379371	0.656719
O	-5.609423	-2.269769	0.138351
H	-5.509371	-3.070460	-0.395382
H	-5.962681	-1.585369	-0.452935
