# Supplementary material for: Photoenolization of α,β-Unsaturated Esters Enables Enantioselective Contra-Thermodynamic Positional Isomerization to α-Tertiary β,γ-Alkenyl Esters
Source: J Am Chem Soc. 2025 Feb 24;147(9):7452–60. doi: 10.1021/jacs.4c15732 (PMC11887454; doi:10.1021/jacs.4c15732)
Supplement: Supplementary file 2 — ja4c15732_si_002.zip [file ja4c15732_si_002.zip › DFT/Path b/coordinate/PCM = toluene/P-2.xyz]

47
C	6.448963	0.094997	-0.447436
C	6.562009	1.451694	-0.130396
C	5.215321	-0.550972	-0.347023
C	4.066701	0.144939	0.072171
C	5.429404	2.156116	0.287865
C	4.195911	1.510008	0.387613
C	2.750793	-0.540589	0.178116
C	2.354341	-1.503296	-0.768444
C	1.120808	-2.144414	-0.665992
C	0.237757	-1.843014	0.380728
C	1.864185	-0.248580	1.230147
C	0.628068	-0.887090	1.328552
C	-1.097967	-2.531588	0.475711
O	-2.092668	-1.906639	-0.402103
C	-2.937715	-1.007494	0.126462
O	-2.901515	-0.675694	1.303472
C	-3.995853	-0.520050	-0.864169
C	-3.757542	-0.935767	-2.328392
C	-4.304843	0.964605	-0.715640
C	-3.448026	1.996980	-0.790607
C	-3.939747	3.416445	-0.641876
C	-1.959494	1.867933	-0.995746
H	7.324082	-0.465145	-0.765229
H	7.521751	1.954344	-0.208567
H	5.502970	3.213032	0.528845
H	3.319574	2.075078	0.691512
H	5.147768	-1.610864	-0.574238
H	3.008172	-1.739215	-1.602731
H	0.837257	-2.881730	-1.413215
H	2.152833	0.468616	1.992702
H	-0.037458	-0.644920	2.152151
H	-1.482554	-2.526508	1.496020
H	-1.040823	-3.557826	0.107461
H	-2.856226	-0.470783	-2.737596
H	-3.661702	-2.020339	-2.430103
H	-4.607535	-0.607534	-2.934729
H	-3.451149	3.909509	0.209264
H	-3.696884	4.011849	-1.532504
H	-5.020920	3.460903	-0.482353
H	-1.636539	2.479396	-1.848601
H	-1.624798	0.845223	-1.178693
H	-1.418578	2.244404	-0.117304
H	-5.356165	1.194486	-0.554660
H	-4.139456	0.376511	2.325654
O	-4.745570	0.790272	2.969083
H	-4.893694	-1.054202	-0.520071
H	-4.570352	0.337005	3.803499
