# Supplementary material for: Photoenolization of α,β-Unsaturated Esters Enables Enantioselective Contra-Thermodynamic Positional Isomerization to α-Tertiary β,γ-Alkenyl Esters
Source: J Am Chem Soc. 2025 Feb 24;147(9):7452–60. doi: 10.1021/jacs.4c15732 (PMC11887454; doi:10.1021/jacs.4c15732)
Supplement: Supplementary file 2 — ja4c15732_si_002.zip [file ja4c15732_si_002.zip › DFT/Path b/coordinate/PCM = toluene/TS-2.xyz]

47
C	6.586713	0.022114	-0.588385
C	6.772685	1.334523	-0.144614
C	5.327990	-0.576443	-0.508211
C	4.226032	0.123406	0.016712
C	5.687241	2.042406	0.379474
C	4.428441	1.443874	0.458436
C	2.884448	-0.513671	0.100764
C	2.423608	-1.370945	-0.915304
C	1.168167	-1.970981	-0.833194
C	0.325948	-1.730713	0.261701
C	2.037848	-0.282198	1.199771
C	0.778966	-0.877804	1.277182
C	-1.032703	-2.376927	0.334761
O	-2.021316	-1.648635	-0.466642
C	-2.840295	-0.773105	0.120751
O	-2.645471	-0.479482	1.365697
C	-4.001292	-0.351319	-0.596372
C	-4.356886	-1.104078	-1.874917
C	-4.405160	1.088226	-0.604062
C	-3.666620	2.208236	-0.448084
C	-4.328292	3.566632	-0.453093
C	-2.172705	2.230829	-0.249429
H	7.424480	-0.541216	-0.990129
H	7.752051	1.800233	-0.206784
H	5.817113	3.066148	0.719604
H	3.589348	2.014470	0.845551
H	5.204011	-1.604566	-0.835701
H	3.045180	-1.555492	-1.786302
H	0.835079	-2.626947	-1.633914
H	2.375178	0.352504	2.013842
H	0.142992	-0.682108	2.135539
H	-1.392286	-2.446167	1.361476
H	-1.019476	-3.370317	-0.118648
H	-3.728617	-0.808079	-2.726355
H	-4.263703	-2.187675	-1.751493
H	-5.395558	-0.888374	-2.151647
H	-4.150906	4.096030	0.494169
H	-3.913626	4.204396	-1.245692
H	-5.410685	3.497428	-0.601572
H	-1.734532	3.097310	-0.759595
H	-1.682585	1.332796	-0.634704
H	-1.906451	2.316495	0.813346
H	-5.471318	1.231900	-0.793698
H	-3.754304	-0.430010	1.811270
O	-4.976166	-0.642732	1.822569
H	-4.804435	-0.651308	0.628355
H	-5.478142	0.156973	2.036761
