# Supplementary material for: Photoenolization of α,β-Unsaturated Esters Enables Enantioselective Contra-Thermodynamic Positional Isomerization to α-Tertiary β,γ-Alkenyl Esters
Source: J Am Chem Soc. 2025 Feb 24;147(9):7452–60. doi: 10.1021/jacs.4c15732 (PMC11887454; doi:10.1021/jacs.4c15732)
Supplement: Supplementary file 2 — ja4c15732_si_002.zip [file ja4c15732_si_002.zip › DFT/Path b/IRC/gas phase.txt]

    Summary of reaction path following
 --------------------------------------------------------------------------
                        Energy    RxCoord
   1                   -0.03224 -10.38924
   2                   -0.03221 -10.28779
   3                   -0.03218 -10.18489
   4                   -0.03215 -10.08187
   5                   -0.03212  -9.97892
   6                   -0.03209  -9.87588
   7                   -0.03205  -9.77286
   8                   -0.03202  -9.66950
   9                   -0.03199  -9.56608
  10                   -0.03196  -9.46243
  11                   -0.03192  -9.35879
  12                   -0.03189  -9.25506
  13                   -0.03185  -9.15136
  14                   -0.03182  -9.04759
  15                   -0.03178  -8.94380
  16                   -0.03174  -8.83992
  17                   -0.03170  -8.73599
  18                   -0.03166  -8.63196
  19                   -0.03162  -8.52794
  20                   -0.03158  -8.42386
  21                   -0.03154  -8.31985
  22                   -0.03150  -8.21588
  23                   -0.03145  -8.11207
  24                   -0.03141  -8.00847
  25                   -0.03136  -7.90515
  26                   -0.03131  -7.80221
  27                   -0.03127  -7.69954
  28                   -0.03122  -7.59701
  29                   -0.03117  -7.49423
  30                   -0.03111  -7.39100
  31                   -0.03106  -7.28733
  32                   -0.03101  -7.18339
  33                   -0.03095  -7.07942
  34                   -0.03089  -6.97585
  35                   -0.03083  -6.87283
  36                   -0.03076  -6.76964
  37                   -0.03070  -6.66566
  38                   -0.03064  -6.56122
  39                   -0.03057  -6.45670
  40                   -0.03050  -6.35218
  41                   -0.03042  -6.24779
  42                   -0.03035  -6.14365
  43                   -0.03027  -6.04056
  44                   -0.03019  -5.93838
  45                   -0.03010  -5.83797
  46                   -0.03003  -5.73665
  47                   -0.02994  -5.63501
  48                   -0.02986  -5.53210
  49                   -0.02977  -5.42844
  50                   -0.02967  -5.32428
  51                   -0.02957  -5.21997
  52                   -0.02947  -5.11566
  53                   -0.02936  -5.01164
  54                   -0.02925  -4.90769
  55                   -0.02914  -4.80370
  56                   -0.02902  -4.69937
  57                   -0.02889  -4.59491
  58                   -0.02876  -4.49036
  59                   -0.02862  -4.38579
  60                   -0.02847  -4.28120
  61                   -0.02832  -4.17662
  62                   -0.02816  -4.07202
  63                   -0.02799  -3.96743
  64                   -0.02781  -3.86284
  65                   -0.02762  -3.75825
  66                   -0.02742  -3.65365
  67                   -0.02721  -3.54906
  68                   -0.02699  -3.44446
  69                   -0.02675  -3.33987
  70                   -0.02650  -3.23527
  71                   -0.02623  -3.13068
  72                   -0.02595  -3.02608
  73                   -0.02565  -2.92149
  74                   -0.02533  -2.81689
  75                   -0.02499  -2.71230
  76                   -0.02463  -2.60770
  77                   -0.02425  -2.50311
  78                   -0.02384  -2.39851
  79                   -0.02341  -2.29392
  80                   -0.02294  -2.18935
  81                   -0.02245  -2.08478
  82                   -0.02192  -1.98032
  83                   -0.02136  -1.87593
  84                   -0.02076  -1.77206
  85                   -0.02013  -1.66788
  86                   -0.01945  -1.56366
  87                   -0.01871  -1.45930
  88                   -0.01787  -1.35809
  89                   -0.01716  -1.25471
  90                   -0.01633  -1.15016
  91                   -0.01536  -1.04558
  92                   -0.01430  -0.94099
  93                   -0.01314  -0.83642
  94                   -0.01188  -0.73187
  95                   -0.01047  -0.62738
  96                   -0.00884  -0.52293
  97                   -0.00681  -0.41838
  98                   -0.00445  -0.31379
  99                   -0.00221  -0.20920
 100                   -0.00060  -0.10462
 101                    0.00000   0.00000
 102                   -0.00065   0.10462
 103                   -0.00258   0.20920
 104                   -0.00571   0.31379
 105                   -0.00979   0.41838
 106                   -0.01449   0.52298
 107                   -0.01943   0.62757
 108                   -0.02420   0.73215
 109                   -0.02842   0.83672
 110                   -0.03187   0.94124
 111                   -0.03462   1.04569
 112                   -0.03687   1.15015
 113                   -0.03876   1.25465
 114                   -0.04038   1.35915
 115                   -0.04182   1.46367
 116                   -0.04311   1.56823
 117                   -0.04430   1.67280
 118                   -0.04526   1.77732
 119                   -0.04629   1.87991
 120                   -0.04731   1.98336
 121                   -0.04825   2.08793
 122                   -0.04914   2.19251
 123                   -0.04998   2.29708
 124                   -0.05078   2.40161
 125                   -0.05153   2.50605
 126                   -0.05225   2.61042
 127                   -0.05293   2.71481
 128                   -0.05358   2.81930
 129                   -0.05420   2.92384
 130                   -0.05479   3.02842
 131                   -0.05535   3.13301
 132                   -0.05589   3.23760
 133                   -0.05640   3.34220
 134                   -0.05688   3.44679
 135                   -0.05734   3.55139
 136                   -0.05777   3.65599
 137                   -0.05819   3.76059
 138                   -0.05859   3.86519
 139                   -0.05896   3.96979
 140                   -0.05932   4.07438
 141                   -0.05966   4.17898
 142                   -0.05998   4.28358
 143                   -0.06029   4.38818
 144                   -0.06059   4.49278
 145                   -0.06086   4.59737
 146                   -0.06113   4.70197
 147                   -0.06138   4.80656
 148                   -0.06163   4.91115
 149                   -0.06185   5.01573
 150                   -0.06207   5.12027
 151                   -0.06228   5.22471
 152                   -0.06248   5.32900
 153                   -0.06267   5.43300
 154                   -0.06285   5.53722
 155                   -0.06303   5.64148
 156                   -0.06320   5.74591
 157                   -0.06336   5.85027
 158                   -0.06351   5.95459
 159                   -0.06366   6.05869
 160                   -0.06380   6.16284
 161                   -0.06394   6.26692
 162                   -0.06408   6.37117
 163                   -0.06421   6.47539
 164                   -0.06433   6.57961
 165                   -0.06445   6.68362
 166                   -0.06456   6.78740
 167                   -0.06467   6.89078
 168                   -0.06478   6.99421
 169                   -0.06488   7.09730
 170                   -0.06498   7.20063
 171                   -0.06508   7.30270
 172                   -0.06517   7.40564
 173                   -0.06527   7.50810
 174                   -0.06536   7.61189
 175                   -0.06545   7.71554
 176                   -0.06554   7.81947
 177                   -0.06562   7.92314
 178                   -0.06570   8.02672
 179                   -0.06578   8.13028
 180                   -0.06586   8.23379
 181                   -0.06594   8.33740
 182                   -0.06601   8.44061
 183                   -0.06608   8.54379
 184                   -0.06615   8.64630
 185                   -0.06622   8.74911
 186                   -0.06628   8.85103
 187                   -0.06634   8.95235
 188                   -0.06640   9.05194
 189                   -0.06646   9.15248
 190                   -0.06652   9.25460
 191                   -0.06658   9.35694
 192                   -0.06663   9.45801
 193                   -0.06669   9.55924
 194                   -0.06675   9.66128
 195                   -0.06680   9.76423
 196                   -0.06685   9.86702
 197                   -0.06690   9.96974
 198                   -0.06695  10.07244
 199                   -0.06700  10.17537
 200                   -0.06705  10.27813
