# Supplementary material for: Photoenolization of α,β-Unsaturated Esters Enables Enantioselective Contra-Thermodynamic Positional Isomerization to α-Tertiary β,γ-Alkenyl Esters
Source: J Am Chem Soc. 2025 Feb 24;147(9):7452–60. doi: 10.1021/jacs.4c15732 (PMC11887454; doi:10.1021/jacs.4c15732)
Supplement: Supplementary file 2 — ja4c15732_si_002.zip [file ja4c15732_si_002.zip › DFT/Path b/IRC/PCM = toluene.txt]

    Summary of reaction path following
 --------------------------------------------------------------------------
                        Energy    RxCoord
   1                   -0.03271 -10.37144
   2                   -0.03267 -10.27038
   3                   -0.03263 -10.17011
   4                   -0.03259 -10.06995
   5                   -0.03255  -9.96891
   6                   -0.03251  -9.86710
   7                   -0.03247  -9.76485
   8                   -0.03242  -9.66197
   9                   -0.03238  -9.55885
  10                   -0.03233  -9.45533
  11                   -0.03229  -9.35187
  12                   -0.03224  -9.24821
  13                   -0.03219  -9.14477
  14                   -0.03214  -9.04115
  15                   -0.03209  -8.93770
  16                   -0.03204  -8.83403
  17                   -0.03199  -8.73037
  18                   -0.03194  -8.62655
  19                   -0.03188  -8.52267
  20                   -0.03183  -8.41875
  21                   -0.03178  -8.31477
  22                   -0.03172  -8.21091
  23                   -0.03166  -8.10708
  24                   -0.03160  -8.00358
  25                   -0.03154  -7.90042
  26                   -0.03148  -7.79785
  27                   -0.03142  -7.69607
  28                   -0.03136  -7.59449
  29                   -0.03130  -7.49309
  30                   -0.03124  -7.39093
  31                   -0.03117  -7.28823
  32                   -0.03111  -7.18477
  33                   -0.03104  -7.08076
  34                   -0.03097  -6.97651
  35                   -0.03090  -6.87213
  36                   -0.03082  -6.76777
  37                   -0.03074  -6.66354
  38                   -0.03067  -6.55953
  39                   -0.03059  -6.45572
  40                   -0.03050  -6.35198
  41                   -0.03042  -6.24811
  42                   -0.03034  -6.14417
  43                   -0.03025  -6.04035
  44                   -0.03016  -5.93679
  45                   -0.03007  -5.83393
  46                   -0.02998  -5.73139
  47                   -0.02988  -5.62961
  48                   -0.02979  -5.52773
  49                   -0.02969  -5.42547
  50                   -0.02959  -5.32230
  51                   -0.02948  -5.21850
  52                   -0.02937  -5.11438
  53                   -0.02926  -5.01027
  54                   -0.02914  -4.90616
  55                   -0.02901  -4.80219
  56                   -0.02889  -4.69793
  57                   -0.02875  -4.59353
  58                   -0.02861  -4.48902
  59                   -0.02847  -4.38448
  60                   -0.02831  -4.27993
  61                   -0.02815  -4.17537
  62                   -0.02798  -4.07081
  63                   -0.02780  -3.96625
  64                   -0.02762  -3.86168
  65                   -0.02742  -3.75712
  66                   -0.02721  -3.65256
  67                   -0.02699  -3.54799
  68                   -0.02676  -3.44343
  69                   -0.02652  -3.33886
  70                   -0.02626  -3.23430
  71                   -0.02599  -3.12973
  72                   -0.02570  -3.02516
  73                   -0.02539  -2.92060
  74                   -0.02507  -2.81604
  75                   -0.02473  -2.71147
  76                   -0.02437  -2.60691
  77                   -0.02398  -2.50235
  78                   -0.02357  -2.39779
  79                   -0.02313  -2.29324
  80                   -0.02267  -2.18872
  81                   -0.02217  -2.08437
  82                   -0.02165  -1.98015
  83                   -0.02108  -1.87658
  84                   -0.02050  -1.77248
  85                   -0.01986  -1.66821
  86                   -0.01918  -1.56370
  87                   -0.01844  -1.45918
  88                   -0.01764  -1.35512
  89                   -0.01675  -1.25395
  90                   -0.01603  -1.14969
  91                   -0.01508  -1.04515
  92                   -0.01403  -0.94060
  93                   -0.01289  -0.83606
  94                   -0.01164  -0.73154
  95                   -0.01025  -0.62708
  96                   -0.00866  -0.52266
  97                   -0.00666  -0.41815
  98                   -0.00434  -0.31359
  99                   -0.00214  -0.20903
 100                   -0.00056  -0.10459
 101                    0.00000   0.00000
 102                   -0.00069   0.10459
 103                   -0.00270   0.20907
 104                   -0.00590   0.31362
 105                   -0.01007   0.41819
 106                   -0.01488   0.52275
 107                   -0.01993   0.62731
 108                   -0.02479   0.73186
 109                   -0.02908   0.83640
 110                   -0.03256   0.94088
 111                   -0.03532   1.04529
 112                   -0.03758   1.14973
 113                   -0.03948   1.25419
 114                   -0.04110   1.35866
 115                   -0.04254   1.46315
 116                   -0.04384   1.56767
 117                   -0.04504   1.67221
 118                   -0.04615   1.77676
 119                   -0.04709   1.88122
 120                   -0.04803   1.98418
 121                   -0.04901   2.08720
 122                   -0.04990   2.19169
 123                   -0.05075   2.29620
 124                   -0.05156   2.40068
 125                   -0.05232   2.50508
 126                   -0.05305   2.60946
 127                   -0.05375   2.71390
 128                   -0.05441   2.81840
 129                   -0.05505   2.92294
 130                   -0.05565   3.02750
 131                   -0.05622   3.13206
 132                   -0.05677   3.23663
 133                   -0.05730   3.34119
 134                   -0.05779   3.44576
 135                   -0.05827   3.55033
 136                   -0.05873   3.65489
 137                   -0.05916   3.75946
 138                   -0.05958   3.86403
 139                   -0.05997   3.96860
 140                   -0.06035   4.07316
 141                   -0.06071   4.17773
 142                   -0.06106   4.28230
 143                   -0.06138   4.38686
 144                   -0.06170   4.49143
 145                   -0.06200   4.59600
 146                   -0.06229   4.70056
 147                   -0.06256   4.80513
 148                   -0.06283   4.90970
 149                   -0.06308   5.01426
 150                   -0.06332   5.11883
 151                   -0.06356   5.22340
 152                   -0.06378   5.32796
 153                   -0.06400   5.43253
 154                   -0.06421   5.53710
 155                   -0.06441   5.64166
 156                   -0.06460   5.74623
 157                   -0.06479   5.85079
 158                   -0.06497   5.95535
 159                   -0.06514   6.05991
 160                   -0.06531   6.16445
 161                   -0.06547   6.26894
 162                   -0.06563   6.37330
 163                   -0.06578   6.47748
 164                   -0.06593   6.58160
 165                   -0.06608   6.68583
 166                   -0.06622   6.79015
 167                   -0.06635   6.89441
 168                   -0.06649   6.99841
 169                   -0.06661   7.10177
 170                   -0.06673   7.20471
 171                   -0.06686   7.30728
 172                   -0.06698   7.41074
 173                   -0.06709   7.51427
 174                   -0.06720   7.61802
 175                   -0.06731   7.72064
 176                   -0.06742   7.82373
 177                   -0.06753   7.92668
 178                   -0.06763   8.03054
 179                   -0.06773   8.13418
 180                   -0.06782   8.23791
 181                   -0.06792   8.34158
 182                   -0.06801   8.44549
 183                   -0.06811   8.54956
 184                   -0.06819   8.65361
 185                   -0.06828   8.75746
 186                   -0.06836   8.86062
 187                   -0.06844   8.96309
 188                   -0.06852   9.06464
 189                   -0.06859   9.16696
 190                   -0.06867   9.26967
 191                   -0.06875   9.37307
 192                   -0.06882   9.47614
 193                   -0.06889   9.57903
 194                   -0.06897   9.68221
 195                   -0.06904   9.78600
 196                   -0.06911   9.88975
 197                   -0.06917   9.99326
 198                   -0.06924  10.09628
 199                   -0.06930  10.19916
 200                   -0.06937  10.30203
