# Supplementary material for: Photoenolization of α,β-Unsaturated Esters Enables Enantioselective Contra-Thermodynamic Positional Isomerization to α-Tertiary β,γ-Alkenyl Esters
Source: J Am Chem Soc. 2025 Feb 24;147(9):7452–60. doi: 10.1021/jacs.4c15732 (PMC11887454; doi:10.1021/jacs.4c15732)
Supplement: Supplementary file 2 — ja4c15732_si_002.zip [file ja4c15732_si_002.zip › DFT/Path c/coordinate/gas phase/IS-3.xyz]

58
C	-8.472608	-0.783402	-0.489259
C	-8.797710	0.495135	-0.950677
C	-7.148847	-1.106453	-0.186365
C	-6.120387	-0.158900	-0.335691
C	-7.786163	1.447063	-1.105264
C	-6.462985	1.123485	-0.800526
C	-4.711051	-0.501676	-0.010376
C	-4.396561	-1.292938	1.106786
C	-3.071958	-1.611883	1.408493
C	-2.019823	-1.154101	0.606673
C	-3.649274	-0.044251	-0.812759
C	-2.327232	-0.363807	-0.510842
C	-0.591593	-1.503832	0.943435
O	0.087601	-0.392714	1.591702
C	1.059983	0.283283	0.936959
O	0.946611	0.238885	-0.404292
C	2.016473	0.947811	1.657449
C	2.075620	0.791930	3.167618
C	2.900784	1.979989	1.075822
C	2.583503	3.003101	0.252751
C	3.650575	3.951118	-0.239011
C	1.188803	3.292677	-0.237026
H	-9.248972	-1.534555	-0.373705
H	-9.827453	0.746721	-1.187135
H	-8.027873	2.446887	-1.454849
H	-5.689784	1.879561	-0.900512
H	-6.905319	-2.111114	0.146745
H	-5.191786	-1.640166	1.759844
H	-2.854215	-2.217046	2.285335
H	-3.864973	0.546612	-1.698172
H	-1.522720	-0.002975	-1.144479
H	-0.034279	-1.796604	0.052396
H	-0.561450	-2.317203	1.673809
H	1.531794	1.601182	3.673337
H	1.644637	-0.155027	3.501089
H	3.114837	0.844116	3.515373
H	3.713726	3.935913	-1.336168
H	3.418464	4.986664	0.044037
H	4.637518	3.699026	0.160727
H	1.011372	4.374708	-0.263358
H	0.427077	2.830049	0.394625
H	1.037376	2.916054	-1.258060
H	3.937431	1.933613	1.418397
H	1.829988	0.221191	-0.854612
O	5.744164	-0.147614	-0.571969
O	4.745062	-2.411526	-1.253613
P	4.358428	-0.960971	-0.695200
O	3.328444	-0.301609	-1.548948
O	3.970398	-1.218424	0.828339
H	3.290478	-0.572602	1.165474
C	5.660314	-3.272781	-0.541678
H	5.243529	-3.541738	0.432073
H	6.628556	-2.780875	-0.411620
H	5.774311	-4.163088	-1.160309
C	6.290399	0.502689	-1.741141
H	7.151406	1.072725	-1.391317
H	5.547891	1.170111	-2.184140
H	6.612203	-0.239094	-2.478791
