# Supplementary material for: Photoenolization of α,β-Unsaturated Esters Enables Enantioselective Contra-Thermodynamic Positional Isomerization to α-Tertiary β,γ-Alkenyl Esters
Source: J Am Chem Soc. 2025 Feb 24;147(9):7452–60. doi: 10.1021/jacs.4c15732 (PMC11887454; doi:10.1021/jacs.4c15732)
Supplement: Supplementary file 2 — ja4c15732_si_002.zip [file ja4c15732_si_002.zip › DFT/Path c/coordinate/gas phase/P-3.xyz]

58
C	-8.034668	0.152294	-0.806773
C	-8.068843	1.541394	-0.956323
C	-6.813760	-0.510794	-0.672791
C	-5.600254	0.199754	-0.684188
C	-6.870733	2.260750	-0.970426
C	-5.650351	1.597020	-0.835387
C	-4.299868	-0.505469	-0.538543
C	-4.155592	-1.583216	0.353357
C	-2.936679	-2.246351	0.484832
C	-1.819159	-1.852434	-0.264051
C	-3.176621	-0.118840	-1.290914
C	-1.955826	-0.778577	-1.154474
C	-0.504431	-2.570590	-0.109154
O	0.264950	-2.061148	1.030084
C	1.143667	-1.075930	0.810716
O	1.297231	-0.582421	-0.305254
C	1.960060	-0.684178	2.033465
C	1.628011	-1.472695	3.313819
C	1.988349	0.824486	2.257882
C	0.948753	1.661763	2.406150
C	1.179761	3.134165	2.652971
C	-0.503899	1.259044	2.333190
H	-8.959116	-0.418227	-0.803681
H	-9.018606	2.057565	-1.060921
H	-6.885501	3.341678	-1.077539
H	-4.727798	2.169912	-0.822998
H	-6.799379	-1.593044	-0.582911
H	-4.999678	-1.891648	0.962857
H	-2.850524	-3.074730	1.183886
H	-3.265873	0.691417	-2.008322
H	-1.100405	-0.461463	-1.743280
H	0.110749	-2.484107	-1.005571
H	-0.655051	-3.622301	0.140540
H	0.614634	-1.265434	3.667911
H	1.723467	-2.550816	3.156249
H	2.327407	-1.177169	4.101123
H	0.715522	3.739680	1.862935
H	0.721932	3.449680	3.600104
H	2.244596	3.379655	2.688137
H	-1.033414	1.576465	3.241052
H	-0.657284	0.184851	2.218841
H	-0.999955	1.759070	1.490952
H	2.990868	1.240603	2.327083
H	2.560740	0.376778	-0.806114
O	5.766372	1.493225	-0.861080
O	5.063792	-0.633554	-2.120764
P	4.752599	0.244526	-0.792452
O	3.346280	0.892457	-1.144002
O	4.884625	-0.509380	0.480659
H	2.982402	-0.948939	1.727016
C	6.164070	-1.563584	-2.094730
H	6.070140	-2.242984	-1.243735
H	7.119677	-1.031699	-2.036575
H	6.111672	-2.121311	-3.030921
C	5.737243	2.415433	-1.967632
H	6.541635	3.129547	-1.786401
H	4.775563	2.933876	-2.003649
H	5.911223	1.891113	-2.912403
