# Supplementary material for: Photoenolization of α,β-Unsaturated Esters Enables Enantioselective Contra-Thermodynamic Positional Isomerization to α-Tertiary β,γ-Alkenyl Esters
Source: J Am Chem Soc. 2025 Feb 24;147(9):7452–60. doi: 10.1021/jacs.4c15732 (PMC11887454; doi:10.1021/jacs.4c15732)
Supplement: Supplementary file 2 — ja4c15732_si_002.zip [file ja4c15732_si_002.zip › DFT/Path c/coordinate/gas phase/TS-3.xyz]

58
C	-8.290720	-0.371888	-0.288078
C	-8.470976	0.851929	-0.938376
C	-7.004411	-0.847645	-0.028662
C	-5.869963	-0.110448	-0.412329
C	-7.352842	1.595192	-1.326349
C	-6.066906	1.119255	-1.065591
C	-4.499998	-0.615655	-0.134007
C	-4.198497	-1.263628	1.077140
C	-2.914524	-1.741219	1.333748
C	-1.886910	-1.582363	0.393940
C	-3.466015	-0.464051	-1.074706
C	-2.180098	-0.936075	-0.814511
C	-0.501834	-2.097005	0.686493
O	0.273779	-1.141274	1.482850
C	1.110085	-0.291708	0.890588
O	1.038959	-0.235234	-0.415091
C	2.052027	0.388011	1.690851
C	2.034639	0.120898	3.196515
C	2.492868	1.766823	1.302628
C	1.749306	2.785081	0.828638
C	2.393107	4.108199	0.487642
C	0.263780	2.717558	0.578515
H	-9.152348	-0.962566	0.009971
H	-9.471670	1.222249	-1.140686
H	-7.480817	2.551951	-1.824694
H	-5.206446	1.718027	-1.349388
H	-6.877595	-1.812012	0.454539
H	-4.971006	-1.376462	1.831841
H	-2.705866	-2.235217	2.279597
H	-3.676283	0.007403	-2.030037
H	-1.396161	-0.804501	-1.554073
H	0.047916	-2.323992	-0.226878
H	-0.539041	-2.981133	1.325831
H	1.212668	0.650051	3.695471
H	1.938767	-0.945003	3.421104
H	2.970819	0.478068	3.637576
H	2.245347	4.352138	-0.573420
H	1.940029	4.926519	1.063108
H	3.468667	4.101641	0.686186
H	-0.218871	3.648734	0.899148
H	-0.217071	1.890341	1.106113
H	0.047869	2.596922	-0.491827
H	3.551775	1.963451	1.474032
H	1.943527	0.007341	-0.873582
O	5.696639	0.546525	-0.707820
O	5.011093	-1.805825	-1.472575
P	4.453908	-0.488817	-0.723191
O	3.278957	0.050656	-1.506401
O	4.197064	-0.842952	0.764253
H	3.196639	-0.348899	1.204825
C	6.061520	-2.587580	-0.871118
H	5.745789	-2.960402	0.106968
H	6.973475	-1.991907	-0.762360
H	6.243940	-3.421749	-1.549872
C	6.063856	1.224165	-1.925619
H	6.862590	1.917055	-1.657462
H	5.208193	1.771741	-2.329005
H	6.429645	0.510223	-2.670993
