# Supplementary material for: Photoenolization of α,β-Unsaturated Esters Enables Enantioselective Contra-Thermodynamic Positional Isomerization to α-Tertiary β,γ-Alkenyl Esters
Source: J Am Chem Soc. 2025 Feb 24;147(9):7452–60. doi: 10.1021/jacs.4c15732 (PMC11887454; doi:10.1021/jacs.4c15732)
Supplement: Supplementary file 2 — ja4c15732_si_002.zip [file ja4c15732_si_002.zip › DFT/Path c/coordinate/PCM = toluene/IS-3.xyz]

58
C	-8.310333	-1.588020	0.394329
C	-9.063718	-0.444398	0.674586
C	-6.952776	-1.478972	0.086969
C	-6.316977	-0.224322	0.053616
C	-8.445757	0.809130	0.644999
C	-7.088058	0.917550	0.338444
C	-4.870628	-0.106861	-0.273486
C	-3.940910	-1.052904	0.194741
C	-2.585893	-0.941904	-0.115541
C	-2.112353	0.115616	-0.903446
C	-4.390133	0.952282	-1.064675
C	-3.034673	1.059770	-1.373761
C	-0.648846	0.243944	-1.226489
O	-0.036151	1.074590	-0.196500
C	1.312068	1.195093	-0.193548
O	1.866588	1.047666	-1.412255
C	1.963156	1.470995	0.978451
C	1.201809	1.469138	2.292432
C	3.360024	1.953698	1.039331
C	3.954854	2.923099	0.308964
C	5.408453	3.265931	0.525869
C	3.259288	3.728977	-0.756140
H	-8.781266	-2.567159	0.405782
H	-10.120069	-0.529059	0.913282
H	-9.018554	1.704685	0.869791
H	-6.615697	1.895531	0.342321
H	-6.385679	-2.373934	-0.152072
H	-4.277867	-1.871377	0.823995
H	-1.886444	-1.682285	0.265170
H	-5.086545	1.683698	-1.463853
H	-2.690100	1.881897	-1.996208
H	-0.497885	0.715046	-2.200387
H	-0.157668	-0.734498	-1.232096
H	0.877874	2.482179	2.569237
H	0.311248	0.836786	2.255246
H	1.846523	1.112069	3.105519
H	5.987971	3.115873	-0.396149
H	5.528370	4.323394	0.798696
H	5.861927	2.654902	1.312680
H	3.575235	4.778613	-0.705883
H	2.171280	3.690444	-0.662574
H	3.515049	3.367615	-1.762083
H	3.960725	1.503809	1.833522
H	2.750914	0.605072	-1.364996
O	5.366228	-1.517284	0.745264
O	3.918980	-3.096289	-0.675232
P	4.037673	-1.586159	-0.158639
O	3.999089	-0.621803	-1.298173
O	2.878050	-1.441332	0.928163
H	2.500530	-0.521139	0.966549
C	3.890216	-4.214965	0.244004
H	2.987661	-4.176098	0.859288
H	4.780094	-4.216744	0.879688
H	3.877638	-5.111119	-0.377274
C	6.662785	-1.414944	0.106818
H	7.390723	-1.363353	0.917384
H	6.714974	-0.509187	-0.501826
H	6.862089	-2.295264	-0.512087
