# Supplementary material for: Photoenolization of α,β-Unsaturated Esters Enables Enantioselective Contra-Thermodynamic Positional Isomerization to α-Tertiary β,γ-Alkenyl Esters
Source: J Am Chem Soc. 2025 Feb 24;147(9):7452–60. doi: 10.1021/jacs.4c15732 (PMC11887454; doi:10.1021/jacs.4c15732)
Supplement: Supplementary file 2 — ja4c15732_si_002.zip [file ja4c15732_si_002.zip › DFT/Path c/coordinate/PCM = toluene/P-3.xyz]

58
C	-8.083190	0.695014	0.387201
C	-8.160638	0.228653	1.702652
C	-6.841373	0.860804	-0.228853
C	-5.648823	0.563605	0.455916
C	-6.984159	-0.070495	2.395744
C	-5.742610	0.094772	1.779160
C	-4.325106	0.737410	-0.199905
C	-4.141884	0.425732	-1.559755
C	-2.900774	0.590378	-2.172487
C	-1.798120	1.065467	-1.447922
C	-3.217535	1.221930	0.518897
C	-1.974672	1.380510	-0.093602
C	-0.459069	1.228730	-2.116170
O	0.271722	-0.044603	-2.193158
C	1.151479	-0.338447	-1.234458
O	1.340720	0.406340	-0.272279
C	1.940011	-1.618851	-1.478105
C	1.568420	-2.373494	-2.767129
C	1.981058	-2.527315	-0.252840
C	0.948014	-3.031532	0.443307
C	1.189265	-3.946426	1.620031
C	-0.505618	-2.745860	0.160348
H	-8.990272	0.939222	-0.158830
H	-9.126726	0.099766	2.182213
H	-7.031900	-0.441718	3.415767
H	-4.838221	-0.163769	2.322102
H	-6.795937	1.246346	-1.243208
H	-4.973032	0.034140	-2.138563
H	-2.785780	0.339486	-3.224275
H	-3.333549	1.498761	1.562485
H	-1.135360	1.757680	0.483258
H	0.167613	1.955674	-1.598877
H	-0.570378	1.515373	-3.163406
H	0.549011	-2.767652	-2.729008
H	1.658368	-1.731984	-3.648798
H	2.251497	-3.219448	-2.890897
H	0.750416	-3.527763	2.536008
H	0.711468	-4.922921	1.462325
H	2.255645	-4.111666	1.799280
H	-1.066067	-3.684515	0.058725
H	-0.671806	-2.163623	-0.747553
H	-0.961247	-2.199221	0.996903
H	2.984871	-2.811026	0.056385
H	2.645744	0.390014	0.728120
O	5.945948	0.228008	1.577575
O	4.916008	2.256774	0.369826
P	4.820462	0.644717	0.506256
O	3.460586	0.459640	1.306068
O	4.987321	-0.091257	-0.775384
H	2.964330	-1.237154	-1.597493
C	5.935468	2.829983	-0.477178
H	5.827346	2.472085	-1.504440
H	6.936144	2.587122	-0.104481
H	5.785758	3.910433	-0.441904
C	5.942273	0.761758	2.919501
H	6.842601	0.375667	3.400255
H	5.056675	0.421251	3.462592
H	5.972927	1.855512	2.904171
