# Supplementary material for: Photoenolization of α,β-Unsaturated Esters Enables Enantioselective Contra-Thermodynamic Positional Isomerization to α-Tertiary β,γ-Alkenyl Esters
Source: J Am Chem Soc. 2025 Feb 24;147(9):7452–60. doi: 10.1021/jacs.4c15732 (PMC11887454; doi:10.1021/jacs.4c15732)
Supplement: Supplementary file 2 — ja4c15732_si_002.zip [file ja4c15732_si_002.zip › DFT/Path c/coordinate/PCM = toluene/TS-3.xyz]

58
C	-8.282614	-0.308862	-0.129319
C	-8.472168	0.767067	-1.001282
C	-6.994181	-0.762582	0.159016
C	-5.865845	-0.150580	-0.417059
C	-7.360626	1.384812	-1.581660
C	-6.072287	0.931364	-1.292448
C	-4.492949	-0.633096	-0.108810
C	-4.148875	-1.063666	1.186140
C	-2.864315	-1.522143	1.471583
C	-1.875972	-1.557682	0.477228
C	-3.499367	-0.678095	-1.102763
C	-2.211192	-1.128584	-0.813502
C	-0.490683	-2.052587	0.799485
O	0.284361	-1.050867	1.543894
C	1.107516	-0.220853	0.912572
O	1.029940	-0.222578	-0.396806
C	2.047176	0.503565	1.673136
C	2.047496	0.300286	3.188134
C	2.471686	1.869034	1.223081
C	1.713067	2.863816	0.720738
C	2.340617	4.178841	0.324751
C	0.226038	2.777887	0.489798
H	-9.139088	-0.802607	0.321513
H	-9.474624	1.120065	-1.225829
H	-7.494652	2.227357	-2.254491
H	-5.217469	1.436549	-1.732481
H	-6.863671	-1.614364	0.820113
H	-4.888039	-1.023246	1.980626
H	-2.624279	-1.847533	2.480887
H	-3.740963	-0.377012	-2.117746
H	-1.461519	-1.152107	-1.598998
H	0.059396	-2.335191	-0.097925
H	-0.524289	-2.898292	1.489175
H	1.217871	0.831462	3.673425
H	1.979384	-0.756963	3.461467
H	2.978524	0.696752	3.607267
H	2.173624	4.385514	-0.741668
H	1.889649	5.013434	0.878638
H	3.419763	4.189019	0.505464
H	-0.260936	3.710698	0.800482
H	-0.245275	1.956913	1.036027
H	-0.002551	2.641889	-0.576336
H	3.529853	2.084222	1.376646
H	1.924252	0.007637	-0.858270
O	5.733360	0.473536	-0.740473
O	4.963204	-1.892110	-1.383748
P	4.457240	-0.517131	-0.706269
O	3.292194	0.010079	-1.512671
O	4.192499	-0.776999	0.802187
H	3.199223	-0.257689	1.209770
C	6.019533	-2.662154	-0.770426
H	5.715585	-3.006380	0.222076
H	6.938796	-2.072944	-0.693653
H	6.187705	-3.519515	-1.424183
C	6.164996	1.036497	-1.998493
H	7.022575	1.670613	-1.767585
H	5.366900	1.637310	-2.442731
H	6.468876	0.249172	-2.696104
