# Supplementary material for: Photoenolization of α,β-Unsaturated Esters Enables Enantioselective Contra-Thermodynamic Positional Isomerization to α-Tertiary β,γ-Alkenyl Esters
Source: J Am Chem Soc. 2025 Feb 24;147(9):7452–60. doi: 10.1021/jacs.4c15732 (PMC11887454; doi:10.1021/jacs.4c15732)
Supplement: Supplementary file 2 — ja4c15732_si_002.zip [file ja4c15732_si_002.zip › DFT/Path c/IRC/gas phase.txt]

    Summary of reaction path following
 --------------------------------------------------------------------------
                        Energy    RxCoord
   1                   -0.00683 -11.09445
   2                   -0.00683 -10.98514
   3                   -0.00682 -10.87484
   4                   -0.00682 -10.76372
   5                   -0.00682 -10.65322
   6                   -0.00681 -10.54262
   7                   -0.00681 -10.43386
   8                   -0.00680 -10.32439
   9                   -0.00680 -10.21599
  10                   -0.00680 -10.10738
  11                   -0.00679  -9.99949
  12                   -0.00679  -9.89235
  13                   -0.00678  -9.78390
  14                   -0.00678  -9.67468
  15                   -0.00677  -9.56464
  16                   -0.00677  -9.45463
  17                   -0.00676  -9.34373
  18                   -0.00676  -9.23373
  19                   -0.00675  -9.12389
  20                   -0.00675  -9.01315
  21                   -0.00674  -8.90382
  22                   -0.00674  -8.79372
  23                   -0.00673  -8.68286
  24                   -0.00672  -8.57228
  25                   -0.00672  -8.46359
  26                   -0.00671  -8.35425
  27                   -0.00670  -8.24438
  28                   -0.00670  -8.13338
  29                   -0.00669  -8.02159
  30                   -0.00668  -7.90995
  31                   -0.00668  -7.79904
  32                   -0.00667  -7.68957
  33                   -0.00666  -7.57924
  34                   -0.00665  -7.46815
  35                   -0.00665  -7.35659
  36                   -0.00664  -7.24520
  37                   -0.00663  -7.13357
  38                   -0.00662  -7.02193
  39                   -0.00661  -6.91014
  40                   -0.00660  -6.79849
  41                   -0.00659  -6.68703
  42                   -0.00658  -6.57598
  43                   -0.00657  -6.46524
  44                   -0.00656  -6.35450
  45                   -0.00655  -6.24339
  46                   -0.00654  -6.13174
  47                   -0.00653  -6.01984
  48                   -0.00651  -5.90773
  49                   -0.00650  -5.79590
  50                   -0.00649  -5.68393
  51                   -0.00647  -5.57274
  52                   -0.00646  -5.46121
  53                   -0.00644  -5.35037
  54                   -0.00643  -5.23908
  55                   -0.00641  -5.12919
  56                   -0.00640  -5.02021
  57                   -0.00638  -4.91025
  58                   -0.00636  -4.79889
  59                   -0.00634  -4.68841
  60                   -0.00632  -4.57899
  61                   -0.00630  -4.47289
  62                   -0.00628  -4.36978
  63                   -0.00626  -4.26546
  64                   -0.00625  -4.15829
  65                   -0.00623  -4.04907
  66                   -0.00620  -3.93811
  67                   -0.00617  -3.82726
  68                   -0.00614  -3.71581
  69                   -0.00611  -3.60361
  70                   -0.00607  -3.49082
  71                   -0.00603  -3.37787
  72                   -0.00598  -3.26486
  73                   -0.00593  -3.15183
  74                   -0.00587  -3.03879
  75                   -0.00580  -2.92575
  76                   -0.00573  -2.81272
  77                   -0.00565  -2.69969
  78                   -0.00557  -2.58668
  79                   -0.00547  -2.47369
  80                   -0.00537  -2.36078
  81                   -0.00525  -2.24792
  82                   -0.00513  -2.13533
  83                   -0.00500  -2.02288
  84                   -0.00486  -1.91104
  85                   -0.00472  -1.79922
  86                   -0.00456  -1.68750
  87                   -0.00439  -1.57515
  88                   -0.00421  -1.46268
  89                   -0.00401  -1.34988
  90                   -0.00380  -1.23784
  91                   -0.00358  -1.12610
  92                   -0.00334  -1.01533
  93                   -0.00308  -0.90300
  94                   -0.00279  -0.79033
  95                   -0.00245  -0.67736
  96                   -0.00208  -0.56442
  97                   -0.00166  -0.45144
  98                   -0.00120  -0.33893
  99                   -0.00071  -0.22612
 100                   -0.00024  -0.11310
 101                    0.00000   0.00000
 102                   -0.00031   0.11310
 103                   -0.00124   0.22616
 104                   -0.00266   0.33922
 105                   -0.00424   0.45229
 106                   -0.00564   0.56531
 107                   -0.00684   0.67816
 108                   -0.00804   0.79082
 109                   -0.00942   0.90370
 110                   -0.01114   1.01671
 111                   -0.01326   1.12976
 112                   -0.01558   1.24282
 113                   -0.01764   1.35587
 114                   -0.01901   1.46870
 115                   -0.02003   1.58151
 116                   -0.02092   1.69445
 117                   -0.02174   1.80746
 118                   -0.02248   1.92044
 119                   -0.02317   2.03325
 120                   -0.02382   2.14597
 121                   -0.02443   2.25879
 122                   -0.02501   2.37178
 123                   -0.02561   2.48482
 124                   -0.02612   2.59787
 125                   -0.02661   2.71093
 126                   -0.02707   2.82399
 127                   -0.02752   2.93703
 128                   -0.02795   3.04999
 129                   -0.02835   3.16266
 130                   -0.02874   3.27422
 131                   -0.02913   3.38540
 132                   -0.02952   3.49741
 133                   -0.02989   3.61030
 134                   -0.03026   3.72331
 135                   -0.03062   3.83638
 136                   -0.03097   3.94945
 137                   -0.03130   4.06253
 138                   -0.03164   4.17560
 139                   -0.03196   4.28868
 140                   -0.03227   4.40176
 141                   -0.03258   4.51484
 142                   -0.03288   4.62791
 143                   -0.03318   4.74099
 144                   -0.03346   4.85407
 145                   -0.03374   4.96715
 146                   -0.03402   5.08022
 147                   -0.03428   5.19330
 148                   -0.03454   5.30638
 149                   -0.03480   5.41946
 150                   -0.03505   5.53253
 151                   -0.03529   5.64561
 152                   -0.03552   5.75869
 153                   -0.03575   5.87177
 154                   -0.03598   5.98484
 155                   -0.03619   6.09792
 156                   -0.03641   6.21100
 157                   -0.03661   6.32407
 158                   -0.03682   6.43715
 159                   -0.03701   6.55023
 160                   -0.03720   6.66331
 161                   -0.03739   6.77638
 162                   -0.03757   6.88946
 163                   -0.03774   7.00253
 164                   -0.03792   7.11560
 165                   -0.03808   7.22866
 166                   -0.03824   7.34171
 167                   -0.03840   7.45472
 168                   -0.03855   7.56765
 169                   -0.03869   7.68042
 170                   -0.03883   7.79286
 171                   -0.03897   7.90467
 172                   -0.03910   8.01616
 173                   -0.03922   8.12709
 174                   -0.03935   8.23905
 175                   -0.03947   8.35067
 176                   -0.03958   8.46281
 177                   -0.03969   8.57361
 178                   -0.03980   8.68507
 179                   -0.03990   8.79572
 180                   -0.04000   8.90779
 181                   -0.04010   9.01978
 182                   -0.04019   9.13231
 183                   -0.04028   9.24470
 184                   -0.04036   9.35691
 185                   -0.04044   9.46844
 186                   -0.04052   9.57925
 187                   -0.04060   9.69000
 188                   -0.04067   9.80125
 189                   -0.04074   9.91294
 190                   -0.04080  10.02493
 191                   -0.04087  10.13704
 192                   -0.04093  10.24916
 193                   -0.04098  10.36109
 194                   -0.04103  10.47251
 195                   -0.04108  10.58297
 196                   -0.04112  10.69230
 197                   -0.04116  10.80015
 198                   -0.04120  10.90732
 199                   -0.04124  11.01401
 200                   -0.04128  11.12146
