# Supplementary material for: Photoenolization of α,β-Unsaturated Esters Enables Enantioselective Contra-Thermodynamic Positional Isomerization to α-Tertiary β,γ-Alkenyl Esters
Source: J Am Chem Soc. 2025 Feb 24;147(9):7452–60. doi: 10.1021/jacs.4c15732 (PMC11887454; doi:10.1021/jacs.4c15732)
Supplement: Supplementary file 2 — ja4c15732_si_002.zip [file ja4c15732_si_002.zip › DFT/Path c/IRC/PCM = toluene.txt]

    Summary of reaction path following
 --------------------------------------------------------------------------
                        Energy    RxCoord
   1                   -0.00661 -11.04718
   2                   -0.00660 -10.93743
   3                   -0.00660 -10.82815
   4                   -0.00660 -10.71950
   5                   -0.00659 -10.61076
   6                   -0.00659 -10.50238
   7                   -0.00658 -10.39315
   8                   -0.00658 -10.28434
   9                   -0.00658 -10.17471
  10                   -0.00657 -10.06556
  11                   -0.00657  -9.95584
  12                   -0.00656  -9.84618
  13                   -0.00656  -9.73563
  14                   -0.00655  -9.62492
  15                   -0.00655  -9.51420
  16                   -0.00654  -9.40411
  17                   -0.00654  -9.29471
  18                   -0.00654  -9.18533
  19                   -0.00653  -9.07565
  20                   -0.00653  -8.96614
  21                   -0.00652  -8.85736
  22                   -0.00652  -8.74884
  23                   -0.00651  -8.64039
  24                   -0.00651  -8.53131
  25                   -0.00650  -8.42169
  26                   -0.00649  -8.31161
  27                   -0.00649  -8.20126
  28                   -0.00648  -8.09066
  29                   -0.00648  -7.98015
  30                   -0.00647  -7.86948
  31                   -0.00646  -7.75927
  32                   -0.00646  -7.64892
  33                   -0.00645  -7.53955
  34                   -0.00644  -7.43009
  35                   -0.00643  -7.32082
  36                   -0.00642  -7.21088
  37                   -0.00642  -7.10166
  38                   -0.00641  -6.99248
  39                   -0.00640  -6.88176
  40                   -0.00639  -6.77037
  41                   -0.00638  -6.65898
  42                   -0.00637  -6.54796
  43                   -0.00636  -6.43748
  44                   -0.00635  -6.32700
  45                   -0.00634  -6.21621
  46                   -0.00632  -6.10533
  47                   -0.00631  -5.99426
  48                   -0.00630  -5.88333
  49                   -0.00628  -5.77203
  50                   -0.00627  -5.66131
  51                   -0.00626  -5.55072
  52                   -0.00624  -5.44135
  53                   -0.00623  -5.33093
  54                   -0.00621  -5.22009
  55                   -0.00619  -5.10968
  56                   -0.00617  -4.99930
  57                   -0.00616  -4.88840
  58                   -0.00614  -4.77779
  59                   -0.00612  -4.66739
  60                   -0.00610  -4.55711
  61                   -0.00607  -4.44566
  62                   -0.00605  -4.33391
  63                   -0.00602  -4.22208
  64                   -0.00600  -4.11055
  65                   -0.00597  -3.99975
  66                   -0.00593  -3.88979
  67                   -0.00590  -3.78164
  68                   -0.00586  -3.67533
  69                   -0.00582  -3.56871
  70                   -0.00578  -3.46093
  71                   -0.00574  -3.35115
  72                   -0.00569  -3.24009
  73                   -0.00563  -3.12831
  74                   -0.00557  -3.01623
  75                   -0.00549  -2.90405
  76                   -0.00541  -2.79183
  77                   -0.00533  -2.67961
  78                   -0.00523  -2.56739
  79                   -0.00513  -2.45520
  80                   -0.00502  -2.34306
  81                   -0.00490  -2.23097
  82                   -0.00478  -2.11904
  83                   -0.00464  -2.00718
  84                   -0.00449  -1.89562
  85                   -0.00434  -1.78404
  86                   -0.00418  -1.67259
  87                   -0.00400  -1.56084
  88                   -0.00382  -1.44908
  89                   -0.00362  -1.33703
  90                   -0.00341  -1.22561
  91                   -0.00318  -1.11448
  92                   -0.00294  -1.00462
  93                   -0.00268  -0.89311
  94                   -0.00240  -0.78124
  95                   -0.00207  -0.66905
  96                   -0.00171  -0.55688
  97                   -0.00132  -0.44472
  98                   -0.00088  -0.33299
  99                   -0.00044  -0.22100
 100                   -0.00004  -0.11234
 101                    0.00000   0.00000
 102                   -0.00054   0.11234
 103                   -0.00177   0.22425
 104                   -0.00346   0.33654
 105                   -0.00528   0.44885
 106                   -0.00681   0.56112
 107                   -0.00797   0.67322
 108                   -0.00898   0.78510
 109                   -0.00998   0.89715
 110                   -0.01111   1.00932
 111                   -0.01252   1.12157
 112                   -0.01431   1.23385
 113                   -0.01637   1.34614
 114                   -0.01832   1.45844
 115                   -0.01968   1.57061
 116                   -0.02067   1.68264
 117                   -0.02153   1.79482
 118                   -0.02232   1.90708
 119                   -0.02304   2.01936
 120                   -0.02371   2.13159
 121                   -0.02434   2.24370
 122                   -0.02493   2.35561
 123                   -0.02554   2.46749
 124                   -0.02607   2.57942
 125                   -0.02657   2.69143
 126                   -0.02704   2.80299
 127                   -0.02750   2.91469
 128                   -0.02795   3.02643
 129                   -0.02839   3.13858
 130                   -0.02881   3.25081
 131                   -0.02922   3.36310
 132                   -0.02961   3.47540
 133                   -0.03000   3.58771
 134                   -0.03038   3.70003
 135                   -0.03075   3.81235
 136                   -0.03111   3.92466
 137                   -0.03146   4.03698
 138                   -0.03180   4.14930
 139                   -0.03213   4.26162
 140                   -0.03246   4.37394
 141                   -0.03278   4.48626
 142                   -0.03309   4.59857
 143                   -0.03340   4.71089
 144                   -0.03370   4.82321
 145                   -0.03399   4.93553
 146                   -0.03428   5.04785
 147                   -0.03455   5.16017
 148                   -0.03483   5.27249
 149                   -0.03509   5.38481
 150                   -0.03535   5.49713
 151                   -0.03561   5.60945
 152                   -0.03585   5.72177
 153                   -0.03609   5.83408
 154                   -0.03633   5.94640
 155                   -0.03656   6.05872
 156                   -0.03678   6.17104
 157                   -0.03700   6.28336
 158                   -0.03722   6.39568
 159                   -0.03742   6.50800
 160                   -0.03763   6.62031
 161                   -0.03782   6.73263
 162                   -0.03802   6.84495
 163                   -0.03821   6.95725
 164                   -0.03839   7.06956
 165                   -0.03857   7.18184
 166                   -0.03874   7.29411
 167                   -0.03891   7.40627
 168                   -0.03907   7.51833
 169                   -0.03923   7.62992
 170                   -0.03938   7.74145
 171                   -0.03953   7.85233
 172                   -0.03968   7.96402
 173                   -0.03982   8.07558
 174                   -0.03996   8.18750
 175                   -0.04009   8.29917
 176                   -0.04022   8.41073
 177                   -0.04035   8.52197
 178                   -0.04047   8.63311
 179                   -0.04058   8.74418
 180                   -0.04070   8.85508
 181                   -0.04081   8.96579
 182                   -0.04091   9.07631
 183                   -0.04102   9.18699
 184                   -0.04112   9.29817
 185                   -0.04122   9.40957
 186                   -0.04131   9.52125
 187                   -0.04140   9.63288
 188                   -0.04149   9.74460
 189                   -0.04158   9.85609
 190                   -0.04166   9.96760
 191                   -0.04173  10.07869
 192                   -0.04180  10.18943
 193                   -0.04187  10.29878
 194                   -0.04194  10.40723
 195                   -0.04201  10.51551
 196                   -0.04207  10.62514
 197                   -0.04213  10.73551
 198                   -0.04219  10.84595
 199                   -0.04225  10.95632
 200                   -0.04230  11.06589
