# Supplementary material for: Photoenolization of α,β-Unsaturated Esters Enables Enantioselective Contra-Thermodynamic Positional Isomerization to α-Tertiary β,γ-Alkenyl Esters
Source: J Am Chem Soc. 2025 Feb 24;147(9):7452–60. doi: 10.1021/jacs.4c15732 (PMC11887454; doi:10.1021/jacs.4c15732)
Supplement: Supplementary file 2 — ja4c15732_si_002.zip [file ja4c15732_si_002.zip › DFT/Path d/coordinate/gas phase/IS-4.xyz]

61
C	-8.657373	-0.596394	-0.742294
C	-8.954797	0.753178	-0.950706
C	-7.348183	-0.993491	-0.465265
C	-6.307149	-0.051063	-0.388248
C	-7.930438	1.701194	-0.878389
C	-6.621888	1.303269	-0.599634
C	-4.913402	-0.473577	-0.090854
C	-4.645947	-1.476312	0.855654
C	-3.335795	-1.869728	1.131712
C	-2.251842	-1.278272	0.472636
C	-3.819550	0.118090	-0.749671
C	-2.512157	-0.276231	-0.474004
C	-0.839856	-1.711065	0.778782
O	-0.164771	-0.746775	1.634341
C	0.857277	-0.007033	1.148345
O	0.783834	0.205368	-0.183005
C	1.817520	0.465938	2.001018
C	1.823464	0.026760	3.454983
C	2.771151	1.538387	1.640995
C	2.537159	2.711544	1.012730
C	3.671336	3.659261	0.707516
C	1.176247	3.170791	0.558707
H	-9.443688	-1.343461	-0.804756
H	-9.973165	1.062557	-1.166969
H	-8.151017	2.754132	-1.029767
H	-5.839384	2.052237	-0.520757
H	-7.125309	-2.047935	-0.330755
H	-5.466945	-1.933894	1.399681
H	-3.154944	-2.640329	1.877321
H	-3.998211	0.877356	-1.505413
H	-1.682691	0.191496	-0.995763
H	-0.260255	-1.849334	-0.135196
H	-0.843297	-2.643716	1.349983
H	1.314280	0.761279	4.093145
H	1.328015	-0.936476	3.597152
H	2.853638	-0.052037	3.823625
H	3.791527	3.775447	-0.377716
H	3.471512	4.657278	1.119809
H	4.621192	3.301807	1.117294
H	1.048719	4.239358	0.770590
H	0.368285	2.620262	1.045333
H	1.058058	3.046305	-0.526367
H	3.792954	1.368189	1.988625
H	1.676478	0.309503	-0.588780
O	5.589193	-0.325456	-0.249617
O	4.522481	-2.271316	-1.544625
P	4.184940	-0.980666	-0.660440
O	3.242601	-0.073213	-1.390638
O	3.653650	-1.566574	0.717998
H	3.004380	-0.969270	1.185602
C	5.321031	-3.354964	-1.017794
H	4.804368	-3.828174	-0.179354
H	6.300693	-2.990235	-0.696320
H	5.437119	-4.064442	-1.837055
C	6.372926	0.423942	-1.215033
H	7.237703	0.792792	-0.663598
H	5.794908	1.257152	-1.619872
H	6.703428	-0.234284	-2.024371
O	3.896010	2.348562	-2.695352
H	3.567002	1.507004	-2.325357
H	3.548177	2.399307	-3.593315
