# Supplementary material for: Photoenolization of α,β-Unsaturated Esters Enables Enantioselective Contra-Thermodynamic Positional Isomerization to α-Tertiary β,γ-Alkenyl Esters
Source: J Am Chem Soc. 2025 Feb 24;147(9):7452–60. doi: 10.1021/jacs.4c15732 (PMC11887454; doi:10.1021/jacs.4c15732)
Supplement: Supplementary file 2 — ja4c15732_si_002.zip [file ja4c15732_si_002.zip › DFT/Path d/coordinate/gas phase/P-4.xyz]

61
C	-8.157109	0.534622	-0.553029
C	-8.117864	1.901619	-0.265095
C	-6.972329	-0.194844	-0.664409
C	-5.722541	0.425677	-0.489661
C	-6.882945	2.531885	-0.089358
C	-5.698647	1.801613	-0.200021
C	-4.460587	-0.351144	-0.605660
C	-4.363196	-1.656949	-0.092460
C	-3.180385	-2.385333	-0.206039
C	-2.052979	-1.833003	-0.829636
C	-3.328109	0.194841	-1.235197
C	-2.143180	-0.532066	-1.343087
C	-0.776786	-2.624511	-0.939964
O	0.023158	-2.541013	0.286797
C	0.961341	-1.594116	0.371828
O	1.144529	-0.783873	-0.537559
C	1.806347	-1.669655	1.634227
C	1.340733	-2.723494	2.656710
C	2.057367	-0.307663	2.269331
C	1.163527	0.643133	2.587493
C	1.614164	1.942721	3.210984
C	-0.321504	0.548329	2.336675
H	-9.110944	0.036059	-0.700428
H	-9.039511	2.469491	-0.178489
H	-6.840582	3.592024	0.143810
H	-4.746505	2.297542	-0.035921
H	-7.015330	-1.251123	-0.913424
H	-5.214797	-2.097629	0.417079
H	-3.129818	-3.391667	0.202560
H	-3.382873	1.190266	-1.665584
H	-1.279780	-0.089897	-1.831074
H	-0.162046	-2.286913	-1.775020
H	-0.979556	-3.692788	-1.033308
H	0.358858	-2.475097	3.069374
H	1.286587	-3.721166	2.212362
H	2.055475	-2.752198	3.484064
H	1.406343	2.783130	2.536209
H	1.076968	2.135724	4.148962
H	2.686989	1.940316	3.422795
H	-0.875980	0.765550	3.258512
H	-0.647846	-0.430700	1.980177
H	-0.633789	1.297696	1.597787
H	3.103057	-0.118936	2.502113
H	2.392679	0.213115	-0.667659
O	5.519935	1.205433	0.069817
O	5.079658	0.204647	-2.250034
P	4.590571	0.150858	-0.707476
O	3.158503	0.852859	-0.815783
O	4.633163	-1.191701	-0.076515
H	2.781511	-1.986767	1.234619
C	6.257347	-0.537489	-2.627042
H	6.153909	-1.587017	-2.340265
H	7.150519	-0.112887	-2.156829
H	6.335691	-0.448707	-3.711335
C	5.649424	2.583279	-0.345135
H	6.468364	2.995729	0.245547
H	4.727822	3.133003	-0.138871
H	5.894215	2.642784	-1.409991
O	2.196817	3.505886	-0.115167
H	2.467674	2.605949	-0.368499
H	1.775501	3.879611	-0.898326
