# Supplementary material for: Photoenolization of α,β-Unsaturated Esters Enables Enantioselective Contra-Thermodynamic Positional Isomerization to α-Tertiary β,γ-Alkenyl Esters
Source: J Am Chem Soc. 2025 Feb 24;147(9):7452–60. doi: 10.1021/jacs.4c15732 (PMC11887454; doi:10.1021/jacs.4c15732)
Supplement: Supplementary file 2 — ja4c15732_si_002.zip [file ja4c15732_si_002.zip › DFT/Path d/coordinate/gas phase/TS-4.xyz]

61
C	-8.450638	-0.145635	-0.409710
C	-8.581207	1.227799	-0.632764
C	-7.184599	-0.722842	-0.299195
C	-6.021534	0.060007	-0.408341
C	-7.434052	2.018263	-0.743951
C	-6.168390	1.440522	-0.632484
C	-4.673078	-0.553729	-0.288444
C	-4.417903	-1.564586	0.655338
C	-3.153797	-2.141462	0.763088
C	-2.100665	-1.724873	-0.062642
C	-3.613768	-0.144135	-1.117364
C	-2.347856	-0.717403	-1.004901
C	-0.737341	-2.350346	0.070246
O	0.045457	-1.716992	1.137658
C	0.922737	-0.758888	0.859224
O	0.889654	-0.299137	-0.371088
C	1.864895	-0.397797	1.842192
C	1.806551	-1.126117	3.185011
C	2.381545	1.007347	1.906495
C	1.723918	2.166100	1.705154
C	2.460432	3.482505	1.770996
C	0.258442	2.274033	1.368287
H	-9.335193	-0.771252	-0.330500
H	-9.566125	1.677179	-0.718943
H	-7.523552	3.088322	-0.908329
H	-5.285169	2.069371	-0.695151
H	-7.096052	-1.795132	-0.151046
H	-5.210693	-1.886701	1.323726
H	-2.980711	-2.918006	1.504161
H	-3.788739	0.614936	-1.873831
H	-1.544195	-0.382892	-1.653804
H	-0.172688	-2.298081	-0.860482
H	-0.811721	-3.388227	0.400159
H	0.995957	-0.745118	3.818846
H	1.664695	-2.203313	3.061509
H	2.746544	-0.965899	3.722560
H	2.464093	3.963786	0.784267
H	1.972763	4.173126	2.471445
H	3.500612	3.350466	2.082943
H	-0.196825	3.101851	1.924965
H	-0.300640	1.364280	1.600672
H	0.116621	2.491754	0.301175
H	3.433955	1.077621	2.182802
H	1.782869	0.092354	-0.681745
O	5.576498	0.427637	-0.205800
O	4.885380	-1.407892	-1.864103
P	4.321725	-0.460823	-0.686386
O	3.193951	0.376503	-1.263715
O	3.953348	-1.345732	0.529233
H	2.974413	-0.985031	1.133982
C	5.874315	-2.414700	-1.568061
H	5.486353	-3.122385	-0.830745
H	6.793613	-1.955231	-1.191595
H	6.075377	-2.925879	-2.510268
C	6.125306	1.456283	-1.061632
H	6.984039	1.860830	-0.524579
H	5.387946	2.242660	-1.239649
H	6.455443	1.027906	-2.013605
O	3.088337	3.140471	-1.814582
H	3.084302	2.174162	-1.664838
H	2.805972	3.263957	-2.728396
