# Supplementary material for: Photoenolization of α,β-Unsaturated Esters Enables Enantioselective Contra-Thermodynamic Positional Isomerization to α-Tertiary β,γ-Alkenyl Esters
Source: J Am Chem Soc. 2025 Feb 24;147(9):7452–60. doi: 10.1021/jacs.4c15732 (PMC11887454; doi:10.1021/jacs.4c15732)
Supplement: Supplementary file 2 — ja4c15732_si_002.zip [file ja4c15732_si_002.zip › DFT/Path d/coordinate/PCM = toluene/IS-4.xyz]

61
C	-8.551499	-1.629171	0.257946
C	-9.319534	-0.492993	0.528541
C	-7.188554	-1.507882	-0.019463
C	-6.562209	-0.248145	-0.032061
C	-8.710993	0.765449	0.519332
C	-7.347946	0.886179	0.242534
C	-5.109950	-0.117556	-0.326129
C	-4.183331	-1.057158	0.160789
C	-2.822308	-0.932529	-0.115919
C	-2.339793	0.132545	-0.888020
C	-4.620468	0.948450	-1.102490
C	-3.258992	1.069560	-1.378345
C	-0.869695	0.276705	-1.170989
O	-0.295528	1.116912	-0.125322
C	1.049644	1.230874	-0.061818
O	1.658437	1.046083	-1.250999
C	1.651556	1.530492	1.130465
C	0.832327	1.568725	2.408434
C	3.048839	2.004654	1.240058
C	3.684608	2.949768	0.511987
C	5.130804	3.284343	0.783418
C	3.044846	3.736662	-0.601265
H	-9.014934	-2.611928	0.253780
H	-10.380013	-0.587187	0.744227
H	-9.295470	1.655164	0.737070
H	-6.883252	1.867674	0.262199
H	-6.609395	-2.397024	-0.251293
H	-4.527952	-1.880786	0.779034
H	-2.125427	-1.667645	0.279456
H	-5.313895	1.674991	-1.515531
H	-2.907105	1.897268	-1.989179
H	-0.696570	0.749805	-2.140457
H	-0.367234	-0.695544	-1.161161
H	0.507828	2.591547	2.645210
H	-0.062337	0.944146	2.347060
H	1.436710	1.225630	3.257548
H	5.747753	3.103151	-0.107898
H	5.249350	4.347731	1.032358
H	5.542745	2.691406	1.606069
H	3.360487	4.786425	-0.553117
H	1.953422	3.701991	-0.562691
H	3.353056	3.358877	-1.586211
H	3.609636	1.570339	2.071078
H	2.556909	0.655602	-1.142934
O	5.040459	-1.421474	1.192659
O	3.737797	-3.059655	-0.306844
P	3.799266	-1.541346	0.184795
O	3.845211	-0.608428	-0.988233
O	2.543012	-1.371353	1.146905
H	2.174568	-0.444259	1.158002
C	3.651382	-4.163666	0.628962
H	2.705844	-4.121808	1.175363
H	4.493172	-4.144945	1.326334
H	3.691587	-5.069366	0.023324
C	6.391711	-1.300082	0.673216
H	7.045888	-1.327929	1.545175
H	6.507854	-0.349492	0.148722
H	6.630551	-2.131326	0.004131
O	5.792313	-0.520459	-3.071269
H	5.102926	-0.552599	-2.380849
H	5.348015	-0.784062	-3.887036
