# Supplementary material for: Photoenolization of α,β-Unsaturated Esters Enables Enantioselective Contra-Thermodynamic Positional Isomerization to α-Tertiary β,γ-Alkenyl Esters
Source: J Am Chem Soc. 2025 Feb 24;147(9):7452–60. doi: 10.1021/jacs.4c15732 (PMC11887454; doi:10.1021/jacs.4c15732)
Supplement: Supplementary file 2 — ja4c15732_si_002.zip [file ja4c15732_si_002.zip › DFT/Path d/coordinate/PCM = toluene/P-4.xyz]

61
C	-8.197490	0.773690	-0.064481
C	-8.179189	1.644670	1.028677
C	-7.001430	0.302323	-0.608828
C	-5.760009	0.690320	-0.072222
C	-6.953281	2.039183	1.572244
C	-5.757432	1.566999	1.028216
C	-4.485733	0.187148	-0.651637
C	-4.374057	-1.135641	-1.118658
C	-3.181970	-1.604100	-1.668128
C	-2.057740	-0.771103	-1.763078
C	-3.356614	1.019228	-0.755877
C	-2.161741	0.547379	-1.299040
C	-0.773427	-1.289433	-2.352515
O	-0.005457	-2.082075	-1.379211
C	0.941131	-1.478530	-0.662970
O	1.163937	-0.270817	-0.767345
C	1.757015	-2.416026	0.216496
C	1.310290	-3.888555	0.178632
C	1.936073	-1.891672	1.637739
C	0.986903	-1.511312	2.510011
C	1.360819	-1.046280	3.896932
C	-0.492565	-1.486986	2.218914
H	-9.143927	0.466931	-0.501176
H	-9.109650	2.011984	1.452015
H	-6.926458	2.709396	2.427020
H	-4.813443	1.864385	1.475372
H	-7.030342	-0.354876	-1.473104
H	-5.221942	-1.808933	-1.035705
H	-3.122044	-2.631002	-2.020798
H	-3.417900	2.053209	-0.430082
H	-1.305029	1.211265	-1.369032
H	-0.138611	-0.482031	-2.718167
H	-0.963881	-2.003128	-3.155948
H	0.311138	-4.020411	0.603483
H	1.307105	-4.282298	-0.842035
H	2.009319	-4.485797	0.772031
H	1.004148	-0.022511	4.073995
H	0.890256	-1.678226	4.662275
H	2.442819	-1.062524	4.057387
H	-1.043411	-2.027188	2.999875
H	-0.760152	-1.933708	1.259784
H	-0.870588	-0.455887	2.225802
H	2.970908	-1.864649	1.972976
H	2.433386	0.539213	-0.270493
O	5.445350	0.714885	1.108564
O	5.280508	1.582676	-1.302405
P	4.652035	0.503665	-0.275855
O	3.209911	1.146560	-0.045110
O	4.703134	-0.915592	-0.711673
H	2.751826	-2.353015	-0.247629
C	6.597696	1.345667	-1.849228
H	6.611179	0.415461	-2.423449
H	7.349317	1.303372	-1.054435
H	6.808110	2.190398	-2.506867
C	5.448810	1.989203	1.791780
H	6.136895	1.878104	2.631149
H	4.447874	2.225202	2.162282
H	5.799476	2.787590	1.131149
O	2.620176	4.003616	-0.347816
H	2.812998	3.055259	-0.246995
H	3.023268	4.248384	-1.190760
