# Supplementary material for: Photoenolization of α,β-Unsaturated Esters Enables Enantioselective Contra-Thermodynamic Positional Isomerization to α-Tertiary β,γ-Alkenyl Esters
Source: J Am Chem Soc. 2025 Feb 24;147(9):7452–60. doi: 10.1021/jacs.4c15732 (PMC11887454; doi:10.1021/jacs.4c15732)
Supplement: Supplementary file 2 — ja4c15732_si_002.zip [file ja4c15732_si_002.zip › DFT/Path d/coordinate/PCM = toluene/TS-4.xyz]

61
C	-8.587718	-1.652301	0.166900
C	-9.319349	-0.537172	0.585347
C	-7.229521	-1.531055	-0.132703
C	-6.572518	-0.292114	-0.020708
C	-8.679632	0.700239	0.701794
C	-7.321481	0.821203	0.402244
C	-5.125655	-0.162137	-0.340423
C	-4.211392	-1.171979	0.011838
C	-2.856358	-1.051045	-0.291533
C	-2.368260	0.083386	-0.954328
C	-4.629940	0.971999	-1.008404
C	-3.273606	1.091901	-1.308878
C	-0.906354	0.219447	-1.267794
O	-0.252748	0.830729	-0.099328
C	1.068460	0.942110	-0.079445
O	1.669007	0.699203	-1.224835
C	1.716454	1.204747	1.142009
C	0.849052	1.362853	2.390191
C	2.989348	1.996182	1.153249
C	3.301657	3.097923	0.441658
C	4.654274	3.750089	0.596835
C	2.389273	3.764478	-0.556069
H	-9.076120	-2.617419	0.064473
H	-10.376144	-0.631435	0.818234
H	-9.235759	1.572256	1.034692
H	-6.831773	1.783491	0.519885
H	-6.679068	-2.401041	-0.478904
H	-4.560885	-2.050845	0.545260
H	-2.169416	-1.842741	-0.002783
H	-5.314617	1.755714	-1.318208
H	-2.917319	1.974316	-1.834655
H	-0.735498	0.867059	-2.130091
H	-0.436093	-0.749351	-1.451347
H	0.368084	2.348990	2.430699
H	0.065714	0.601564	2.446657
H	1.477047	1.268818	3.282535
H	5.191471	3.764880	-0.361567
H	4.553115	4.796430	0.915252
H	5.279920	3.227006	1.326263
H	2.441953	4.854933	-0.448335
H	1.343262	3.467682	-0.442073
H	2.693026	3.533825	-1.586553
H	3.729674	1.646464	1.873517
H	2.624393	0.369853	-1.110237
O	5.356117	-1.197354	1.142993
O	3.972007	-2.932751	-0.159124
P	3.986723	-1.393564	0.316616
O	3.921183	-0.523789	-0.925212
O	2.852241	-1.176477	1.351739
H	2.281781	-0.132922	1.251942
C	3.968639	-4.002716	0.812623
H	3.070947	-3.951133	1.434880
H	4.862549	-3.959383	1.442261
H	3.968966	-4.930439	0.238472
C	6.625125	-1.168541	0.447374
H	7.391293	-1.135586	1.223455
H	6.693780	-0.276670	-0.180004
H	6.760270	-2.065223	-0.164876
O	5.572745	-0.583427	-3.230589
H	5.005169	-0.567872	-2.434554
H	5.122027	-1.171819	-3.849346
