# Supplementary material for: Photoenolization of α,β-Unsaturated Esters Enables Enantioselective Contra-Thermodynamic Positional Isomerization to α-Tertiary β,γ-Alkenyl Esters
Source: J Am Chem Soc. 2025 Feb 24;147(9):7452–60. doi: 10.1021/jacs.4c15732 (PMC11887454; doi:10.1021/jacs.4c15732)
Supplement: Supplementary file 2 — ja4c15732_si_002.zip [file ja4c15732_si_002.zip › DFT/Path d/IRC/gas phase.txt]

    Summary of reaction path following
 --------------------------------------------------------------------------
                        Energy    RxCoord
   1                   -0.00652 -11.05466
   2                   -0.00652 -10.94477
   3                   -0.00652 -10.83539
   4                   -0.00651 -10.72512
   5                   -0.00651 -10.61565
   6                   -0.00651 -10.50541
   7                   -0.00651 -10.39602
   8                   -0.00650 -10.28552
   9                   -0.00650 -10.17485
  10                   -0.00650 -10.06376
  11                   -0.00649  -9.95296
  12                   -0.00649  -9.84254
  13                   -0.00649  -9.73236
  14                   -0.00648  -9.62295
  15                   -0.00648  -9.51413
  16                   -0.00647  -9.40543
  17                   -0.00647  -9.29577
  18                   -0.00647  -9.18513
  19                   -0.00646  -9.07424
  20                   -0.00646  -8.96326
  21                   -0.00646  -8.85275
  22                   -0.00645  -8.74230
  23                   -0.00645  -8.63215
  24                   -0.00644  -8.52136
  25                   -0.00644  -8.41087
  26                   -0.00643  -8.30089
  27                   -0.00643  -8.19202
  28                   -0.00643  -8.08226
  29                   -0.00642  -7.97142
  30                   -0.00642  -7.86022
  31                   -0.00641  -7.74991
  32                   -0.00640  -7.64051
  33                   -0.00640  -7.53312
  34                   -0.00639  -7.42851
  35                   -0.00639  -7.32521
  36                   -0.00638  -7.21889
  37                   -0.00638  -7.11101
  38                   -0.00637  -7.00121
  39                   -0.00637  -6.88992
  40                   -0.00636  -6.77847
  41                   -0.00635  -6.66687
  42                   -0.00634  -6.55622
  43                   -0.00633  -6.44538
  44                   -0.00632  -6.33469
  45                   -0.00632  -6.22397
  46                   -0.00631  -6.11294
  47                   -0.00630  -6.00193
  48                   -0.00629  -5.89102
  49                   -0.00627  -5.78067
  50                   -0.00626  -5.66983
  51                   -0.00625  -5.55937
  52                   -0.00624  -5.44934
  53                   -0.00623  -5.33862
  54                   -0.00621  -5.22712
  55                   -0.00620  -5.11547
  56                   -0.00618  -5.00391
  57                   -0.00617  -4.89276
  58                   -0.00615  -4.78234
  59                   -0.00613  -4.67307
  60                   -0.00611  -4.56620
  61                   -0.00610  -4.46114
  62                   -0.00608  -4.35514
  63                   -0.00606  -4.24740
  64                   -0.00605  -4.13807
  65                   -0.00602  -4.02715
  66                   -0.00600  -3.91639
  67                   -0.00597  -3.80540
  68                   -0.00595  -3.69413
  69                   -0.00592  -3.58239
  70                   -0.00588  -3.47059
  71                   -0.00584  -3.35917
  72                   -0.00580  -3.24801
  73                   -0.00575  -3.13698
  74                   -0.00570  -3.02566
  75                   -0.00564  -2.91424
  76                   -0.00558  -2.80301
  77                   -0.00551  -2.69179
  78                   -0.00543  -2.58060
  79                   -0.00534  -2.46912
  80                   -0.00525  -2.35731
  81                   -0.00514  -2.24514
  82                   -0.00503  -2.13275
  83                   -0.00491  -2.02020
  84                   -0.00478  -1.90761
  85                   -0.00464  -1.79496
  86                   -0.00449  -1.68234
  87                   -0.00433  -1.56970
  88                   -0.00415  -1.45732
  89                   -0.00397  -1.34501
  90                   -0.00376  -1.23432
  91                   -0.00355  -1.12371
  92                   -0.00333  -1.01276
  93                   -0.00308  -0.90039
  94                   -0.00279  -0.78789
  95                   -0.00247  -0.67524
  96                   -0.00210  -0.56265
  97                   -0.00168  -0.45003
  98                   -0.00121  -0.33791
  99                   -0.00072  -0.22540
 100                   -0.00023  -0.11273
 101                    0.00000   0.00000
 102                   -0.00030   0.11273
 103                   -0.00118   0.22543
 104                   -0.00249   0.33813
 105                   -0.00387   0.45083
 106                   -0.00498   0.56347
 107                   -0.00582   0.67583
 108                   -0.00654   0.78808
 109                   -0.00720   0.90058
 110                   -0.00787   1.01315
 111                   -0.00855   1.12579
 112                   -0.00929   1.23839
 113                   -0.01013   1.35100
 114                   -0.01118   1.46353
 115                   -0.01255   1.57616
 116                   -0.01424   1.68880
 117                   -0.01603   1.80149
 118                   -0.01742   1.91414
 119                   -0.01834   2.02644
 120                   -0.01912   2.13881
 121                   -0.01981   2.25135
 122                   -0.02045   2.36380
 123                   -0.02105   2.47601
 124                   -0.02160   2.58815
 125                   -0.02214   2.70020
 126                   -0.02265   2.81262
 127                   -0.02313   2.92498
 128                   -0.02360   3.03753
 129                   -0.02405   3.15007
 130                   -0.02448   3.26270
 131                   -0.02490   3.37534
 132                   -0.02537   3.48801
 133                   -0.02577   3.60068
 134                   -0.02615   3.71337
 135                   -0.02653   3.82606
 136                   -0.02689   3.93875
 137                   -0.02725   4.05145
 138                   -0.02759   4.16415
 139                   -0.02793   4.27684
 140                   -0.02826   4.38954
 141                   -0.02859   4.50224
 142                   -0.02890   4.61493
 143                   -0.02921   4.72762
 144                   -0.02951   4.84031
 145                   -0.02980   4.95300
 146                   -0.03008   5.06567
 147                   -0.03036   5.17834
 148                   -0.03063   5.29100
 149                   -0.03090   5.40364
 150                   -0.03116   5.51625
 151                   -0.03141   5.62884
 152                   -0.03165   5.74140
 153                   -0.03189   5.85393
 154                   -0.03213   5.96641
 155                   -0.03235   6.07887
 156                   -0.03258   6.19131
 157                   -0.03279   6.30375
 158                   -0.03300   6.41620
 159                   -0.03321   6.52867
 160                   -0.03341   6.64117
 161                   -0.03360   6.75370
 162                   -0.03379   6.86625
 163                   -0.03398   6.97884
 164                   -0.03416   7.09143
 165                   -0.03433   7.20404
 166                   -0.03450   7.31662
 167                   -0.03467   7.42918
 168                   -0.03482   7.54149
 169                   -0.03497   7.65354
 170                   -0.03512   7.76445
 171                   -0.03527   7.87599
 172                   -0.03541   7.98732
 173                   -0.03555   8.09961
 174                   -0.03568   8.21174
 175                   -0.03581   8.32390
 176                   -0.03594   8.43570
 177                   -0.03606   8.54738
 178                   -0.03618   8.65919
 179                   -0.03629   8.77118
 180                   -0.03640   8.88342
 181                   -0.03651   8.99558
 182                   -0.03661   9.10767
 183                   -0.03671   9.21911
 184                   -0.03680   9.33004
 185                   -0.03689   9.43976
 186                   -0.03697   9.54979
 187                   -0.03706   9.65983
 188                   -0.03714   9.77079
 189                   -0.03722   9.88215
 190                   -0.03729   9.99379
 191                   -0.03736  10.10560
 192                   -0.03743  10.21735
 193                   -0.03750  10.32906
 194                   -0.03756  10.44054
 195                   -0.03762  10.55174
 196                   -0.03768  10.66286
 197                   -0.03773  10.77384
 198                   -0.03778  10.88510
 199                   -0.03783  10.99607
 200                   -0.03788  11.10692
