# Supplementary material for: Photoenolization of α,β-Unsaturated Esters Enables Enantioselective Contra-Thermodynamic Positional Isomerization to α-Tertiary β,γ-Alkenyl Esters
Source: J Am Chem Soc. 2025 Feb 24;147(9):7452–60. doi: 10.1021/jacs.4c15732 (PMC11887454; doi:10.1021/jacs.4c15732)
Supplement: Supplementary file 2 — ja4c15732_si_002.zip [file ja4c15732_si_002.zip › DFT/Path d/IRC/PCM = toluene.txt]

    Summary of reaction path following
 --------------------------------------------------------------------------
                        Energy    RxCoord
   1                   -0.00679 -11.05565
   2                   -0.00678 -10.94921
   3                   -0.00677 -10.84125
   4                   -0.00677 -10.73112
   5                   -0.00676 -10.62234
   6                   -0.00675 -10.51265
   7                   -0.00674 -10.40431
   8                   -0.00673 -10.29421
   9                   -0.00672 -10.18447
  10                   -0.00672 -10.07375
  11                   -0.00671  -9.96298
  12                   -0.00670  -9.85195
  13                   -0.00669  -9.74130
  14                   -0.00668  -9.63064
  15                   -0.00667  -9.52071
  16                   -0.00666  -9.41072
  17                   -0.00665  -9.30148
  18                   -0.00664  -9.19190
  19                   -0.00663  -9.08253
  20                   -0.00662  -8.97256
  21                   -0.00660  -8.86234
  22                   -0.00659  -8.75156
  23                   -0.00658  -8.64092
  24                   -0.00656  -8.53059
  25                   -0.00655  -8.42095
  26                   -0.00654  -8.31188
  27                   -0.00653  -8.20319
  28                   -0.00651  -8.09381
  29                   -0.00650  -7.98366
  30                   -0.00649  -7.87263
  31                   -0.00647  -7.76121
  32                   -0.00646  -7.64964
  33                   -0.00644  -7.53800
  34                   -0.00643  -7.42638
  35                   -0.00641  -7.31478
  36                   -0.00640  -7.20325
  37                   -0.00638  -7.09184
  38                   -0.00637  -6.98052
  39                   -0.00635  -6.86963
  40                   -0.00634  -6.75894
  41                   -0.00632  -6.64917
  42                   -0.00631  -6.53962
  43                   -0.00630  -6.42987
  44                   -0.00628  -6.31938
  45                   -0.00627  -6.20854
  46                   -0.00626  -6.09764
  47                   -0.00624  -5.98655
  48                   -0.00623  -5.87521
  49                   -0.00621  -5.76373
  50                   -0.00620  -5.65230
  51                   -0.00618  -5.54105
  52                   -0.00617  -5.43010
  53                   -0.00615  -5.31960
  54                   -0.00613  -5.20918
  55                   -0.00611  -5.09865
  56                   -0.00609  -4.98781
  57                   -0.00607  -4.87707
  58                   -0.00605  -4.76626
  59                   -0.00603  -4.65531
  60                   -0.00600  -4.54439
  61                   -0.00598  -4.43407
  62                   -0.00595  -4.32561
  63                   -0.00593  -4.21757
  64                   -0.00590  -4.10883
  65                   -0.00587  -3.99960
  66                   -0.00584  -3.89009
  67                   -0.00581  -3.78042
  68                   -0.00577  -3.67011
  69                   -0.00573  -3.55933
  70                   -0.00569  -3.44819
  71                   -0.00564  -3.33691
  72                   -0.00559  -3.22574
  73                   -0.00553  -3.11467
  74                   -0.00547  -3.00396
  75                   -0.00540  -2.89342
  76                   -0.00532  -2.78303
  77                   -0.00524  -2.67245
  78                   -0.00515  -2.56154
  79                   -0.00506  -2.45023
  80                   -0.00496  -2.33865
  81                   -0.00485  -2.22688
  82                   -0.00472  -2.11502
  83                   -0.00460  -2.00311
  84                   -0.00446  -1.89119
  85                   -0.00431  -1.77924
  86                   -0.00415  -1.66732
  87                   -0.00398  -1.55539
  88                   -0.00380  -1.44376
  89                   -0.00361  -1.33242
  90                   -0.00340  -1.22361
  91                   -0.00320  -1.11427
  92                   -0.00298  -1.00350
  93                   -0.00273  -0.89171
  94                   -0.00244  -0.77986
  95                   -0.00212  -0.66794
  96                   -0.00176  -0.55607
  97                   -0.00136  -0.44423
  98                   -0.00092  -0.33281
  99                   -0.00047  -0.22111
 100                   -0.00006  -0.11199
 101                    0.00000   0.00000
 102                   -0.00052   0.11199
 103                   -0.00169   0.22357
 104                   -0.00329   0.33552
 105                   -0.00494   0.44747
 106                   -0.00627   0.55939
 107                   -0.00721   0.67108
 108                   -0.00796   0.78260
 109                   -0.00861   0.89436
 110                   -0.00923   1.00623
 111                   -0.00983   1.11816
 112                   -0.01043   1.23009
 113                   -0.01103   1.34202
 114                   -0.01165   1.45390
 115                   -0.01231   1.56578
 116                   -0.01306   1.67751
 117                   -0.01397   1.78931
 118                   -0.01516   1.90101
 119                   -0.01665   2.01291
 120                   -0.01820   2.12483
 121                   -0.01937   2.23672
 122                   -0.02018   2.34829
 123                   -0.02088   2.45999
 124                   -0.02152   2.57187
 125                   -0.02212   2.68348
 126                   -0.02267   2.79523
 127                   -0.02320   2.90681
 128                   -0.02370   3.01864
 129                   -0.02418   3.13048
 130                   -0.02464   3.24238
 131                   -0.02514   3.35425
 132                   -0.02556   3.46595
 133                   -0.02596   3.57729
 134                   -0.02636   3.68788
 135                   -0.02675   3.79898
 136                   -0.02713   3.91057
 137                   -0.02751   4.02246
 138                   -0.02787   4.13439
 139                   -0.02823   4.24635
 140                   -0.02858   4.35832
 141                   -0.02892   4.47028
 142                   -0.02925   4.58225
 143                   -0.02958   4.69422
 144                   -0.02990   4.80619
 145                   -0.03021   4.91816
 146                   -0.03051   5.03013
 147                   -0.03081   5.14209
 148                   -0.03110   5.25406
 149                   -0.03138   5.36603
 150                   -0.03166   5.47800
 151                   -0.03193   5.58997
 152                   -0.03219   5.70194
 153                   -0.03245   5.81391
 154                   -0.03270   5.92588
 155                   -0.03294   6.03784
 156                   -0.03318   6.14981
 157                   -0.03342   6.26178
 158                   -0.03365   6.37375
 159                   -0.03387   6.48572
 160                   -0.03409   6.59768
 161                   -0.03430   6.70964
 162                   -0.03450   6.82160
 163                   -0.03471   6.93355
 164                   -0.03490   7.04548
 165                   -0.03509   7.15737
 166                   -0.03528   7.26919
 167                   -0.03546   7.38077
 168                   -0.03563   7.49215
 169                   -0.03580   7.60297
 170                   -0.03597   7.71419
 171                   -0.03613   7.82537
 172                   -0.03629   7.93706
 173                   -0.03645   8.04866
 174                   -0.03660   8.16034
 175                   -0.03674   8.27172
 176                   -0.03689   8.38304
 177                   -0.03702   8.49389
 178                   -0.03716   8.60485
 179                   -0.03729   8.71542
 180                   -0.03741   8.82628
 181                   -0.03753   8.93676
 182                   -0.03765   9.04748
 183                   -0.03777   9.15812
 184                   -0.03789   9.26920
 185                   -0.03800   9.38046
 186                   -0.03810   9.49197
 187                   -0.03821   9.60356
 188                   -0.03831   9.71521
 189                   -0.03841   9.82675
 190                   -0.03850   9.93817
 191                   -0.03859  10.04932
 192                   -0.03868  10.16056
 193                   -0.03877  10.27184
 194                   -0.03885  10.38326
 195                   -0.03893  10.49457
 196                   -0.03900  10.60555
 197                   -0.03907  10.71613
 198                   -0.03914  10.82603
 199                   -0.03921  10.93547
 200                   -0.03927  11.04406
