# Supplementary material for: Photoenolization of α,β-Unsaturated Esters Enables Enantioselective Contra-Thermodynamic Positional Isomerization to α-Tertiary β,γ-Alkenyl Esters
Source: J Am Chem Soc. 2025 Feb 24;147(9):7452–60. doi: 10.1021/jacs.4c15732 (PMC11887454; doi:10.1021/jacs.4c15732)
Supplement: Supplementary file 2 — ja4c15732_si_002.zip [file ja4c15732_si_002.zip › DFT/Path e/coordinate/gas phase/IS-5.xyz]

61
C	8.433415	-1.147539	0.113229
C	8.648703	-0.792527	1.447723
C	7.165596	-1.012229	-0.454920
C	6.084778	-0.517314	0.296625
C	7.583929	-0.300404	2.207576
C	6.316940	-0.163850	1.637958
C	4.735341	-0.369727	-0.309050
C	4.578684	0.089388	-1.627570
C	3.310143	0.226543	-2.191891
C	2.157697	-0.088525	-1.461620
C	3.574115	-0.686383	0.419564
C	2.307549	-0.548281	-0.144974
C	0.791474	0.071276	-2.083320
O	0.173918	1.330589	-1.706024
C	-0.833903	1.352351	-0.795175
O	-0.873403	0.259703	-0.015982
C	-1.660915	2.439917	-0.745677
C	-1.525007	3.549943	-1.773798
C	-2.603169	2.693567	0.363751
C	-2.376027	2.641881	1.693571
C	-3.489228	2.918454	2.674454
C	-1.043604	2.305426	2.310662
H	9.251238	-1.539699	-0.484871
H	9.634831	-0.898190	1.890418
H	7.741037	-0.012895	3.243407
H	5.503739	0.243773	2.231267
H	7.005201	-1.315544	-1.485404
H	5.454375	0.365254	-2.207691
H	3.215559	0.593362	-3.211266
H	3.666205	-1.069475	1.431670
H	1.424213	-0.797109	0.434944
H	0.132427	-0.753810	-1.809329
H	0.877279	0.120882	-3.172590
H	-0.914762	4.378346	-1.388869
H	-1.058036	3.203194	-2.699427
H	-2.509816	3.971548	-2.012855
H	-3.674260	2.042224	3.311678
H	-3.225821	3.744104	3.349398
H	-4.425583	3.173241	2.168548
H	-0.851070	2.949954	3.177377
H	-0.220802	2.420869	1.601528
H	-1.023765	1.267753	2.671807
H	-3.597890	3.019791	0.049674
H	-1.771746	0.055129	0.356514
O	-5.712042	-1.247413	0.588228
O	-3.954731	-3.123640	0.469384
P	-4.190952	-1.568901	0.156081
O	-3.186362	-0.718671	0.858810
O	-4.248022	-1.500597	-1.423012
H	-4.089030	-0.589196	-1.817733
C	-4.751916	-4.144583	-0.167280
H	-4.585355	-4.133668	-1.247213
H	-5.813858	-3.994173	0.048345
H	-4.417111	-5.092386	0.255063
C	-6.011167	-0.945671	1.967977
H	-7.060104	-0.648388	1.989139
H	-5.378317	-0.129217	2.322953
H	-5.864713	-1.830199	2.596072
O	-3.744723	0.881267	-2.393140
H	-3.541169	0.982381	-3.331383
H	-3.016266	1.325481	-1.895414
