# Supplementary material for: Photoenolization of α,β-Unsaturated Esters Enables Enantioselective Contra-Thermodynamic Positional Isomerization to α-Tertiary β,γ-Alkenyl Esters
Source: J Am Chem Soc. 2025 Feb 24;147(9):7452–60. doi: 10.1021/jacs.4c15732 (PMC11887454; doi:10.1021/jacs.4c15732)
Supplement: Supplementary file 2 — ja4c15732_si_002.zip [file ja4c15732_si_002.zip › DFT/Path e/coordinate/gas phase/P-5.xyz]

61
C	7.966306	-1.050073	-0.157861
C	7.991025	-1.598680	1.127262
C	6.758623	-0.638112	-0.723591
C	5.549158	-0.763970	-0.017146
C	6.796765	-1.730860	1.841014
C	5.589728	-1.317426	1.275054
C	4.263270	-0.322821	-0.618381
C	4.188440	0.851410	-1.388712
C	2.983033	1.260193	-1.956686
C	1.810416	0.515199	-1.769832
C	3.084695	-1.068295	-0.438753
C	1.877725	-0.655549	-1.002082
C	0.511812	0.969355	-2.383215
O	-0.158523	1.976566	-1.556610
C	-1.047576	1.560300	-0.649453
O	-1.274943	0.364099	-0.471637
C	-1.781367	2.687843	0.056452
C	-1.205899	4.093963	-0.203223
C	-2.011042	2.407566	1.534932
C	-1.094427	2.109966	2.470411
C	-1.504257	1.885924	3.906737
C	0.382964	1.948974	2.206579
H	8.887114	-0.950822	-0.725659
H	8.930452	-1.919692	1.567571
H	6.804935	-2.147867	2.844097
H	4.672050	-1.402236	1.849628
H	6.749460	-0.237030	-1.732851
H	5.077506	1.459156	-1.527821
H	2.951070	2.173680	-2.545560
H	3.118002	-1.994164	0.127721
H	0.978828	-1.244870	-0.848111
H	-0.175815	0.136992	-2.536756
H	0.680722	1.491971	-3.326274
H	-0.198973	4.204162	0.209451
H	-1.168587	4.317713	-1.272334
H	-1.849873	4.833417	0.281579
H	-1.224052	0.877356	4.239206
H	-0.993097	2.590967	4.575942
H	-2.582696	2.001385	4.045333
H	0.963818	2.591704	2.880776
H	0.676115	2.192993	1.183868
H	0.698693	0.916518	2.406501
H	-3.048423	2.490125	1.852733
H	-2.441262	-0.377955	0.388998
O	-5.333867	-2.117609	1.006883
O	-3.603531	-2.728309	-0.804613
P	-4.312773	-1.479345	-0.056171
O	-3.152161	-0.911143	0.854338
O	-5.021235	-0.558424	-0.987935
H	-4.733737	1.158251	-1.443227
C	-4.250157	-3.322416	-1.948715
H	-4.494116	-2.556719	-2.688860
H	-5.162345	-3.847248	-1.646567
H	-3.536093	-4.035874	-2.362254
C	-4.868619	-2.988334	2.057259
H	-5.759121	-3.304604	2.601733
H	-4.191689	-2.448433	2.724051
H	-4.359716	-3.861296	1.637267
O	-4.506820	2.088931	-1.656453
H	-5.343582	2.518028	-1.868311
H	-2.769062	2.646756	-0.429378
