# Supplementary material for: Photoenolization of α,β-Unsaturated Esters Enables Enantioselective Contra-Thermodynamic Positional Isomerization to α-Tertiary β,γ-Alkenyl Esters
Source: J Am Chem Soc. 2025 Feb 24;147(9):7452–60. doi: 10.1021/jacs.4c15732 (PMC11887454; doi:10.1021/jacs.4c15732)
Supplement: Supplementary file 2 — ja4c15732_si_002.zip [file ja4c15732_si_002.zip › DFT/Path e/coordinate/gas phase/TS-5.xyz]

61
C	8.287387	-0.817832	-0.080030
C	8.356854	-1.267014	1.241538
C	7.053351	-0.505678	-0.652732
C	5.861706	-0.634400	0.082817
C	7.180757	-1.400506	1.984620
C	5.947273	-1.087032	1.411547
C	4.547517	-0.300461	-0.526209
C	4.404248	0.808953	-1.378372
C	3.171952	1.116459	-1.952460
C	2.040258	0.331990	-1.690888
C	3.409643	-1.086162	-0.271527
C	2.175831	-0.774284	-0.841231
C	0.713309	0.679121	-2.315205
O	-0.001011	1.699787	-1.547601
C	-0.898759	1.340105	-0.621814
O	-0.973056	0.064392	-0.381221
C	-1.721096	2.352666	-0.087463
C	-1.412068	3.801996	-0.475353
C	-2.310551	2.185858	1.280214
C	-1.693533	1.781765	2.406552
C	-2.459549	1.667336	3.702517
C	-0.240603	1.387007	2.489278
H	9.194089	-0.718836	-0.670167
H	9.316795	-1.510440	1.687331
H	7.223323	-1.740426	3.015528
H	5.043055	-1.170870	2.007222
H	7.010298	-0.182015	-1.688586
H	5.260222	1.446976	-1.576825
H	3.086325	1.982228	-2.604725
H	3.496332	-1.964842	0.360577
H	1.309620	-1.392618	-0.627015
H	0.075346	-0.198511	-2.420840
H	0.854179	1.152749	-3.288988
H	-0.546289	4.193816	0.073974
H	-1.206088	3.910442	-1.544463
H	-2.269830	4.434834	-0.224959
H	-2.439800	0.633937	4.074987
H	-2.007707	2.291843	4.484829
H	-3.505665	1.964267	3.585140
H	0.216223	1.800045	3.397007
H	0.341616	1.731880	1.631414
H	-0.133532	0.295104	2.545890
H	-3.359357	2.473230	1.364951
H	-1.853366	-0.310737	0.080478
O	-5.515309	-1.347931	0.850881
O	-4.164778	-2.772081	-0.808147
P	-4.276107	-1.280930	-0.188746
O	-2.985612	-0.993332	0.549350
O	-4.720875	-0.326227	-1.303880
H	-4.340788	0.854080	-1.365815
C	-5.208354	-3.268245	-1.666417
H	-5.322595	-2.622146	-2.541001
H	-6.159332	-3.327136	-1.126779
H	-4.898298	-4.267603	-1.975680
C	-5.354348	-2.048548	2.097809
H	-6.283342	-1.901909	2.650908
H	-4.511993	-1.637459	2.660271
H	-5.193749	-3.117958	1.924215
O	-3.957674	1.951994	-1.436216
H	-3.910662	2.239546	-2.358098
H	-2.904258	2.081125	-0.908050
