# Supplementary material for: Photoenolization of α,β-Unsaturated Esters Enables Enantioselective Contra-Thermodynamic Positional Isomerization to α-Tertiary β,γ-Alkenyl Esters
Source: J Am Chem Soc. 2025 Feb 24;147(9):7452–60. doi: 10.1021/jacs.4c15732 (PMC11887454; doi:10.1021/jacs.4c15732)
Supplement: Supplementary file 2 — ja4c15732_si_002.zip [file ja4c15732_si_002.zip › DFT/Path e/IRC/gas phase.txt]

    Summary of reaction path following
 --------------------------------------------------------------------------
                        Energy    RxCoord
   1                   -0.04510 -10.62664
   2                   -0.04508 -10.52421
   3                   -0.04505 -10.42168
   4                   -0.04503 -10.32250
   5                   -0.04501 -10.22133
   6                   -0.04498 -10.12143
   7                   -0.04496 -10.01819
   8                   -0.04493  -9.91466
   9                   -0.04490  -9.80963
  10                   -0.04486  -9.70605
  11                   -0.04482  -9.60283
  12                   -0.04478  -9.50178
  13                   -0.04474  -9.40050
  14                   -0.04470  -9.29860
  15                   -0.04466  -9.19400
  16                   -0.04461  -9.08888
  17                   -0.04456  -8.98317
  18                   -0.04450  -8.87688
  19                   -0.04444  -8.77075
  20                   -0.04438  -8.66444
  21                   -0.04431  -8.55992
  22                   -0.04424  -8.45485
  23                   -0.04417  -8.34998
  24                   -0.04410  -8.24399
  25                   -0.04402  -8.13778
  26                   -0.04393  -8.03197
  27                   -0.04384  -7.92595
  28                   -0.04375  -7.82084
  29                   -0.04365  -7.71490
  30                   -0.04355  -7.60953
  31                   -0.04344  -7.50312
  32                   -0.04333  -7.39714
  33                   -0.04322  -7.29045
  34                   -0.04309  -7.18439
  35                   -0.04297  -7.07775
  36                   -0.04283  -6.97157
  37                   -0.04269  -6.86475
  38                   -0.04255  -6.75801
  39                   -0.04239  -6.65086
  40                   -0.04224  -6.54373
  41                   -0.04207  -6.43644
  42                   -0.04189  -6.32919
  43                   -0.04171  -6.22188
  44                   -0.04152  -6.11462
  45                   -0.04133  -6.00736
  46                   -0.04112  -5.90015
  47                   -0.04091  -5.79299
  48                   -0.04069  -5.68584
  49                   -0.04046  -5.57875
  50                   -0.04022  -5.47159
  51                   -0.03997  -5.36453
  52                   -0.03971  -5.25732
  53                   -0.03945  -5.15032
  54                   -0.03917  -5.04313
  55                   -0.03888  -4.93643
  56                   -0.03859  -4.82939
  57                   -0.03828  -4.72259
  58                   -0.03797  -4.61540
  59                   -0.03764  -4.50815
  60                   -0.03729  -4.40077
  61                   -0.03694  -4.29337
  62                   -0.03657  -4.18594
  63                   -0.03619  -4.07851
  64                   -0.03579  -3.97107
  65                   -0.03538  -3.86363
  66                   -0.03496  -3.75619
  67                   -0.03452  -3.64875
  68                   -0.03407  -3.54135
  69                   -0.03361  -3.43396
  70                   -0.03312  -3.32669
  71                   -0.03263  -3.21944
  72                   -0.03211  -3.11232
  73                   -0.03159  -3.00509
  74                   -0.03104  -2.89781
  75                   -0.03047  -2.79044
  76                   -0.02988  -2.68305
  77                   -0.02926  -2.57566
  78                   -0.02862  -2.46826
  79                   -0.02796  -2.36088
  80                   -0.02727  -2.25347
  81                   -0.02646  -2.14607
  82                   -0.02570  -2.03863
  83                   -0.02492  -1.93120
  84                   -0.02409  -1.82378
  85                   -0.02322  -1.71719
  86                   -0.02232  -1.61111
  87                   -0.02145  -1.50378
  88                   -0.02044  -1.39643
  89                   -0.01930  -1.28918
  90                   -0.01782  -1.18177
  91                   -0.01600  -1.07431
  92                   -0.01414  -0.96686
  93                   -0.01241  -0.85945
  94                   -0.01083  -0.75212
  95                   -0.00923  -0.64478
  96                   -0.00733  -0.53734
  97                   -0.00518  -0.42987
  98                   -0.00310  -0.32241
  99                   -0.00141  -0.21494
 100                   -0.00035  -0.10750
 101                    0.00000   0.00000
 102                   -0.00031   0.10750
 103                   -0.00111   0.21493
 104                   -0.00214   0.32238
 105                   -0.00313   0.42982
 106                   -0.00393   0.53716
 107                   -0.00463   0.64449
 108                   -0.00525   0.75189
 109                   -0.00581   0.85934
 110                   -0.00630   0.96671
 111                   -0.00671   1.07300
 112                   -0.00715   1.17660
 113                   -0.00754   1.28292
 114                   -0.00790   1.38932
 115                   -0.00823   1.49566
 116                   -0.00854   1.60242
 117                   -0.00883   1.70977
 118                   -0.00910   1.81717
 119                   -0.00935   1.92458
 120                   -0.00958   2.03174
 121                   -0.00978   2.13822
 122                   -0.00998   2.24248
 123                   -0.01017   2.34783
 124                   -0.01036   2.45434
 125                   -0.01053   2.56169
 126                   -0.01069   2.66909
 127                   -0.01085   2.77654
 128                   -0.01099   2.88400
 129                   -0.01113   2.99146
 130                   -0.01126   3.09891
 131                   -0.01138   3.20635
 132                   -0.01149   3.31376
 133                   -0.01160   3.42114
 134                   -0.01170   3.52845
 135                   -0.01179   3.63570
 136                   -0.01188   3.74294
 137                   -0.01197   3.85021
 138                   -0.01205   3.95755
 139                   -0.01212   4.06492
 140                   -0.01219   4.17231
 141                   -0.01226   4.27971
 142                   -0.01232   4.38709
 143                   -0.01238   4.49441
 144                   -0.01244   4.60157
 145                   -0.01249   4.70847
 146                   -0.01254   4.81503
 147                   -0.01259   4.92166
 148                   -0.01264   5.02855
 149                   -0.01268   5.13571
 150                   -0.01272   5.24298
 151                   -0.01276   5.35032
 152                   -0.01280   5.45767
 153                   -0.01284   5.56497
 154                   -0.01287   5.67220
 155                   -0.01290   5.77908
 156                   -0.01293   5.88553
 157                   -0.01296   5.99105
 158                   -0.01298   6.09700
 159                   -0.01300   6.20282
 160                   -0.01303   6.30764
 161                   -0.01305   6.41232
 162                   -0.01307   6.51720
 163                   -0.01309   6.62302
 164                   -0.01311   6.72820
 165                   -0.01312   6.83318
 166                   -0.01314   6.93783
 167                   -0.01316   7.04235
 168                   -0.01317   7.14702
 169                   -0.01318   7.25072
 170                   -0.01319   7.35386
 171                   -0.01320   7.45600
 172                   -0.01321   7.55851
 173                   -0.01322   7.66096
 174                   -0.01323   7.76205
 175                   -0.01324   7.86380
 176                   -0.01325   7.96635
 177                   -0.01326   8.07075
 178                   -0.01327   8.17382
 179                   -0.01327   8.27649
 180                   -0.01328   8.37708
 181                   -0.01329   8.47903
 182                   -0.01330   8.58045
 183                   -0.01330   8.68201
 184                   -0.01331   8.78287
 185                   -0.01332   8.88344
 186                   -0.01332   8.98406
 187                   -0.01333   9.08688
 188                   -0.01334   9.19092
 189                   -0.01334   9.29486
 190                   -0.01335   9.39829
 191                   -0.01336   9.50206
 192                   -0.01336   9.60537
 193                   -0.01337   9.70822
 194                   -0.01338   9.81263
 195                   -0.01338   9.91697
 196                   -0.01339  10.01842
 197                   -0.01339  10.12220
 198                   -0.01340  10.22563
 199                   -0.01340  10.32749
 200                   -0.01341  10.43017
