# Supplementary material for: Photoenolization of α,β-Unsaturated Esters Enables Enantioselective Contra-Thermodynamic Positional Isomerization to α-Tertiary β,γ-Alkenyl Esters
Source: J Am Chem Soc. 2025 Feb 24;147(9):7452–60. doi: 10.1021/jacs.4c15732 (PMC11887454; doi:10.1021/jacs.4c15732)
Supplement: Supplementary file 3 — ja4c15732_si_003.zip [file ja4c15732_si_003.zip]

Archive with 1,001 entries (789 files):
- NMR raw data/
- NMR raw data/1/
- NMR raw data/1/1a/
- NMR raw data/1/1a/1a 13C 101 MHz.jdf
- NMR raw data/1/1a/1a 1H 400 MHz.jdf
- NMR raw data/1/1aa/
- NMR raw data/1/1aa/1aa 13C 101 MHz.jdf
- NMR raw data/1/1aa/1aa 1H 500 MHz.fid/
- NMR raw data/1/1aa/1aa 1H 500 MHz.fid/fid
- NMR raw data/1/1aa/1aa 1H 500 MHz.fid/log
- NMR raw data/1/1aa/1aa 1H 500 MHz.fid/procpar
- NMR raw data/1/1aa/1aa 1H 500 MHz.fid/text
- NMR raw data/1/1ab/
- NMR raw data/1/1ab/1ab 13C 101 MHz.jdf
- NMR raw data/1/1ab/1ab 1H 400 MHz.jdf
- NMR raw data/1/1ac/
- NMR raw data/1/1ac/1ac 13C 101 MHz.jdf
- NMR raw data/1/1ac/1ac 1H 400 MHz.jdf
- NMR raw data/1/1ad/
- NMR raw data/1/1ad/1ad 13C 101 MHz.jdf
- NMR raw data/1/1ad/1ad 1H 300 MHz/
- NMR raw data/1/1ad/1ad 1H 300 MHz/acqu
- NMR raw data/1/1ad/1ad 1H 300 MHz/acqus
- NMR raw data/1/1ad/1ad 1H 300 MHz/audita.txt
- NMR raw data/1/1ad/1ad 1H 300 MHz/fid
- NMR raw data/1/1ad/1ad 1H 300 MHz/format.temp
- NMR raw data/1/1ad/1ad 1H 300 MHz/pdata/
- NMR raw data/1/1ad/1ad 1H 300 MHz/pdata/1/
- NMR raw data/1/1ad/1ad 1H 300 MHz/pdata/1/1i
- NMR raw data/1/1ad/1ad 1H 300 MHz/pdata/1/1r
- NMR raw data/1/1ad/1ad 1H 300 MHz/pdata/1/auditp.txt
- NMR raw data/1/1ad/1ad 1H 300 MHz/pdata/1/outd
- NMR raw data/1/1ad/1ad 1H 300 MHz/pdata/1/proc
- NMR raw data/1/1ad/1ad 1H 300 MHz/pdata/1/procs
- NMR raw data/1/1ad/1ad 1H 300 MHz/pdata/1/thumb.png
- NMR raw data/1/1ad/1ad 1H 300 MHz/pdata/1/title
- NMR raw data/1/1ad/1ad 1H 300 MHz/pulseprogram
- NMR raw data/1/1ad/1ad 1H 300 MHz/scon2
- NMR raw data/1/1ad/1ad 1H 300 MHz/shimvalues
- NMR raw data/1/1ad/1ad 1H 300 MHz/specpar
- NMR raw data/1/1ad/1ad 1H 300 MHz/uxnmr.info
- NMR raw data/1/1ad/1ad 1H 300 MHz/uxnmr.par
- NMR raw data/1/1ae/
- NMR raw data/1/1ae/1ae 13C 101 MHz.jdf
- NMR raw data/1/1ae/1ae 1H 400 MHz.jdf
- NMR raw data/1/1af/
- NMR raw data/1/1af/E-1af/
- NMR raw data/1/1af/E-1af/E-1af 13C 151 MHz.jdf
- NMR raw data/1/1af/E-1af/E-1af 1H 600 MHz.jdf
- NMR raw data/1/1af/Z-1af/
- NMR raw data/1/1af/Z-1af/Z-1af 13C 151 MHz.jdf
- NMR raw data/1/1af/Z-1af/Z-1af 1H 600 MHz.jdf
- NMR raw data/1/1ag/
- NMR raw data/1/1ag/E-1ag/
- NMR raw data/1/1ag/E-1ag/E-1ag 13C 151 MHz.jdf
- NMR raw data/1/1ag/E-1ag/E-1ag 1H 600 MHz.jdf
- NMR raw data/1/1ag/Z-1ag/
- NMR raw data/1/1ag/Z-1ag/Z-1ag 13C 151 MHz.jdf
- NMR raw data/1/1ag/Z-1ag/Z-1ag 1H 600 MHz.jdf
- NMR raw data/1/1ah/
- NMR raw data/1/1ah/E-1ah/
- NMR raw data/1/1ah/E-1ah/E-1ah 13C 151 MHz.jdf
- NMR raw data/1/1ah/E-1ah/E-1ah 1H 600 MHz.jdf
- NMR raw data/1/1ah/Z-1ah/
- NMR raw data/1/1ah/Z-1ah/Z-1ah 13C 151 MHz.jdf
- NMR raw data/1/1ah/Z-1ah/Z-1ah 1H 600 MHz.jdf
- NMR raw data/1/1ai/
- NMR raw data/1/1ai/1ai 13C 101 MHz.jdf
- NMR raw data/1/1ai/1ai 1H 400 MHz.jdf
- NMR raw data/1/1aj/
- NMR raw data/1/1aj/1aj 13C 101 MHz.jdf
- NMR raw data/1/1aj/1aj 1H 400 MHz.jdf
- NMR raw data/1/1ak/
- NMR raw data/1/1ak/1ak 13C 101 MHz.jdf
- NMR raw data/1/1ak/1ak 1H 400 MHz.jdf
- NMR raw data/1/1al/
- NMR raw data/1/1al/1al 13C 101 MHz.jdf
- NMR raw data/1/1al/1al 1H 400 MHz.jdf
- NMR raw data/1/1b/
- NMR raw data/1/1b/1b 13C 101 MHz.jdf
- NMR raw data/1/1b/1b 1H 400 MHz.jdf
- NMR raw data/1/1c/
- NMR raw data/1/1c/1c 13C 101 MHz.jdf
- NMR raw data/1/1c/1c 1H 400 MHz.jdf
- NMR raw data/1/1d/
- NMR raw data/1/1d/1d 13C 101 MHz.jdf
- NMR raw data/1/1d/1d 1H 400 MHz.jdf
- NMR raw data/1/1e/
- NMR raw data/1/1e/1e 13C 101 MHz.jdf
- NMR raw data/1/1e/1e 1H 400 MHz.jdf
- NMR raw data/1/1f/
- NMR raw data/1/1f/1f 13C 101 MHz.jdf
- NMR raw data/1/1f/1f 1H 400 MHz.jdf
- NMR raw data/1/1g/
- NMR raw data/1/1g/1g 13C 151 MHz.jdf
- NMR raw data/1/1g/1g 1H 600 MHz.jdf
- NMR raw data/1/1h/
- NMR raw data/1/1h/1h 13C 151 MHz.jdf
- NMR raw data/1/1h/1h 1H 600 MHz.jdf
- NMR raw data/1/1i/
- NMR raw data/1/1i/1i 13C 101 MHz.jdf
- NMR raw data/1/1i/1i 1H 400 MHz.jdf
- NMR raw data/1/1k/
- NMR raw data/1/1k/1k 13C 151 MHz.jdf
- NMR raw data/1/1k/1k 1H 600 MHz.jdf
- NMR raw data/1/1l/
- NMR raw data/1/1l/1l 13C 151 MHz.jdf
- NMR raw data/1/1l/1l 1H 600 MHz.jdf
- NMR raw data/1/1m/
- NMR raw data/1/1m/1m 13C 151 MHz.jdf
- NMR raw data/1/1m/1m 1H 600 MHz.jdf
- NMR raw data/1/1n/
- NMR raw data/1/1n/1n 13C 151 MHz.jdf
- NMR raw data/1/1n/1n 1H 600 MHz.jdf
- NMR raw data/1/1n'/
- NMR raw data/1/1n'/1n' 13C 151 MHz.jdf
- NMR raw data/1/1n'/1n' 1H 600 MHz.jdf
- NMR raw data/1/1o/
- NMR raw data/1/1o/1o 13C 101 MHz.jdf
- NMR raw data/1/1o/1o 1H 400 MHz.jdf
- NMR raw data/1/1p/
- NMR raw data/1/1p/1p 13C 101 MHz.jdf
- NMR raw data/1/1p/1p 19F 282 MHz/
- NMR raw data/1/1p/1p 19F 282 MHz/acqu
- NMR raw data/1/1p/1p 19F 282 MHz/acqus
- NMR raw data/1/1p/1p 19F 282 MHz/audita.txt
- NMR raw data/1/1p/1p 19F 282 MHz/cpdprg2
- NMR raw data/1/1p/1p 19F 282 MHz/fid
- NMR raw data/1/1p/1p 19F 282 MHz/format.temp
- NMR raw data/1/1p/1p 19F 282 MHz/fq1list
- NMR raw data/1/1p/1p 19F 282 MHz/pdata/
- NMR raw data/1/1p/1p 19F 282 MHz/pdata/1/
- NMR raw data/1/1p/1p 19F 282 MHz/pdata/1/1i
- NMR raw data/1/1p/1p 19F 282 MHz/pdata/1/1r
- NMR raw data/1/1p/1p 19F 282 MHz/pdata/1/auditp.txt
- NMR raw data/1/1p/1p 19F 282 MHz/pdata/1/outd
- NMR raw data/1/1p/1p 19F 282 MHz/pdata/1/proc
- NMR raw data/1/1p/1p 19F 282 MHz/pdata/1/procs
- NMR raw data/1/1p/1p 19F 282 MHz/pdata/1/thumb.png
- NMR raw data/1/1p/1p 19F 282 MHz/pdata/1/title
- NMR raw data/1/1p/1p 19F 282 MHz/precom.output
- NMR raw data/1/1p/1p 19F 282 MHz/pulseprogram
- NMR raw data/1/1p/1p 19F 282 MHz/scon2
- NMR raw data/1/1p/1p 19F 282 MHz/shimvalues
- NMR raw data/1/1p/1p 19F 282 MHz/specpar
- NMR raw data/1/1p/1p 19F 282 MHz/stanprogram9912
- NMR raw data/1/1p/1p 19F 282 MHz/uxnmr.info
- NMR raw data/1/1p/1p 19F 282 MHz/uxnmr.par
- NMR raw data/1/1p/1p 1H 300 MHz/
- NMR raw data/1/1p/1p 1H 300 MHz/acqu
- NMR raw data/1/1p/1p 1H 300 MHz/acqus
- NMR raw data/1/1p/1p 1H 300 MHz/audita.txt
- NMR raw data/1/1p/1p 1H 300 MHz/fid
- NMR raw data/1/1p/1p 1H 300 MHz/format.temp
- NMR raw data/1/1p/1p 1H 300 MHz/fq1list
- NMR raw data/1/1p/1p 1H 300 MHz/pdata/
- NMR raw data/1/1p/1p 1H 300 MHz/pdata/1/
- NMR raw data/1/1p/1p 1H 300 MHz/pdata/1/1i
- NMR raw data/1/1p/1p 1H 300 MHz/pdata/1/1r
- NMR raw data/1/1p/1p 1H 300 MHz/pdata/1/auditp.txt
- NMR raw data/1/1p/1p 1H 300 MHz/pdata/1/outd
- NMR raw data/1/1p/1p 1H 300 MHz/pdata/1/proc
- NMR raw data/1/1p/1p 1H 300 MHz/pdata/1/procs
- NMR raw data/1/1p/1p 1H 300 MHz/pdata/1/thumb.png
- NMR raw data/1/1p/1p 1H 300 MHz/pdata/1/title
- NMR raw data/1/1p/1p 1H 300 MHz/precom.output
- NMR raw data/1/1p/1p 1H 300 MHz/pulseprogram
- NMR raw data/1/1p/1p 1H 300 MHz/scon2
- NMR raw data/1/1p/1p 1H 300 MHz/shimvalues
- NMR raw data/1/1p/1p 1H 300 MHz/specpar
- NMR raw data/1/1p/1p 1H 300 MHz/stanprogram1208
- NMR raw data/1/1p/1p 1H 300 MHz/uxnmr.info
- NMR raw data/1/1p/1p 1H 300 MHz/uxnmr.par
- NMR raw data/1/1q/
- NMR raw data/1/1q/1q 13C 101 MHz.jdf
- NMR raw data/1/1q/1q 19F 282 MHz/
- NMR raw data/1/1q/1q 19F 282 MHz/acqu
- NMR raw data/1/1q/1q 19F 282 MHz/acqus
- NMR raw data/1/1q/1q 19F 282 MHz/audita.txt
- NMR raw data/1/1q/1q 19F 282 MHz/cpdprg2
- NMR raw data/1/1q/1q 19F 282 MHz/fid
- NMR raw data/1/1q/1q 19F 282 MHz/format.temp
- NMR raw data/1/1q/1q 19F 282 MHz/fq1list
- NMR raw data/1/1q/1q 19F 282 MHz/pdata/
- NMR raw data/1/1q/1q 19F 282 MHz/pdata/1/
- NMR raw data/1/1q/1q 19F 282 MHz/pdata/1/1i
- NMR raw data/1/1q/1q 19F 282 MHz/pdata/1/1r
- NMR raw data/1/1q/1q 19F 282 MHz/pdata/1/auditp.txt
- NMR raw data/1/1q/1q 19F 282 MHz/pdata/1/outd
- NMR raw data/1/1q/1q 19F 282 MHz/pdata/1/proc
- NMR raw data/1/1q/1q 19F 282 MHz/pdata/1/procs
- NMR raw data/1/1q/1q 19F 282 MHz/pdata/1/thumb.png
- NMR raw data/1/1q/1q 19F 282 MHz/pdata/1/title
- NMR raw data/1/1q/1q 19F 282 MHz/precom.output
- NMR raw data/1/1q/1q 19F 282 MHz/pulseprogram
- NMR raw data/1/1q/1q 19F 282 MHz/scon2
- NMR raw data/1/1q/1q 19F 282 MHz/shimvalues
- NMR raw data/1/1q/1q 19F 282 MHz/specpar
- NMR raw data/1/1q/1q 19F 282 MHz/stanprogram9356
- NMR raw data/1/1q/1q 19F 282 MHz/uxnmr.info
- NMR raw data/1/1q/1q 19F 282 MHz/uxnmr.par
- NMR raw data/1/1q/1q 1H 300 MHz/
- NMR raw data/1/1q/1q 1H 300 MHz/acqu
- NMR raw data/1/1q/1q 1H 300 MHz/acqus
- NMR raw data/1/1q/1q 1H 300 MHz/audita.txt
- NMR raw data/1/1q/1q 1H 300 MHz/fid
- NMR raw data/1/1q/1q 1H 300 MHz/format.temp
- NMR raw data/1/1q/1q 1H 300 MHz/fq1list
- NMR raw data/1/1q/1q 1H 300 MHz/pdata/
- NMR raw data/1/1q/1q 1H 300 MHz/pdata/1/
- NMR raw data/1/1q/1q 1H 300 MHz/pdata/1/1i
- NMR raw data/1/1q/1q 1H 300 MHz/pdata/1/1r
- NMR raw data/1/1q/1q 1H 300 MHz/pdata/1/auditp.txt
- NMR raw data/1/1q/1q 1H 300 MHz/pdata/1/outd
- NMR raw data/1/1q/1q 1H 300 MHz/pdata/1/proc
- NMR raw data/1/1q/1q 1H 300 MHz/pdata/1/procs
- NMR raw data/1/1q/1q 1H 300 MHz/pdata/1/thumb.png
- NMR raw data/1/1q/1q 1H 300 MHz/pdata/1/title
- NMR raw data/1/1q/1q 1H 300 MHz/precom.output
- NMR raw data/1/1q/1q 1H 300 MHz/pulseprogram
- NMR raw data/1/1q/1q 1H 300 MHz/scon2
- NMR raw data/1/1q/1q 1H 300 MHz/shimvalues
- NMR raw data/1/1q/1q 1H 300 MHz/specpar
- NMR raw data/1/1q/1q 1H 300 MHz/stanprogram8148
- NMR raw data/1/1q/1q 1H 300 MHz/uxnmr.info
- NMR raw data/1/1q/1q 1H 300 MHz/uxnmr.par
- NMR raw data/1/1r/
- NMR raw data/1/1r/1r 13C 101 MHz.jdf
- NMR raw data/1/1r/1r 1H 400 MHz.jdf
- NMR raw data/1/1s/
- NMR raw data/1/1s/1s 13C 101 MHz.jdf
- NMR raw data/1/1s/1s 1H 300 MHz/
- NMR raw data/1/1s/1s 1H 300 MHz/acqu
- NMR raw data/1/1s/1s 1H 300 MHz/acqus
- NMR raw data/1/1s/1s 1H 300 MHz/audita.txt
- NMR raw data/1/1s/1s 1H 300 MHz/fid
- NMR raw data/1/1s/1s 1H 300 MHz/format.temp
- NMR raw data/1/1s/1s 1H 300 MHz/fq1list
- NMR raw data/1/1s/1s 1H 300 MHz/pdata/
- NMR raw data/1/1s/1s 1H 300 MHz/pdata/1/
- NMR raw data/1/1s/1s 1H 300 MHz/pdata/1/1i
- NMR raw data/1/1s/1s 1H 300 MHz/pdata/1/1r
- NMR raw data/1/1s/1s 1H 300 MHz/pdata/1/auditp.txt
- NMR raw data/1/1s/1s 1H 300 MHz/pdata/1/outd
- NMR raw data/1/1s/1s 1H 300 MHz/pdata/1/proc
- NMR raw data/1/1s/1s 1H 300 MHz/pdata/1/procs
- NMR raw data/1/1s/1s 1H 300 MHz/pdata/1/thumb.png
- NMR raw data/1/1s/1s 1H 300 MHz/pdata/1/title
- NMR raw data/1/1s/1s 1H 300 MHz/precom.output
- NMR raw data/1/1s/1s 1H 300 MHz/pulseprogram
- NMR raw data/1/1s/1s 1H 300 MHz/scon2
- NMR raw data/1/1s/1s 1H 300 MHz/shimvalues
- NMR raw data/1/1s/1s 1H 300 MHz/specpar
- NMR raw data/1/1s/1s 1H 300 MHz/stanprogram15792
- NMR raw data/1/1s/1s 1H 300 MHz/uxnmr.info
- NMR raw data/1/1s/1s 1H 300 MHz/uxnmr.par
- NMR raw data/1/1t/
- NMR raw data/1/1t/1t 13C 101 MHz.jdf
- NMR raw data/1/1t/1t 1H 300 MHz/
- NMR raw data/1/1t/1t 1H 300 MHz/acqu
- NMR raw data/1/1t/1t 1H 300 MHz/acqus
- NMR raw data/1/1t/1t 1H 300 MHz/audita.txt
- NMR raw data/1/1t/1t 1H 300 MHz/fid
- NMR raw data/1/1t/1t 1H 300 MHz/format.temp
- NMR raw data/1/1t/1t 1H 300 MHz/fq1list
- NMR raw data/1/1t/1t 1H 300 MHz/pdata/
- NMR raw data/1/1t/1t 1H 300 MHz/pdata/1/
- NMR raw data/1/1t/1t 1H 300 MHz/pdata/1/1i
- NMR raw data/1/1t/1t 1H 300 MHz/pdata/1/1r
- NMR raw data/1/1t/1t 1H 300 MHz/pdata/1/auditp.txt
- NMR raw data/1/1t/1t 1H 300 MHz/pdata/1/outd
- NMR raw data/1/1t/1t 1H 300 MHz/pdata/1/proc
- NMR raw data/1/1t/1t 1H 300 MHz/pdata/1/procs
- NMR raw data/1/1t/1t 1H 300 MHz/pdata/1/thumb.png
- NMR raw data/1/1t/1t 1H 300 MHz/pdata/1/title
- NMR raw data/1/1t/1t 1H 300 MHz/precom.output
- NMR raw data/1/1t/1t 1H 300 MHz/pulseprogram
- NMR raw data/1/1t/1t 1H 300 MHz/scon2
- NMR raw data/1/1t/1t 1H 300 MHz/shimvalues
- NMR raw data/1/1t/1t 1H 300 MHz/specpar
- NMR raw data/1/1t/1t 1H 300 MHz/stanprogram6804
- NMR raw data/1/1t/1t 1H 300 MHz/uxnmr.info
- NMR raw data/1/1t/1t 1H 300 MHz/uxnmr.par
- NMR raw data/1/1u/
- NMR raw data/1/1u/1u 13C 101 MHz.jdf
- NMR raw data/1/1u/1u 1H 400 MHz.jdf
- NMR raw data/1/1v/
- NMR raw data/1/1v/1v 13C 101 MHz.jdf
- NMR raw data/1/1v/1v 1H 300 MHz/
- NMR raw data/1/1v/1v 1H 300 MHz/acqu
- NMR raw data/1/1v/1v 1H 300 MHz/acqus
- NMR raw data/1/1v/1v 1H 300 MHz/audita.txt
- NMR raw data/1/1v/1v 1H 300 MHz/fid
- NMR raw data/1/1v/1v 1H 300 MHz/format.temp
- NMR raw data/1/1v/1v 1H 300 MHz/pdata/
- NMR raw data/1/1v/1v 1H 300 MHz/pdata/1/
- NMR raw data/1/1v/1v 1H 300 MHz/pdata/1/1i
- NMR raw data/1/1v/1v 1H 300 MHz/pdata/1/1r
- NMR raw data/1/1v/1v 1H 300 MHz/pdata/1/auditp.txt
- NMR raw data/1/1v/1v 1H 300 MHz/pdata/1/outd
[truncated: 701 more entries]
