# Supplementary material for: Photoenolization of α,β-Unsaturated Esters Enables Enantioselective Contra-Thermodynamic Positional Isomerization to α-Tertiary β,γ-Alkenyl Esters
Source: J Am Chem Soc. 2025 Feb 24;147(9):7452–60. doi: 10.1021/jacs.4c15732 (PMC11887454; doi:10.1021/jacs.4c15732)
Supplement: Supplementary file 3 — ja4c15732_si_003.zip [file ja4c15732_si_003.zip › NMR raw data/1/1aa/1aa 1H 500 MHz.fid/log]

Mon Feb 14 01:56:20 2022: Experiment started
Mon Feb 14 01:56:58 2022: BS 1 completed
Mon Feb 14 01:57:14 2022: BS 2 completed
Mon Feb 14 01:57:30 2022: BS 3 completed
Mon Feb 14 01:57:46 2022: BS 4 completed
Mon Feb 14 01:58:02 2022: BS 5 completed
Mon Feb 14 01:58:18 2022: BS 6 completed
Mon Feb 14 01:58:34 2022: BS 7 completed
Mon Feb 14 01:58:50 2022: BS 8 completed
Mon Feb 14 01:59:06 2022: BS 9 completed
Mon Feb 14 01:59:22 2022: BS 10 completed
Mon Feb 14 01:59:31 2022: Acquisition aborted
