# Supplementary material for: Photoenolization of α,β-Unsaturated Esters Enables Enantioselective Contra-Thermodynamic Positional Isomerization to α-Tertiary β,γ-Alkenyl Esters
Source: J Am Chem Soc. 2025 Feb 24;147(9):7452–60. doi: 10.1021/jacs.4c15732 (PMC11887454; doi:10.1021/jacs.4c15732)
Supplement: Supplementary file 3 — ja4c15732_si_003.zip [file ja4c15732_si_003.zip › NMR raw data/1/1ad/1ad 1H 300 MHz/scon2]

##TITLE= Parameter file, TopSpin 3.5 pl 7
##JCAMPDX= 5.0
##DATATYPE= Parameter Values
##NPOINTS= 1	$$ modification sequence number
##ORIGIN= Bruker BioSpin GmbH
##OWNER= NMR user
$$ 2022-11-11 10:20:19.220 +0800  NMR user@DESKTOP-GI1AL00
$$ D:/DATA/KCC/KCC-386/1/scon2
$$ process C:\Bruker\TopSpin\prog\mod\go4.exe
##$BLKTR= (0..19)
3 3 3 3 3 3 3 3 3 3 3 3 3 3 3 3 3 3 3 3
##$DE1= 4.5
##$DEADC= 0.5
##$DEPA= 4.5
##$DERX= 1.5
##$FILCOR= 0
##$GRADCHAN= 0
##$GRADPRE= (0..1)
10 10
##$HD_BLKTR= (0..19)
1 1 1 1 1 1 1 1 1 1 1 1 1 1 1 1 1 1 1 1
##$HD_DE1= 5
##$HD_DEADC= 0
##$HD_DEPA= 2.5
##$HD_DERX= 0
##END=
