# Supplementary material for: Photoenolization of α,β-Unsaturated Esters Enables Enantioselective Contra-Thermodynamic Positional Isomerization to α-Tertiary β,γ-Alkenyl Esters
Source: J Am Chem Soc. 2025 Feb 24;147(9):7452–60. doi: 10.1021/jacs.4c15732 (PMC11887454; doi:10.1021/jacs.4c15732)
Supplement: Supplementary file 3 — ja4c15732_si_003.zip [file ja4c15732_si_003.zip › NMR raw data/1/1p/1p 19F 282 MHz/pdata/1/auditp.txt]

##TITLE= Audit trail, TopSpin 3.5 pl 7
##JCAMPDX= 5.01
##ORIGIN= Bruker BioSpin GmbH
##OWNER= NMR user
$$ D:\DATA\HHC/20221222 HHC-41-F-1/2/pdata/1/auditp.txt
##AUDIT TRAIL=  $$ (NUMBER, WHEN, WHO, WHERE, PROCESS, VERSION, WHAT)
(   1,<2022-12-22 10:52:59.824 +0800>,<NMR user>,<DESKTOP-GI1AL00>,<go4>,<TopSpin 3.5.7>,
      <created by zg
	started at 2022-12-22 10:52:41.844 +0800,
	POWCHK enabled, PULCHK disabled,
       configuration hash MD5:
       8A 6D BC 7E EE 52 34 40 40 95 A9 DF 84 74 23 05
       data hash MD5: 128K
       8B 57 D8 B7 06 61 08 51 61 5D A3 43 58 43 61 E6>)
(   2,<2022-12-22 10:53:02.402 +0800>,<NMR user>,<DESKTOP-GI1AL00>,<proc1d>,<TopSpin 3.5.7>,
      <Start of raw data processing
       efp LB = 0.3 FT_mod = 6 PKNL = 1 PHC0 = 0 PHC1 = 0 SI = 64K 
       data hash MD5: 64K
       65 8D 39 B7 0C 5D 67 92 E6 7E 10 B6 4F 37 3E 4B>)
(   3,<2022-12-22 10:53:02.683 +0800>,<NMR user>,<DESKTOP-GI1AL00>,<proc1d>,<TopSpin 3.5.7>,
      <apk 
       data hash MD5: 64K
       37 31 11 2E 85 CF 9D DA CD 53 6E AB 9F 28 B4 A5>)
(   4,<2022-12-22 10:53:02.792 +0800>,<NMR user>,<DESKTOP-GI1AL00>,<proc1d>,<TopSpin 3.5.7>,
      <abs n ABSG = 5 
       data hash MD5: 64K
       91 F6 91 AD 01 73 2E 1A 6F 90 3C EE C9 42 BA 02>)
##END=

$$ hash MD5
$$ 4F 76 3B 2F FF 1E D9 4F B0 E9 24 EF ED 8E D8 FB
