# Supplementary material for: Photoenolization of α,β-Unsaturated Esters Enables Enantioselective Contra-Thermodynamic Positional Isomerization to α-Tertiary β,γ-Alkenyl Esters
Source: J Am Chem Soc. 2025 Feb 24;147(9):7452–60. doi: 10.1021/jacs.4c15732 (PMC11887454; doi:10.1021/jacs.4c15732)
Supplement: Supplementary file 3 — ja4c15732_si_003.zip [file ja4c15732_si_003.zip › NMR raw data/1/1p/1p 1H 300 MHz/pdata/1/auditp.txt]

##TITLE= Audit trail, TopSpin 3.5 pl 7
##JCAMPDX= 5.01
##ORIGIN= Bruker BioSpin GmbH
##OWNER= NMR user
$$ D:\DATA\HHC/20221230 HHC-41/1/pdata/1/auditp.txt
##AUDIT TRAIL=  $$ (NUMBER, WHEN, WHO, WHERE, PROCESS, VERSION, WHAT)
(   1,<2022-12-30 21:09:54.211 +0800>,<NMR user>,<DESKTOP-GI1AL00>,<go4>,<TopSpin 3.5.7>,
      <created by zg
	started at 2022-12-30 21:08:52.750 +0800,
	POWCHK enabled, PULCHK disabled,
       configuration hash MD5:
       8A 6D BC 7E EE 52 34 40 40 95 A9 DF 84 74 23 05
       data hash MD5: 16K
       87 B7 56 19 5E FE EA 6D C4 E4 C2 D6 79 98 40 10>)
(   2,<2022-12-30 21:10:17.290 +0800>,<NMR user>,<DESKTOP-GI1AL00>,<proc1d>,<TopSpin 3.5.7>,
      <Start of raw data processing
       efp LB = 0 FT_mod = 6 PKNL = 1 PHC0 = 0 PHC1 = 0 SI = 8K 
       data hash MD5: 8K
       B8 D5 26 42 68 DD 10 2E 02 0B C0 CF BB FD 95 C2>)
(   3,<2022-12-30 21:10:17.368 +0800>,<NMR user>,<DESKTOP-GI1AL00>,<proc1d>,<TopSpin 3.5.7>,
      <apk 
       data hash MD5: 8K
       50 58 91 91 E9 3B D8 DA 53 C5 38 50 E5 48 06 1B>)
(   4,<2022-12-30 21:10:17.431 +0800>,<NMR user>,<DESKTOP-GI1AL00>,<proc1d>,<TopSpin 3.5.7>,
      <abs n ABSG = 5 
       data hash MD5: 8K
       B9 4F 03 87 C8 94 45 B7 F3 41 4A FD A2 1E B6 71>)
##END=

$$ hash MD5
$$ C2 65 7F C8 8F 66 1C 2D 61 A0 55 8C 02 CC D9 3E
