# Supplementary material for: Photoenolization of α,β-Unsaturated Esters Enables Enantioselective Contra-Thermodynamic Positional Isomerization to α-Tertiary β,γ-Alkenyl Esters
Source: J Am Chem Soc. 2025 Feb 24;147(9):7452–60. doi: 10.1021/jacs.4c15732 (PMC11887454; doi:10.1021/jacs.4c15732)
Supplement: Supplementary file 3 — ja4c15732_si_003.zip [file ja4c15732_si_003.zip › NMR raw data/1/1q/1q 19F 282 MHz/shimvalues]

# Sun Dec 25 20:45:58 2022
#$$PROBEIDENTIFIER=Z104275_0120
#$$PROBENAME=PA BBO 300S1 BBF-H-D-05 Z
#$$SHIMID=313232
#
# Active Shim Gradients
#
Z           		-5388           
Z2          		1885            
Z3          		5162            
Z4          		5118            
Z5          		7260            
Z6          		-11505          
X           		783             
XZ          		-4396           
XZ2         		-7354           
XZ3         		-10518          
Y           		2261            
YZ          		-8792           
YZ2         		-247            
YZ3         		8452            
XY          		-897            
XYZ         		4202            
(X2-Y2)     		-2793           
(X2-Y2)Z    		-2136           
X3          		4577            
Y3          		13158           
#
# Lock Parameter
#
FIELD		6135.934
LOCKPHASE		52.900  
LOCKPOWER		-30.000 
LOCKGAIN		124.615 
LOCKDC		-75.000 
LOCKSHIFT		7.240   
LOOPGAIN		-12.000 
LOOPTIME		0.400   
LOOPFILTER		100.000 
#
IEEE64_VERSION_CODE 1
#
# Shim currents 
#
SHIM_SETTING [1 ]  -2613.35937521  
SHIM_SETTING [2 ]  933.31541453    
SHIM_SETTING [3 ]  2715.20067056   
SHIM_SETTING [4 ]  2692.09731720   
SHIM_SETTING [5 ]  3818.80642700   
SHIM_SETTING [6 ]  411.98100000    
SHIM_SETTING [7 ]  -2312.31100000  
SHIM_SETTING [8 ]  -3868.33400000  
SHIM_SETTING [9 ]  -1469.07300000  
SHIM_SETTING [10]  -471.95700000   
SHIM_SETTING [11]  1189.14000000   
SHIM_SETTING [12]  -4624.76900000  
SHIM_SETTING [13]  -129.98500000   
SHIM_SETTING [14]  4445.55100000   
SHIM_SETTING [15]  -6051.53700000  
SHIM_SETTING [16]  -1123.70700000  
SHIM_SETTING [17]  -5532.28500000  
SHIM_SETTING [18]  2210.49300000   
SHIM_SETTING [19]  2407.75100000   
SHIM_SETTING [20]  6921.09400000   
