# Supplementary material for: Photoenolization of α,β-Unsaturated Esters Enables Enantioselective Contra-Thermodynamic Positional Isomerization to α-Tertiary β,γ-Alkenyl Esters
Source: J Am Chem Soc. 2025 Feb 24;147(9):7452–60. doi: 10.1021/jacs.4c15732 (PMC11887454; doi:10.1021/jacs.4c15732)
Supplement: Supplementary file 3 — ja4c15732_si_003.zip [file ja4c15732_si_003.zip › NMR raw data/1/1s/1s 1H 300 MHz/pdata/1/auditp.txt]

##TITLE= Audit trail, TopSpin 3.5 pl 7
##JCAMPDX= 5.01
##ORIGIN= Bruker BioSpin GmbH
##OWNER= NMR user
$$ D:\DATA\HHC/20221013 HHC-31-4/1/pdata/1/auditp.txt
##AUDIT TRAIL=  $$ (NUMBER, WHEN, WHO, WHERE, PROCESS, VERSION, WHAT)
(   1,<2022-10-13 10:30:33.162 +0800>,<NMR user>,<DESKTOP-GI1AL00>,<go4>,<TopSpin 3.5.7>,
      <created by zg
	started at 2022-10-13 10:30:01.642 +0800,
	POWCHK enabled, PULCHK disabled,
       configuration hash MD5:
       8A 6D BC 7E EE 52 34 40 40 95 A9 DF 84 74 23 05
       data hash MD5: 16K
       62 2D 79 AC 9A BA F6 F5 F8 1F 68 66 C6 E5 D1 B1>)
(   2,<2022-10-13 10:30:43.227 +0800>,<NMR user>,<DESKTOP-GI1AL00>,<proc1d>,<TopSpin 3.5.7>,
      <Start of raw data processing
       efp LB = 0 FT_mod = 6 PKNL = 1 PHC0 = 0 PHC1 = 0 SI = 8K 
       data hash MD5: 8K
       1C A8 34 BE 9A F1 BD 02 5D 6B 14 C7 06 66 45 DC>)
(   3,<2022-10-13 10:30:43.305 +0800>,<NMR user>,<DESKTOP-GI1AL00>,<proc1d>,<TopSpin 3.5.7>,
      <apk 
       data hash MD5: 8K
       9A 14 3E 2F B9 37 B5 1D FB C5 2A C6 AC 83 3A FA>)
(   4,<2022-10-13 10:30:43.352 +0800>,<NMR user>,<DESKTOP-GI1AL00>,<proc1d>,<TopSpin 3.5.7>,
      <abs n ABSG = 5 
       data hash MD5: 8K
       A0 22 1F CC 77 75 DF 1E 7B 7E 5B FB F0 E1 64 59>)
##END=

$$ hash MD5
$$ 92 0A 02 87 27 99 C0 E9 9F E7 DA 51 E4 15 68 5A
