# Supplementary material for: Photoenolization of α,β-Unsaturated Esters Enables Enantioselective Contra-Thermodynamic Positional Isomerization to α-Tertiary β,γ-Alkenyl Esters
Source: J Am Chem Soc. 2025 Feb 24;147(9):7452–60. doi: 10.1021/jacs.4c15732 (PMC11887454; doi:10.1021/jacs.4c15732)
Supplement: Supplementary file 3 — ja4c15732_si_003.zip [file ja4c15732_si_003.zip › NMR raw data/1/1s/1s 1H 300 MHz/pdata/1/outd]

##TITLE= Parameter file, TopSpin 3.5 pl 7
##JCAMPDX= 5.0
##DATATYPE= Parameter Values
##NPOINTS= 1	$$ modification sequence number
##ORIGIN= Bruker BioSpin GmbH
##OWNER= NMR user
$$ 2022-10-13 10:26:19.353 +0800  NMR user@DESKTOP-GI1AL00
$$ D:\DATA\HHC/20221013 HHC-31-4/1/pdata/1/outd
$$ process C:\Bruker\TopSpin\prog\mod\edparproc.exe
##$CURPLOT= <HP LaserJet P3005 PCL 6>
##$CURPRIN= <$PDF Complete>
##$DFORMAT= <normdp>
##$LAYOUT= <+/1D_H1.xwp>
##$LFORMAT= <normlp>
##$PFORMAT= <normpl>
##END=
