# Supplementary material for: Photoenolization of α,β-Unsaturated Esters Enables Enantioselective Contra-Thermodynamic Positional Isomerization to α-Tertiary β,γ-Alkenyl Esters
Source: J Am Chem Soc. 2025 Feb 24;147(9):7452–60. doi: 10.1021/jacs.4c15732 (PMC11887454; doi:10.1021/jacs.4c15732)
Supplement: Supplementary file 3 — ja4c15732_si_003.zip [file ja4c15732_si_003.zip › NMR raw data/1/1t/1t 1H 300 MHz/pdata/1/auditp.txt]

##TITLE= Audit trail, TopSpin 3.5 pl 7
##JCAMPDX= 5.01
##ORIGIN= Bruker BioSpin GmbH
##OWNER= NMR user
$$ D:\DATA\HHC/20220928 HHC-33/1/pdata/1/auditp.txt
##AUDIT TRAIL=  $$ (NUMBER, WHEN, WHO, WHERE, PROCESS, VERSION, WHAT)
(   1,<2022-09-28 22:30:33.526 +0800>,<NMR user>,<DESKTOP-GI1AL00>,<go4>,<TopSpin 3.5.7>,
      <created by zg
	started at 2022-09-28 22:30:02.034 +0800,
	POWCHK enabled, PULCHK disabled,
       configuration hash MD5:
       8A 6D BC 7E EE 52 34 40 40 95 A9 DF 84 74 23 05
       data hash MD5: 16K
       F9 1B F2 65 6B 3E FB 19 09 F8 F4 77 BE 76 43 DA>)
(   2,<2022-09-28 22:30:34.728 +0800>,<NMR user>,<DESKTOP-GI1AL00>,<proc1d>,<TopSpin 3.5.7>,
      <Start of raw data processing
       efp LB = 0 FT_mod = 6 PKNL = 1 PHC0 = 0 PHC1 = 0 SI = 8K 
       data hash MD5: 8K
       3A 97 3F 7B 95 4C 20 34 25 3A 8E C4 C4 E2 88 46>)
(   3,<2022-09-28 22:30:34.791 +0800>,<NMR user>,<DESKTOP-GI1AL00>,<proc1d>,<TopSpin 3.5.7>,
      <apk 
       data hash MD5: 8K
       44 B1 9D 4B 0B B1 76 1C C6 67 4A 67 AE C1 FE 5C>)
(   4,<2022-09-28 22:30:34.838 +0800>,<NMR user>,<DESKTOP-GI1AL00>,<proc1d>,<TopSpin 3.5.7>,
      <abs n ABSG = 5 
       data hash MD5: 8K
       12 0E 6F D9 F4 1B 83 26 2F BC 7F 6C 7A F0 CB 30>)
##END=

$$ hash MD5
$$ BE 75 D9 52 1E 37 47 EC 2B 7D D8 A4 16 21 5D E4
