# Supplementary material for: Photoenolization of α,β-Unsaturated Esters Enables Enantioselective Contra-Thermodynamic Positional Isomerization to α-Tertiary β,γ-Alkenyl Esters
Source: J Am Chem Soc. 2025 Feb 24;147(9):7452–60. doi: 10.1021/jacs.4c15732 (PMC11887454; doi:10.1021/jacs.4c15732)
Supplement: Supplementary file 4 — ja4c15732_si_004.zip [file ja4c15732_si_004.zip]

Archive with 5 entries (2 files):
- Crystallographic data/
- Crystallographic data/2j/
- Crystallographic data/2j/240203lt_auto.cif
- Crystallographic data/2j/checkcif/
- Crystallographic data/2j/checkcif/checkcif.pdf
