# Supplementary material for: Photoenolization of α,β-Unsaturated Esters Enables Enantioselective Contra-Thermodynamic Positional Isomerization to α-Tertiary β,γ-Alkenyl Esters
Source: J Am Chem Soc. 2025 Feb 24;147(9):7452–60. doi: 10.1021/jacs.4c15732 (PMC11887454; doi:10.1021/jacs.4c15732)
Supplement: Supplementary file 4 — ja4c15732_si_004.zip [file ja4c15732_si_004.zip › Crystallographic data/2j/240203lt_auto.cif]

data_240203lt_auto
_audit_creation_date               2024-02-20
_audit_creation_method
;
Olex2 1.5
(compiled 2023.08.24 svn.re1ec1418 for OlexSys, GUI svn.r6817)
;
_shelx_SHELXL_version_number       '2018/3'
_audit_contact_author_address      ?
_audit_contact_author_email        ?
_audit_contact_author_name         ''
_audit_contact_author_phone        ?
_publ_contact_author_id_orcid      ?
_publ_section_references
;
Dolomanov, O.V., Bourhis, L.J., Gildea, R.J, Howard, J.A.K. & Puschmann, H.
 (2009), J. Appl. Cryst. 42, 339-341.

Sheldrick, G.M. (2015). Acta Cryst. A71, 3-8.

Sheldrick, G.M. (2015). Acta Cryst. C71, 3-8.
;
_chemical_name_common              ?
_chemical_name_systematic          ?
_chemical_formula_moiety           'C28 H28 N2 O6 S'
_chemical_formula_sum              'C28 H28 N2 O6 S'
_chemical_formula_weight           520.58
_chemical_absolute_configuration   .
_chemical_melting_point            ?
_chemical_oxdiff_formula           'C H N O S'
loop_
  _atom_type_symbol
  _atom_type_description
  _atom_type_scat_dispersion_real
  _atom_type_scat_dispersion_imag
  _atom_type_scat_source
 'C' 'C' 0.0181 0.0091 'International Tables Vol C Tables 4.2.6.8 and 6.1.1.4'
 'H' 'H' 0.0000 0.0000 'International Tables Vol C Tables 4.2.6.8 and 6.1.1.4'
 'N' 'N' 0.0311 0.0180 'International Tables Vol C Tables 4.2.6.8 and 6.1.1.4'
 'O' 'O' 0.0492 0.0322 'International Tables Vol C Tables 4.2.6.8 and 6.1.1.4'
 'S' 'S' 0.3331 0.5567 'International Tables Vol C Tables 4.2.6.8 and 6.1.1.4'

_shelx_space_group_comment
;
The symmetry employed for this shelxl refinement is uniquely defined
by the following loop, which should always be used as a source of
symmetry information in preference to the above space-group names.
They are only intended as comments.
;
_space_group_crystal_system        'monoclinic'
_space_group_IT_number             4
_space_group_name_H-M_alt          'P 1 21 1'
_space_group_name_Hall             'P 2yb'
loop_
  _space_group_symop_operation_xyz
 'x, y, z'
 '-x, y+1/2, -z'

_cell_length_a                     8.00935(6)
_cell_length_b                     21.71113(19)
_cell_length_c                     15.03384(11)
_cell_angle_alpha                  90
_cell_angle_beta                   103.2966(7)
_cell_angle_gamma                  90
_cell_volume                       2544.18(4)
_cell_formula_units_Z              4
_cell_measurement_reflns_used      38252
_cell_measurement_temperature      100.00(10)
_cell_measurement_theta_max        72.7860
_cell_measurement_theta_min        3.6170
_shelx_estimated_absorpt_T_max     0.914
_shelx_estimated_absorpt_T_min     0.851
_exptl_absorpt_coefficient_mu      1.521
_exptl_absorpt_correction_T_max    1.00000
_exptl_absorpt_correction_T_min    0.92495
_exptl_absorpt_correction_type     multi-scan
_exptl_absorpt_process_details
;
CrysAlisPro 1.171.42.96a (Rigaku Oxford Diffraction, 2023)
Empirical absorption correction using spherical harmonics,
implemented in SCALE3 ABSPACK scaling algorithm.
;
_exptl_absorpt_special_details     ?
_exptl_crystal_colour              colourless
_exptl_crystal_colour_primary      colourless
_exptl_crystal_density_diffrn      1.359
_exptl_crystal_density_meas        ?
_exptl_crystal_density_method      ?
_exptl_crystal_description         block
_exptl_crystal_F_000               1096
_exptl_crystal_size_max            0.11
_exptl_crystal_size_mid            0.09
_exptl_crystal_size_min            0.06
_exptl_transmission_factor_max     ?
_exptl_transmission_factor_min     ?
_diffrn_reflns_av_R_equivalents    0.0267
_diffrn_reflns_av_unetI/netI       0.0221
_diffrn_reflns_Laue_measured_fraction_full  1.000
_diffrn_reflns_Laue_measured_fraction_max  1.000
_diffrn_reflns_limit_h_max         9
_diffrn_reflns_limit_h_min         -9
_diffrn_reflns_limit_k_max         25
_diffrn_reflns_limit_k_min         -22
_diffrn_reflns_limit_l_max         17
_diffrn_reflns_limit_l_min         -17
_diffrn_reflns_number              60304
_diffrn_reflns_point_group_measured_fraction_full  0.957
_diffrn_reflns_point_group_measured_fraction_max  0.957
_diffrn_reflns_theta_full          67.070
_diffrn_reflns_theta_max           67.070
_diffrn_reflns_theta_min           3.020
_diffrn_ambient_environment        N~2~
_diffrn_ambient_temperature        100.00(10)
_diffrn_detector                   'Hybrid Pixel Array Detector'
_diffrn_detector_area_resol_mean   10.0000
_diffrn_detector_type              'HyPix-Arc 150'
_diffrn_measured_fraction_theta_full  1.000
_diffrn_measured_fraction_theta_max  1.000
_diffrn_measurement_details
;
List of Runs (angles in degrees, time in seconds):

  # Type    Start    End  Width  t~exp~   \w     \q     \k     \f   Frames
--------------------------------------------------------------------------
  1  \w    -98.00 -52.00   0.50    0.08    --  -81.00 118.00-134.62   92
  2  \w    -62.00 -37.00   0.50    0.08    --  -81.00 122.00 -73.87   50
  3  \w    -99.00 -74.00   0.50    0.08    --  -81.00 122.00 -73.87   50
  4  \w    -91.00 -54.00   0.50    0.08    --  -76.67 111.00-150.00   74
  5  \w    -83.00 -55.00   0.50    0.08    --  -76.67 111.00 -60.00   56
  6  \w    -64.00 -35.00   0.50    0.08    --  -76.67 111.00   0.00   58
  7  \w    -57.00 -31.00   0.50    0.08    --  -76.67 111.00 150.00   52
  8  \w    -36.00 -11.00   0.50    0.08    --  -16.00 115.00  86.24   50
  9  \w     19.00  44.00   0.50    0.08    --    8.00  63.00  -8.57   50
 10  \w     14.00  39.00   0.50    0.08    --    4.00  66.00 -24.28   50
 11  \w     27.00  52.00   0.50    0.08    --   16.00  61.00   2.98   50
 12  \w     14.00  39.00   0.50    0.08    --    4.00  66.00 -49.76   50
 13  \w     28.00  53.00   0.50    0.08    --   16.00  60.00 -47.09   50
 14  \w     23.00  48.00   0.50    0.08    --   12.00  62.00 -92.84   50
 15  \w     27.00  52.00   0.50    0.08    --   16.00  61.00  -5.06   50
 16  \w     32.00  57.00   0.50    0.08    --   20.00  59.00  -1.73   50
 17  \w     32.00  57.00   0.50    0.08    --   20.00  59.00  23.36   50
 18  \w     32.00  57.00   0.50    0.08    --   20.00  59.00 -25.96   50
 19  \w     37.00  62.00   0.50    0.08    --   24.00  52.00 -16.87   50
 20  \w     33.00  58.00   0.50    0.08    --   20.00  56.00 -54.53   50
 21  \w     41.00  66.00   0.50    0.08    --   28.00  52.00 -51.56   50
 22  \w     32.00  57.00   0.50    0.08    --   20.00  57.00 -99.49   50
 23  \w     37.00  62.00   0.50    0.08    --   24.00  52.00 -72.29   50
 24  \w    -32.00  -7.00   0.50    0.08    --  -12.00 114.00-162.31   50
 25  \w    -28.00  -3.00   0.50    0.08    --  -20.00  96.00 -66.19   50
 26  \w     41.00  66.00   0.50    0.08    --   28.00  52.00 -13.88   50
 27  \w     53.00  78.00   0.50    0.08    --   40.00  52.00  32.22   50
 28  \w     49.00  74.00   0.50    0.08    --   36.00  52.00   4.08   50
 29  \w     50.00  75.00   0.50    0.08    --   36.00  51.00  -8.14   50
 30  \w     46.00  71.00   0.50    0.08    --   32.00  51.00 -31.80   50
 31  \w     62.00  87.00   0.50    0.08    --   48.00  51.00 -90.68   50
 32  \w     46.00  71.00   0.50    0.08    --   32.00  51.00 -85.72   50
 33  \w     42.00  67.00   0.50    0.08    --   28.00  49.00 -91.84   50
 34  \w     58.00  83.00   0.50    0.08    --   44.00  51.00 -73.99   50
 35  \w     38.00  63.00   0.50    0.08    --   24.00  49.00  33.07   50
 36  \w     54.00  79.00   0.50    0.08    --   40.00  49.00  20.76   50
 37  \w     69.00  95.00   0.50    0.08    --   56.15  15.00-120.00   52
 38  \w     61.00 131.00   0.50    0.08    --   80.61  16.00-167.00  140
 39  \w     46.00 100.00   0.50    0.08    --   69.38  16.00-167.00  108
 40  \w     40.00  91.00   0.50    0.08    --   56.15  16.00-167.00  102
 41  \w    -78.00 -52.00   0.50    0.08    --  -36.00 -52.00 -50.14   52
 42  \w    -76.00 -50.00   0.50    0.08    --  -36.00 -51.00 -87.52   52
 43  \w    -90.00 -64.00   0.50    0.08    --  -48.00 -52.00 -98.11   52
 44  \w    -96.00 -70.00   0.50    0.08    --  -48.00 -47.00 -44.77   52
 45  \w    -85.00 -59.00   0.50    0.08    --  -40.00 -48.00 -97.08   52
 46  \w    -80.00 -55.00   0.50    0.08    --  -36.00 -51.00-122.61   50
 47  \w    -83.00 -57.00   0.50    0.08    --  -40.00 -48.00-178.71   52
 48  \w   -122.00 -94.00   0.50    0.08    --  -81.00 -64.00-120.58   56
 49  \w   -116.00 -91.00   0.50    0.08    --  -80.00 -62.00-132.28   50
 50  \w   -118.00 -93.00   0.50    0.08    --  -81.00 -63.00-154.29   50
 51  \w   -123.00 -92.00   0.50    0.08    --  -81.00 -60.00 -99.86   62
 52  \w   -124.00 -92.00   0.50    0.08    --  -81.00 -61.00 -78.78   64
 53  \w   -121.00 -96.00   0.50    0.08    --  -81.00 -60.00 -73.62   50
 54  \w   -113.00 -87.00   0.50    0.08    --  -76.00 -60.00 -74.96   52
 55  \w   -111.00 -86.00   0.50    0.08    --  -72.00 -60.00-117.00   50
 56  \w   -117.00 -92.00   0.50    0.08    --  -81.00 -60.00-112.84   50
 57  \w   -112.00 -87.00   0.50    0.08    --  -76.00 -60.00 -95.96   50
 58  \w   -123.00 -92.00   0.50    0.08    --  -81.00 -62.00 -59.24   62
 59  \w   -110.00 -85.00   0.50    0.08    --  -72.00 -59.00 -38.21   50
 60  \w   -120.00 -87.00   0.50    0.08    --  -76.00 -60.00  -2.43   66
 61  \w   -127.00 -95.00   0.50    0.08    --  -81.00 -58.00 -11.78   64
 62  \w   -117.00 -91.00   0.50    0.08    --  -76.00 -58.00 -27.76   52
 63  \w   -111.00 -86.00   0.50    0.08    --  -72.00 -57.00 -27.46   50
 64  \w   -122.00 -93.00   0.50    0.08    --  -81.00 -61.00 -43.04   58
 65  \w   -122.00 -88.00   0.50    0.08    --  -76.00 -56.00 -74.72   68
 66  \w   -115.00 -90.00   0.50    0.08    --  -76.00 -56.00 -64.79   50
 67  \w   -117.00 -91.00   0.50    0.08    --  -76.00 -56.00 -15.87   52
 68  \w   -113.00 -87.00   0.50    0.08    --  -72.00 -56.00 -96.09   52
 69  \w   -110.00 -84.00   0.50    0.08    --  -68.00 -53.00 -94.79   52
 70  \w   -112.00 -87.00   0.50    0.08    --  -72.00 -57.00-107.47   50
 71  \w   -110.00 -85.00   0.50    0.08    --  -72.00 -59.00-128.49   50
 72  \w   -114.00 -88.00   0.50    0.08    --  -76.00 -55.00-155.68   52
 73  \w   -115.00 -89.00   0.50    0.08    --  -76.00 -54.00-150.00   52
 74  \w    -91.00 -65.00   0.50    0.08    --  -52.00 -52.00-150.73   52
 75  \w    -99.00 -73.00   0.50    0.08    --  -60.00 -52.00-157.75   52
 76  \w   -121.00 -96.00   0.50    0.08    --  -81.00 -52.00 -42.78   50
 77  \w   -103.00 -77.00   0.50    0.08    --  -64.00 -52.00 -58.68   52
 78  \w    -94.00 -69.00   0.50    0.08    --  -56.00 -52.00 -59.58   50
 79  \w    -91.00 -65.00   0.50    0.08    --  -52.00 -52.00 -85.18   52
 80  \w   -101.00 -75.00   0.50    0.08    --  -60.00 -52.00 -36.65   52
 81  \w    -97.00 -72.00   0.50    0.08    --  -56.00 -51.00 -48.03   50
 82  \w   -114.00 -89.00   0.50    0.08    --  -76.00 -53.00 -64.21   50
 83  \w    -99.00 -73.00   0.50    0.08    --  -60.00 -51.00 -70.35   52
 84  \w   -122.00 -94.00   0.50    0.08    --  -76.00 -52.00-116.47   56
 85  \w    -98.00 -73.00   0.50    0.08    --  -60.00 -52.00-152.00   50
 86  \w    -91.00 -65.00   0.50    0.08    --  -52.00 -52.00-124.18   52
 87  \w    -95.00 -70.00   0.50    0.08    --  -56.00 -50.00-136.85   50
 88  \w    -93.00 -67.00   0.50    0.08    --  -52.00 -51.00-109.01   52
 89  \w    -99.00 -74.00   0.50    0.08    --  -60.00 -49.00-130.12   50
 90  \w   -112.00 -86.00   0.50    0.08    --  -72.00 -49.00-150.97   52
 91  \w   -100.00 -75.00   0.50    0.08    --  -56.00 -47.00-118.09   50
 92  \w   -121.00 -95.00   0.50    0.08    --  -81.00 -50.00 -99.14   52
 93  \w   -114.00 -88.00   0.50    0.08    --  -72.00 -47.00 -64.15   52
 94  \w   -103.00 -78.00   0.50    0.08    --  -64.00 -48.00 -36.16   50
 95  \w    -99.00 -73.00   0.50    0.08    --  -60.00 -51.00 -19.18   52
 96  \w   -127.00 -62.00   0.50    0.08    --  -76.67 -16.00  22.00  130
 97  \w    -79.00 -36.00   0.50    0.08    --  -59.22 -16.00  22.00   86
 98  \w    -92.00 -49.00   0.50    0.08    --  -71.82 -16.00  22.00   86
 99  \w    -95.00 -70.00   0.50    0.08    --  -56.00 -47.00-103.69   50
100  \w   -126.00 -89.00   0.50    0.08    --  -76.00 -45.00-173.91   74
101  \w   -123.00 -91.00   0.50    0.08    --  -81.00-137.00-106.87   64
102  \w   -120.00 -95.00   0.50    0.08    --  -81.00-118.00  88.00   50
103  \w     41.00  68.00   0.50    0.08    --   80.61-111.00 150.00   54
104  \w     36.00  71.00   0.50    0.08    --   80.61-111.00 120.00   70
105  \w     37.00  67.00   0.50    0.08    --   80.61-111.00  90.00   60
106  \w     27.00  77.00   0.50    0.08    --   69.38 -95.00  90.00  100
107  \w     20.00  45.00   0.50    0.08    --   56.15-125.00  60.00   50
108  \w     38.00  64.00   0.50    0.08    --   56.15 -95.00 120.00   52
109  \w     42.00  75.00   0.50    0.08    --   80.61 -95.00 150.00   66
110  \w     38.00  75.00   0.50    0.08    --   80.61 -95.00  30.00   74
111  \w     43.00  88.00   0.50    0.08    --   80.61 -95.00 -60.00   90
112  \w     36.00  87.00   0.50    0.08    --   80.61-111.00-150.00  102
113  \w     27.00  62.00   0.50    0.08    --   69.38 -95.00-180.00   70
;
_diffrn_measurement_device         'four-circle diffractometer'
_diffrn_measurement_device_type    'XtaLAB Synergy R, DW system, HyPix-Arc 150'
_diffrn_measurement_method         '\w scans'
_diffrn_orient_matrix_type        
 'CrysAlisPro convention (1999,Acta A55,543-557)'
_diffrn_orient_matrix_UB_11        0.1796616000
_diffrn_orient_matrix_UB_12        0.0045335000
_diffrn_orient_matrix_UB_13        0.0642322000
_diffrn_orient_matrix_UB_21        0.0822530000
_diffrn_orient_matrix_UB_22        -0.0139582000
_diffrn_orient_matrix_UB_23        -0.0809002000
_diffrn_orient_matrix_UB_31        0.0046781000
_diffrn_orient_matrix_UB_32        0.0694071000
_diffrn_orient_matrix_UB_33        -0.0205244000
_diffrn_radiation_monochromator    mirror
_diffrn_radiation_probe            x-ray
_diffrn_radiation_type             'Cu K\a'
_diffrn_radiation_wavelength       1.54184
_diffrn_source                     'Rotating-anode X-ray tube'
_diffrn_source_type                'Rigaku (Cu) X-ray Source'
_reflns_Friedel_coverage           0.861
_reflns_Friedel_fraction_full      0.912
_reflns_Friedel_fraction_max       0.912
_reflns_number_gt                  8233
_reflns_number_total               8703
_reflns_special_details
;
 Reflections were merged by SHELXL according to the crystal
 class for the calculation of statistics and refinement.
 
 _reflns_Friedel_fraction is defined as the number of unique
 Friedel pairs measured divided by the number that would be
 possible theoretically, ignoring centric projections and
 systematic absences.
;
_reflns_threshold_expression       'I > 2\s(I)'
_computing_cell_refinement         'CrysAlisPro 1.171.42.96a (Rigaku OD, 2023)'
_computing_data_collection         'CrysAlisPro 1.171.42.96a (Rigaku OD, 2023)'
_computing_data_reduction          'CrysAlisPro 1.171.42.96a (Rigaku OD, 2023)'
_computing_molecular_graphics      'Olex2 1.5 (Dolomanov et al., 2009)'
_computing_publication_material    'Olex2 1.5 (Dolomanov et al., 2009)'
_computing_structure_refinement    'SHELXL 2018/3 (Sheldrick, 2015)'
_computing_structure_solution      'SHELXT 2018/2 (Sheldrick, 2018)'
_refine_diff_density_max           0.262
_refine_diff_density_min           -0.398
_refine_diff_density_rms           0.037
_refine_ls_abs_structure_details
;
 Flack x determined using 3578 quotients [(I+)-(I-)]/[(I+)+(I-)]
 (Parsons, Flack and Wagner, Acta Cryst. B69 (2013) 249-259).
;
_refine_ls_abs_structure_Flack     0.001(4)
_refine_ls_extinction_coef         0.00040(9)
_refine_ls_extinction_expression  
 'Fc^*^=kFc[1+0.001xFc^2^\l^3^/sin(2\q)]^-1/4^'
_refine_ls_extinction_method       'SHELXL-2018/3 (Sheldrick 2018)'
_refine_ls_goodness_of_fit_ref     1.053
_refine_ls_hydrogen_treatment      constr
_refine_ls_matrix_type             full
_refine_ls_number_parameters       670
_refine_ls_number_reflns           8703
_refine_ls_number_restraints       1
_refine_ls_R_factor_all            0.0333
_refine_ls_R_factor_gt             0.0309
_refine_ls_restrained_S_all        1.053
_refine_ls_shift/su_max            0.001
_refine_ls_shift/su_mean           0.000
_refine_ls_structure_factor_coef   Fsqd
_refine_ls_weighting_details      
 'w=1/[\s^2^(Fo^2^)+(0.0451P)^2^+0.3930P] where P=(Fo^2^+2Fc^2^)/3'
_refine_ls_weighting_scheme        calc
_refine_ls_wR_factor_gt            0.0777
_refine_ls_wR_factor_ref           0.0789
_refine_special_details            ?
_olex2_refinement_description
;
1. Fixed Uiso
 At 1.2 times of:
  All C(H) groups, All C(H,H) groups
 At 1.5 times of:
  All C(H,H,H) groups
2.a Ternary CH refined with riding coordinates:
 C16(H16), C53(H53)
2.b Secondary CH2 refined with riding coordinates:
 C13(H13A,H13B), C21(H21A,H21B), C22(H22A,H22B), C24(H24A,H24B), C25(H25A,
 H25B), C50(H50A,H50B), C58(H58A,H58B), C59(H59A,H59B), C61(H61A,H61B),
 C62(H62A,H62B)
2.c Aromatic/amide H refined with riding coordinates:
 C2(H2), C3(H3), C5(H5), C6(H6), C8(H8), C9(H9), C10(H10), C11(H11), C12(H12),
 C17(H17), C30(H30), C31(H31), C33(H33), C34(H34), C39(H39), C40(H40), C42(H42),
  C43(H43), C45(H45), C46(H46), C47(H47), C48(H48), C49(H49), C54(H54),
 C67(H67), C68(H68), C70(H70), C71(H71)
2.d Idealised Me refined as rotating group:
 C18(H18A,H18B,H18C), C55(H55A,H55B,H55C)
;
_atom_sites_solution_hydrogens     geom
_atom_sites_solution_primary       dual
_atom_sites_solution_secondary     ?
loop_
  _atom_site_label
  _atom_site_type_symbol
  _atom_site_fract_x
  _atom_site_fract_y
  _atom_site_fract_z
  _atom_site_U_iso_or_equiv
  _atom_site_adp_type
  _atom_site_occupancy
  _atom_site_site_symmetry_order
  _atom_site_calc_flag
  _atom_site_refinement_flags_posn
  _atom_site_refinement_flags_adp
  _atom_site_refinement_flags_occupancy
  _atom_site_disorder_assembly
  _atom_site_disorder_group
 S26 S 0.03310(9) 0.55668(3) 0.30423(4) 0.02979(17) Uani 1 1 d . . . . .
 O14 O 0.8490(3) 0.33138(10) 0.50847(13) 0.0361(5) Uani 1 1 d . . . . .
 O19 O 0.8970(3) 0.29016(12) 0.38048(14) 0.0478(6) Uani 1 1 d . . . . .
 O27 O -0.1299(3) 0.53347(10) 0.31287(14) 0.0372(5) Uani 1 1 d . . . . .
 O28 O 0.0919(3) 0.61570(10) 0.34024(13) 0.0364(5) Uani 1 1 d . . . . .
 O36 O 0.1660(3) 0.57984(13) -0.11507(15) 0.0572(7) Uani 1 1 d . . . . .
 O37 O -0.0256(4) 0.50912(13) -0.13833(16) 0.0561(7) Uani 1 1 d . . . . .
 N20 N 0.1771(3) 0.50615(11) 0.35104(15) 0.0266(5) Uani 1 1 d . . . . .
 N35 N 0.0654(3) 0.54627(13) -0.08893(16) 0.0343(6) Uani 1 1 d . . . . .
 C1 C 0.9718(3) 0.31175(13) 0.84949(18) 0.0246(6) Uani 1 1 d . . . . .
 C2 C 1.0457(4) 0.26054(14) 0.81668(19) 0.0288(6) Uani 1 1 d . . . . .
 H2 H 1.099659 0.229810 0.858497 0.035 Uiso 1 1 calc R U . . .
 C3 C 1.0416(4) 0.25380(13) 0.72536(19) 0.0283(6) Uani 1 1 d . . . . .
 H3 H 1.094226 0.218867 0.705270 0.034 Uiso 1 1 calc R U . . .
 C4 C 0.9617(3) 0.29738(14) 0.66184(19) 0.0259(6) Uani 1 1 d . . . . .
 C5 C 0.8867(3) 0.34845(13) 0.69310(18) 0.0255(6) Uani 1 1 d . . . . .
 H5 H 0.829964 0.378395 0.650683 0.031 Uiso 1 1 calc R U . . .
 C6 C 0.8941(3) 0.35600(13) 0.78549(18) 0.0244(6) Uani 1 1 d . . . . .
 H6 H 0.845608 0.391819 0.805727 0.029 Uiso 1 1 calc R U . . .
 C7 C 0.9733(3) 0.31713(13) 0.94819(18) 0.0257(6) Uani 1 1 d . . . . .
 C8 C 0.8440(4) 0.34860(13) 0.97835(18) 0.0273(6) Uani 1 1 d . . . . .
 H8 H 0.756187 0.368947 0.935080 0.033 Uiso 1 1 calc R U . . .
 C9 C 0.8419(4) 0.35059(14) 1.06989(19) 0.0306(6) Uani 1 1 d . . . . .
 H9 H 0.752716 0.372012 1.088927 0.037 Uiso 1 1 calc R U . . .
 C10 C 0.9706(4) 0.32120(15) 1.13473(19) 0.0348(7) Uani 1 1 d . . . . .
 H10 H 0.968079 0.321649 1.197598 0.042 Uiso 1 1 calc R U . . .
 C11 C 1.1010(4) 0.29158(15) 1.1060(2) 0.0356(7) Uani 1 1 d . . . . .
 H11 H 1.190607 0.272346 1.149560 0.043 Uiso 1 1 calc R U . . .
 C12 C 1.1025(4) 0.28963(14) 1.01489(19) 0.0310(7) Uani 1 1 d . . . . .
 H12 H 1.193882 0.269035 0.996659 0.037 Uiso 1 1 calc R U . . .
 C13 C 0.9613(4) 0.28695(15) 0.56341(19) 0.0322(7) Uani 1 1 d . . . . .
 H13A H 1.079068 0.291529 0.554044 0.039 Uiso 1 1 calc R U . . .
 H13B H 0.921033 0.244701 0.545179 0.039 Uiso 1 1 calc R U . . .
 C15 C 0.8262(4) 0.32731(15) 0.41747(18) 0.0329(7) Uani 1 1 d . . . . .
 C16 C 0.7037(4) 0.37656(14) 0.37078(18) 0.0300(6) Uani 1 1 d . . . . .
 H16 H 0.750501 0.417572 0.394638 0.036 Uiso 1 1 calc R U . . .
 C17 C 0.5307(4) 0.36878(14) 0.39157(18) 0.0297(6) Uani 1 1 d . . . . .
 H17 H 0.488389 0.327948 0.392158 0.036 Uiso 1 1 calc R U . . .
 C18 C 0.6846(4) 0.37600(17) 0.2674(2) 0.0397(8) Uani 1 1 d . . . . .
 H18A H 0.632981 0.336950 0.242291 0.060 Uiso 1 1 calc R U . . .
 H18B H 0.797814 0.380464 0.253617 0.060 Uiso 1 1 calc R U . . .
 H18C H 0.610817 0.410230 0.239851 0.060 Uiso 1 1 calc R U . . .
 C21 C 0.1321(4) 0.44031(15) 0.33688(18) 0.0310(6) Uani 1 1 d . . . . .
 H21A H 0.146976 0.426974 0.276216 0.037 Uiso 1 1 calc R U . . .
 H21B H 0.010454 0.434035 0.338691 0.037 Uiso 1 1 calc R U . . .
 C22 C 0.2473(4) 0.40222(14) 0.41149(19) 0.0313(6) Uani 1 1 d . . . . .
 H22A H 0.227716 0.413832 0.471953 0.038 Uiso 1 1 calc R U . . .
 H22B H 0.220416 0.357906 0.401333 0.038 Uiso 1 1 calc R U . . .
 C23 C 0.4315(4) 0.41396(14) 0.40923(17) 0.0272(6) Uani 1 1 d . . . . .
 C24 C 0.4781(4) 0.48129(14) 0.41951(18) 0.0293(6) Uani 1 1 d . . . . .
 H24A H 0.597412 0.487001 0.413076 0.035 Uiso 1 1 calc R U . . .
 H24B H 0.471992 0.495466 0.481267 0.035 Uiso 1 1 calc R U . . .
 C25 C 0.3566(3) 0.51992(15) 0.34741(18) 0.0298(6) Uani 1 1 d . . . . .
 H25A H 0.380600 0.564264 0.359300 0.036 Uiso 1 1 calc R U . . .
 H25B H 0.374250 0.510137 0.285915 0.036 Uiso 1 1 calc R U . . .
 C29 C 0.0338(3) 0.55703(14) 0.18615(17) 0.0274(6) Uani 1 1 d . . . . .
 C30 C -0.0550(4) 0.51119(14) 0.13025(19) 0.0324(7) Uani 1 1 d . . . . .
 H30 H -0.123067 0.482477 0.153978 0.039 Uiso 1 1 calc R U . . .
 C31 C -0.0441(4) 0.50747(14) 0.03989(19) 0.0329(7) Uani 1 1 d . . . . .
 H31 H -0.102927 0.476037 0.001016 0.040 Uiso 1 1 calc R U . . .
 C32 C 0.0542(3) 0.55052(14) 0.00752(18) 0.0287(6) Uani 1 1 d . . . . .
 C33 C 0.1421(4) 0.59661(15) 0.06157(19) 0.0332(7) Uani 1 1 d . . . . .
 H33 H 0.207924 0.625703 0.037041 0.040 Uiso 1 1 calc R U . . .
 C34 C 0.1329(4) 0.59984(14) 0.15238(18) 0.0308(7) Uani 1 1 d . . . . .
 H34 H 0.193619 0.630960 0.191171 0.037 Uiso 1 1 calc R U . . .
 S63 S 1.45536(9) 0.44576(3) 0.68053(4) 0.02850(17) Uani 1 1 d . . . . .
 O51 O 0.6710(2) 0.69372(10) 0.46575(12) 0.0320(5) Uani 1 1 d . . . . .
 O56 O 0.5579(3) 0.69746(12) 0.58934(15) 0.0479(6) Uani 1 1 d . . . . .
 O64 O 1.4204(3) 0.38445(9) 0.64658(13) 0.0325(5) Uani 1 1 d . . . . .
 O65 O 1.6071(3) 0.47710(10) 0.67030(14) 0.0358(5) Uani 1 1 d . . . . .
 O73 O 1.3112(3) 0.42284(12) 1.09673(14) 0.0493(6) Uani 1 1 d . . . . .
 O74 O 1.4994(3) 0.49566(11) 1.12061(14) 0.0490(6) Uani 1 1 d . . . . .
 N57 N 1.2914(3) 0.48873(11) 0.63286(15) 0.0255(5) Uani 1 1 d . . . . .
 N72 N 1.4111(3) 0.45720(12) 1.07142(16) 0.0336(6) Uani 1 1 d . . . . .
 C38 C 0.5264(3) 0.68815(13) 0.12491(18) 0.0255(6) Uani 1 1 d . . . . .
 C39 C 0.5932(3) 0.64309(13) 0.18948(18) 0.0265(6) Uani 1 1 d . . . . .
 H39 H 0.642750 0.607083 0.170460 0.032 Uiso 1 1 calc R U . . .
 C40 C 0.5891(3) 0.64953(13) 0.28035(18) 0.0266(6) Uani 1 1 d . . . . .
 H40 H 0.635638 0.618061 0.322727 0.032 Uiso 1 1 calc R U . . .
 C41 C 0.5170(4) 0.70202(14) 0.31054(19) 0.0283(6) Uani 1 1 d . . . . .
 C42 C 0.4519(4) 0.74758(14) 0.24706(19) 0.0320(7) Uani 1 1 d . . . . .
 H42 H 0.404077 0.783855 0.266355 0.038 Uiso 1 1 calc R U . . .
 C43 C 0.4560(4) 0.74069(14) 0.1560(2) 0.0307(7) Uani 1 1 d . . . . .
 H43 H 0.410170 0.772313 0.113719 0.037 Uiso 1 1 calc R U . . .
 C44 C 0.5286(4) 0.68225(13) 0.02670(19) 0.0283(6) Uani 1 1 d . . . . .
 C45 C 0.3982(4) 0.70830(14) -0.0413(2) 0.0319(7) Uani 1 1 d . . . . .
 H45 H 0.306124 0.729016 -0.023977 0.038 Uiso 1 1 calc R U . . .
 C46 C 0.4002(4) 0.70461(15) -0.1330(2) 0.0348(7) Uani 1 1 d . . . . .
 H46 H 0.310146 0.722614 -0.177783 0.042 Uiso 1 1 calc R U . . .
 C47 C 0.5343(4) 0.67451(15) -0.1595(2) 0.0355(7) Uani 1 1 d . . . . .
 H47 H 0.536625 0.671815 -0.222289 0.043 Uiso 1 1 calc R U . . .
 C48 C 0.6642(4) 0.64855(14) -0.09331(19) 0.0328(7) Uani 1 1 d . . . . .
 H48 H 0.756305 0.628149 -0.111034 0.039 Uiso 1 1 calc R U . . .
 C49 C 0.6619(4) 0.65185(13) -0.00160(19) 0.0293(6) Uani 1 1 d . . . . .
 H49 H 0.751728 0.633281 0.042651 0.035 Uiso 1 1 calc R U . . .
 C50 C 0.5048(4) 0.70968(16) 0.4079(2) 0.0341(7) Uani 1 1 d . . . . .
 H50A H 0.475143 0.752782 0.419204 0.041 Uiso 1 1 calc R U . . .
 H50B H 0.414756 0.682321 0.421205 0.041 Uiso 1 1 calc R U . . .
 C52 C 0.6788(4) 0.68727(14) 0.55549(19) 0.0309(7) Uani 1 1 d . . . . .
 C53 C 0.8532(4) 0.66443(13) 0.60510(17) 0.0274(6) Uani 1 1 d . . . . .
 H53 H 0.942674 0.685121 0.578936 0.033 Uiso 1 1 calc R U . . .
 C54 C 0.8587(4) 0.59606(13) 0.58811(17) 0.0259(6) Uani 1 1 d . . . . .
 H54 H 0.755779 0.573710 0.585654 0.031 Uiso 1 1 calc R U . . .
 C55 C 0.8875(4) 0.67880(17) 0.7072(2) 0.0425(8) Uani 1 1 d . . . . .
 H55A H 0.874322 0.723128 0.715814 0.064 Uiso 1 1 calc R U . . .
 H55B H 1.004563 0.666258 0.736915 0.064 Uiso 1 1 calc R U . . .
 H55C H 0.805560 0.656230 0.734346 0.064 Uiso 1 1 calc R U . . .
 C58 C 1.1207(3) 0.46323(13) 0.63588(18) 0.0272(6) Uani 1 1 d . . . . .
 H58A H 1.097939 0.470074 0.697130 0.033 Uiso 1 1 calc R U . . .
 H58B H 1.118536 0.418333 0.624177 0.033 Uiso 1 1 calc R U . . .
 C59 C 0.9832(3) 0.49513(13) 0.56336(18) 0.0266(6) Uani 1 1 d . . . . .
 H59A H 0.999499 0.484606 0.501839 0.032 Uiso 1 1 calc R U . . .
 H59B H 0.868409 0.480370 0.567692 0.032 Uiso 1 1 calc R U . . .
 C60 C 0.9931(3) 0.56399(13) 0.57624(16) 0.0240(6) Uani 1 1 d . . . . .
 C61 C 1.1693(3) 0.58967(13) 0.57948(18) 0.0258(6) Uani 1 1 d . . . . .
 H61A H 1.171578 0.634098 0.594524 0.031 Uiso 1 1 calc R U . . .
 H61B H 1.196445 0.585119 0.518815 0.031 Uiso 1 1 calc R U . . .
 C62 C 1.3043(3) 0.55555(14) 0.65175(17) 0.0275(6) Uani 1 1 d . . . . .
 H62A H 1.420517 0.570348 0.650119 0.033 Uiso 1 1 calc R U . . .
 H62B H 1.285165 0.563825 0.713386 0.033 Uiso 1 1 calc R U . . .
 C66 C 1.4554(3) 0.44506(15) 0.79831(18) 0.0273(6) Uani 1 1 d . . . . .
 C67 C 1.3632(4) 0.40025(14) 0.83293(18) 0.0292(6) Uani 1 1 d . . . . .
 H67 H 1.310003 0.367428 0.795010 0.035 Uiso 1 1 calc R U . . .
 C68 C 1.3494(4) 0.40381(14) 0.92288(18) 0.0298(7) Uani 1 1 d . . . . .
 H68 H 1.286933 0.373661 0.947581 0.036 Uiso 1 1 calc R U . . .
 C69 C 1.4286(4) 0.45217(15) 0.97597(18) 0.0300(6) Uani 1 1 d . . . . .
 C70 C 1.5210(4) 0.49683(15) 0.94320(19) 0.0346(7) Uani 1 1 d . . . . .
 H70 H 1.574046 0.529472 0.981543 0.042 Uiso 1 1 calc R U . . .
 C71 C 1.5348(4) 0.49319(15) 0.85323(19) 0.0339(7) Uani 1 1 d . . . . .
 H71 H 1.598226 0.523361 0.829135 0.041 Uiso 1 1 calc R U . . .

loop_
  _atom_site_aniso_label
  _atom_site_aniso_U_11
  _atom_site_aniso_U_22
  _atom_site_aniso_U_33
  _atom_site_aniso_U_23
  _atom_site_aniso_U_13
  _atom_site_aniso_U_12
 S26 0.0312(4) 0.0328(4) 0.0256(3) 0.0051(3) 0.0069(3) 0.0080(3)
 O14 0.0401(12) 0.0425(14) 0.0245(10) -0.0006(9) 0.0047(8) 0.0164(10)
 O19 0.0580(15) 0.0556(16) 0.0313(11) -0.0003(10) 0.0134(10) 0.0298(12)
 O27 0.0284(10) 0.0481(14) 0.0372(11) 0.0122(9) 0.0119(8) 0.0092(9)
 O28 0.0462(13) 0.0325(13) 0.0294(10) 0.0017(9) 0.0063(9) 0.0097(10)
 O36 0.0605(16) 0.080(2) 0.0331(12) -0.0017(12) 0.0155(11) -0.0256(15)
 O37 0.0739(17) 0.0597(18) 0.0348(13) -0.0131(12) 0.0127(12) -0.0201(14)
 N20 0.0252(12) 0.0289(14) 0.0264(12) 0.0033(9) 0.0070(9) 0.0031(10)
 N35 0.0336(14) 0.0409(17) 0.0262(12) 0.0022(11) 0.0022(10) 0.0034(12)
 C1 0.0232(14) 0.0245(16) 0.0254(13) 0.0039(11) 0.0044(10) -0.0034(11)
 C2 0.0303(15) 0.0241(17) 0.0313(15) 0.0049(11) 0.0056(12) 0.0023(12)
 C3 0.0302(15) 0.0238(16) 0.0316(15) 0.0008(11) 0.0085(12) 0.0039(12)
 C4 0.0252(14) 0.0253(16) 0.0273(14) 0.0015(11) 0.0065(11) -0.0012(11)
 C5 0.0239(14) 0.0259(16) 0.0261(14) 0.0054(11) 0.0046(11) 0.0008(11)
 C6 0.0251(14) 0.0197(16) 0.0286(14) 0.0039(11) 0.0069(11) 0.0011(11)
 C7 0.0284(14) 0.0186(16) 0.0296(14) 0.0045(11) 0.0058(11) -0.0022(11)
 C8 0.0317(15) 0.0226(16) 0.0260(14) 0.0021(11) 0.0036(11) -0.0005(12)
 C9 0.0373(16) 0.0240(17) 0.0301(15) 0.0011(12) 0.0069(12) 0.0026(13)
 C10 0.0474(18) 0.0336(19) 0.0223(14) 0.0022(12) 0.0058(12) -0.0002(14)
 C11 0.0395(17) 0.0342(19) 0.0307(15) 0.0074(13) 0.0030(13) 0.0048(14)
 C12 0.0337(16) 0.0281(18) 0.0313(15) 0.0043(12) 0.0076(12) 0.0032(13)
 C13 0.0355(16) 0.0333(18) 0.0276(15) 0.0043(12) 0.0072(12) 0.0106(13)
 C15 0.0312(15) 0.0425(19) 0.0245(14) -0.0031(13) 0.0053(12) 0.0060(13)
 C16 0.0314(15) 0.0349(17) 0.0243(13) -0.0005(12) 0.0074(11) 0.0036(12)
 C17 0.0326(15) 0.0322(17) 0.0244(14) 0.0027(11) 0.0065(11) 0.0002(12)
 C18 0.0397(17) 0.052(2) 0.0281(15) 0.0011(14) 0.0089(13) 0.0082(15)
 C21 0.0308(15) 0.0315(17) 0.0303(14) 0.0031(12) 0.0064(11) 0.0006(13)
 C22 0.0314(15) 0.0326(18) 0.0313(15) 0.0061(12) 0.0097(12) 0.0039(13)
 C23 0.0303(15) 0.0315(17) 0.0191(13) 0.0031(11) 0.0044(11) 0.0046(12)
 C24 0.0257(14) 0.0378(19) 0.0243(14) 0.0002(12) 0.0054(11) 0.0033(12)
 C25 0.0274(14) 0.0347(18) 0.0281(14) 0.0037(12) 0.0081(11) 0.0019(12)
 C29 0.0265(14) 0.0313(17) 0.0231(13) 0.0067(12) 0.0032(11) 0.0063(13)
 C30 0.0324(15) 0.0314(18) 0.0310(15) 0.0068(12) 0.0026(12) -0.0025(13)
 C31 0.0355(16) 0.0289(18) 0.0305(15) 0.0011(12) -0.0004(12) -0.0023(13)
 C32 0.0271(14) 0.0310(18) 0.0261(14) 0.0024(12) 0.0019(11) 0.0042(12)
 C33 0.0312(16) 0.038(2) 0.0288(15) 0.0063(13) 0.0025(12) -0.0050(13)
 C34 0.0291(16) 0.0335(19) 0.0267(14) 0.0027(12) 0.0002(12) -0.0023(13)
 S63 0.0269(3) 0.0337(4) 0.0248(3) 0.0060(3) 0.0057(3) 0.0032(3)
 O51 0.0304(10) 0.0394(13) 0.0260(10) -0.0003(8) 0.0060(8) 0.0044(9)
 O56 0.0442(13) 0.0669(18) 0.0370(12) 0.0018(11) 0.0182(10) 0.0200(12)
 O64 0.0374(11) 0.0294(12) 0.0305(10) 0.0008(8) 0.0073(8) 0.0074(9)
 O65 0.0271(10) 0.0465(14) 0.0345(11) 0.0130(9) 0.0086(8) 0.0017(9)
 O73 0.0472(14) 0.0702(19) 0.0319(12) -0.0016(11) 0.0117(10) -0.0153(12)
 O74 0.0723(17) 0.0417(15) 0.0286(11) -0.0059(10) 0.0026(11) -0.0069(12)
 N57 0.0246(11) 0.0250(13) 0.0261(11) 0.0047(9) 0.0042(9) 0.0000(9)
 N72 0.0354(14) 0.0352(17) 0.0273(12) 0.0021(11) 0.0012(10) 0.0034(12)
 C38 0.0206(13) 0.0249(17) 0.0295(14) -0.0002(11) 0.0024(11) -0.0035(11)
 C39 0.0247(14) 0.0216(16) 0.0321(14) -0.0026(11) 0.0042(11) -0.0009(11)
 C40 0.0242(14) 0.0253(16) 0.0298(14) 0.0025(11) 0.0054(11) 0.0000(11)
 C41 0.0244(14) 0.0283(17) 0.0310(14) -0.0018(12) 0.0039(11) 0.0003(12)
 C42 0.0323(16) 0.0277(17) 0.0342(16) -0.0041(12) 0.0039(12) 0.0066(12)
 C43 0.0322(16) 0.0257(17) 0.0313(15) -0.0001(12) 0.0014(12) 0.0039(12)
 C44 0.0285(15) 0.0225(16) 0.0323(15) -0.0013(11) 0.0039(12) -0.0059(12)
 C45 0.0311(15) 0.0272(17) 0.0362(16) -0.0005(13) 0.0053(13) -0.0013(13)
 C46 0.0361(16) 0.0325(18) 0.0323(16) 0.0034(13) 0.0012(13) -0.0010(13)
 C47 0.0440(18) 0.0329(19) 0.0297(16) -0.0011(12) 0.0090(13) -0.0058(14)
 C48 0.0365(17) 0.0278(18) 0.0355(15) -0.0026(12) 0.0112(13) -0.0017(13)
 C49 0.0317(15) 0.0226(16) 0.0318(14) 0.0006(12) 0.0036(12) -0.0010(12)
 C50 0.0303(16) 0.0368(19) 0.0347(16) -0.0016(13) 0.0063(13) 0.0089(13)
 C52 0.0406(17) 0.0264(17) 0.0280(14) -0.0039(12) 0.0129(12) 0.0043(13)
 C53 0.0323(15) 0.0267(16) 0.0251(14) -0.0039(11) 0.0102(11) 0.0001(12)
 C54 0.0295(14) 0.0283(16) 0.0194(13) 0.0008(10) 0.0044(11) -0.0036(12)
 C55 0.0518(19) 0.047(2) 0.0284(16) -0.0104(13) 0.0090(14) 0.0022(16)
 C58 0.0257(14) 0.0292(17) 0.0266(13) 0.0020(11) 0.0059(11) -0.0032(11)
 C59 0.0251(13) 0.0293(17) 0.0245(14) 0.0006(11) 0.0036(11) -0.0022(11)
 C60 0.0270(14) 0.0258(16) 0.0183(12) 0.0027(11) 0.0032(10) -0.0018(12)
 C61 0.0262(14) 0.0251(15) 0.0263(14) 0.0046(11) 0.0064(11) -0.0002(12)
 C62 0.0273(14) 0.0281(16) 0.0261(13) 0.0014(12) 0.0039(11) -0.0038(12)
 C66 0.0246(14) 0.0307(16) 0.0248(13) 0.0057(12) 0.0022(10) 0.0035(12)
 C67 0.0318(15) 0.0290(18) 0.0254(14) -0.0009(11) 0.0034(11) -0.0024(12)
 C68 0.0279(15) 0.0332(18) 0.0269(14) 0.0052(12) 0.0039(11) -0.0035(12)
 C69 0.0281(14) 0.0366(19) 0.0226(13) 0.0042(12) 0.0005(11) 0.0068(13)
 C70 0.0389(17) 0.0305(18) 0.0291(15) 0.0025(12) -0.0029(12) -0.0046(13)
 C71 0.0323(16) 0.0347(19) 0.0310(15) 0.0078(12) -0.0006(12) -0.0065(13)

_geom_special_details
;
 All esds (except the esd in the dihedral angle between two l.s. planes)
 are estimated using the full covariance matrix.  The cell esds are taken
 into account individually in the estimation of esds in distances, angles
 and torsion angles; correlations between esds in cell parameters are only
 used when they are defined by crystal symmetry.  An approximate (isotropic)
 treatment of cell esds is used for estimating esds involving l.s. planes.
;
loop_
  _geom_bond_atom_site_label_1
  _geom_bond_atom_site_label_2
  _geom_bond_distance
  _geom_bond_site_symmetry_2
  _geom_bond_publ_flag
 S26 O27 1.433(2) . ?
 S26 O28 1.428(2) . ?
 S26 N20 1.630(2) . ?
 S26 C29 1.777(3) . ?
 O14 C13 1.442(3) . ?
 O14 C15 1.341(3) . ?
 O19 C15 1.195(4) . ?
 O36 N35 1.217(3) . ?
 O37 N35 1.218(3) . ?
 N20 C21 1.478(4) . ?
 N20 C25 1.481(3) . ?
 N35 C32 1.476(3) . ?
 C1 C2 1.401(4) . ?
 C1 C6 1.400(4) . ?
 C1 C7 1.486(4) . ?
 C2 H2 0.9500 . ?
 C2 C3 1.374(4) . ?
 C3 H3 0.9500 . ?
 C3 C4 1.391(4) . ?
 C4 C5 1.393(4) . ?
 C4 C13 1.496(4) . ?
 C5 H5 0.9500 . ?
 C5 C6 1.386(4) . ?
 C6 H6 0.9500 . ?
 C7 C8 1.400(4) . ?
 C7 C12 1.399(4) . ?
 C8 H8 0.9500 . ?
 C8 C9 1.381(4) . ?
 C9 H9 0.9500 . ?
 C9 C10 1.399(4) . ?
 C10 H10 0.9500 . ?
 C10 C11 1.378(4) . ?
 C11 H11 0.9500 . ?
 C11 C12 1.373(4) . ?
 C12 H12 0.9500 . ?
 C13 H13A 0.9900 . ?
 C13 H13B 0.9900 . ?
 C15 C16 1.510(4) . ?
 C16 H16 1.0000 . ?
 C16 C17 1.498(4) . ?
 C16 C18 1.527(4) . ?
 C17 H17 0.9500 . ?
 C17 C23 1.327(4) . ?
 C18 H18A 0.9800 . ?
 C18 H18B 0.9800 . ?
 C18 H18C 0.9800 . ?
 C21 H21A 0.9900 . ?
 C21 H21B 0.9900 . ?
 C21 C22 1.523(4) . ?
 C22 H22A 0.9900 . ?
 C22 H22B 0.9900 . ?
 C22 C23 1.505(4) . ?
 C23 C24 1.508(4) . ?
 C24 H24A 0.9900 . ?
 C24 H24B 0.9900 . ?
 C24 C25 1.530(4) . ?
 C25 H25A 0.9900 . ?
 C25 H25B 0.9900 . ?
 C29 C30 1.389(4) . ?
 C29 C34 1.392(4) . ?
 C30 H30 0.9500 . ?
 C30 C31 1.383(4) . ?
 C31 H31 0.9500 . ?
 C31 C32 1.381(4) . ?
 C32 C33 1.376(4) . ?
 C33 H33 0.9500 . ?
 C33 C34 1.386(4) . ?
 C34 H34 0.9500 . ?
 S63 O64 1.430(2) . ?
 S63 O65 1.432(2) . ?
 S63 N57 1.636(2) . ?
 S63 C66 1.771(3) . ?
 O51 C50 1.455(3) . ?
 O51 C52 1.343(3) . ?
 O56 C52 1.214(3) . ?
 O73 N72 1.217(3) . ?
 O74 N72 1.226(3) . ?
 N57 C58 1.486(3) . ?
 N57 C62 1.477(4) . ?
 N72 C69 1.478(3) . ?
 C38 C39 1.395(4) . ?
 C38 C43 1.399(4) . ?
 C38 C44 1.486(4) . ?
 C39 H39 0.9500 . ?
 C39 C40 1.381(4) . ?
 C40 H40 0.9500 . ?
 C40 C41 1.400(4) . ?
 C41 C42 1.390(4) . ?
 C41 C50 1.498(4) . ?
 C42 H42 0.9500 . ?
 C42 C43 1.385(4) . ?
 C43 H43 0.9500 . ?
 C44 C45 1.401(4) . ?
 C44 C49 1.402(4) . ?
 C45 H45 0.9500 . ?
 C45 C46 1.386(4) . ?
 C46 H46 0.9500 . ?
 C46 C47 1.391(4) . ?
 C47 H47 0.9500 . ?
 C47 C48 1.384(4) . ?
 C48 H48 0.9500 . ?
 C48 C49 1.385(4) . ?
 C49 H49 0.9500 . ?
 C50 H50A 0.9900 . ?
 C50 H50B 0.9900 . ?
 C52 C53 1.508(4) . ?
 C53 H53 1.0000 . ?
 C53 C54 1.509(4) . ?
 C53 C55 1.528(4) . ?
 C54 H54 0.9500 . ?
 C54 C60 1.328(4) . ?
 C55 H55A 0.9800 . ?
 C55 H55B 0.9800 . ?
 C55 H55C 0.9800 . ?
 C58 H58A 0.9900 . ?
 C58 H58B 0.9900 . ?
 C58 C59 1.526(4) . ?
 C59 H59A 0.9900 . ?
 C59 H59B 0.9900 . ?
 C59 C60 1.507(4) . ?
 C60 C61 1.508(4) . ?
 C61 H61A 0.9900 . ?
 C61 H61B 0.9900 . ?
 C61 C62 1.536(4) . ?
 C62 H62A 0.9900 . ?
 C62 H62B 0.9900 . ?
 C66 C67 1.393(4) . ?
 C66 C71 1.392(4) . ?
 C67 H67 0.9500 . ?
 C67 C68 1.384(4) . ?
 C68 H68 0.9500 . ?
 C68 C69 1.382(4) . ?
 C69 C70 1.378(4) . ?
 C70 H70 0.9500 . ?
 C70 C71 1.385(4) . ?
 C71 H71 0.9500 . ?

loop_
  _geom_angle_atom_site_label_1
  _geom_angle_atom_site_label_2
  _geom_angle_atom_site_label_3
  _geom_angle
  _geom_angle_site_symmetry_1
  _geom_angle_site_symmetry_3
  _geom_angle_publ_flag
 O27 S26 N20 107.06(12) . . ?
 O27 S26 C29 107.73(13) . . ?
 O28 S26 O27 120.61(13) . . ?
 O28 S26 N20 107.53(12) . . ?
 O28 S26 C29 107.35(14) . . ?
 N20 S26 C29 105.65(12) . . ?
 C15 O14 C13 117.5(2) . . ?
 C21 N20 S26 117.63(18) . . ?
 C21 N20 C25 113.4(2) . . ?
 C25 N20 S26 116.40(19) . . ?
 O36 N35 O37 123.2(3) . . ?
 O36 N35 C32 118.3(2) . . ?
 O37 N35 C32 118.5(3) . . ?
 C2 C1 C7 120.5(2) . . ?
 C6 C1 C2 117.3(2) . . ?
 C6 C1 C7 122.2(2) . . ?
 C1 C2 H2 119.3 . . ?
 C3 C2 C1 121.4(3) . . ?
 C3 C2 H2 119.3 . . ?
 C2 C3 H3 119.5 . . ?
 C2 C3 C4 121.0(3) . . ?
 C4 C3 H3 119.5 . . ?
 C3 C4 C5 118.4(3) . . ?
 C3 C4 C13 118.1(3) . . ?
 C5 C4 C13 123.4(2) . . ?
 C4 C5 H5 119.7 . . ?
 C6 C5 C4 120.6(2) . . ?
 C6 C5 H5 119.7 . . ?
 C1 C6 H6 119.4 . . ?
 C5 C6 C1 121.1(3) . . ?
 C5 C6 H6 119.4 . . ?
 C8 C7 C1 121.7(2) . . ?
 C12 C7 C1 121.1(3) . . ?
 C12 C7 C8 117.2(3) . . ?
 C7 C8 H8 119.4 . . ?
 C9 C8 C7 121.2(3) . . ?
 C9 C8 H8 119.4 . . ?
 C8 C9 H9 119.9 . . ?
 C8 C9 C10 120.3(3) . . ?
 C10 C9 H9 119.9 . . ?
 C9 C10 H10 120.5 . . ?
 C11 C10 C9 119.0(3) . . ?
 C11 C10 H10 120.5 . . ?
 C10 C11 H11 119.7 . . ?
 C12 C11 C10 120.6(3) . . ?
 C12 C11 H11 119.7 . . ?
 C7 C12 H12 119.1 . . ?
 C11 C12 C7 121.8(3) . . ?
 C11 C12 H12 119.1 . . ?
 O14 C13 C4 108.9(2) . . ?
 O14 C13 H13A 109.9 . . ?
 O14 C13 H13B 109.9 . . ?
 C4 C13 H13A 109.9 . . ?
 C4 C13 H13B 109.9 . . ?
 H13A C13 H13B 108.3 . . ?
 O14 C15 C16 110.4(2) . . ?
 O19 C15 O14 123.5(3) . . ?
 O19 C15 C16 126.1(3) . . ?
 C15 C16 H16 108.3 . . ?
 C15 C16 C18 111.7(2) . . ?
 C17 C16 C15 110.9(2) . . ?
 C17 C16 H16 108.3 . . ?
 C17 C16 C18 109.3(2) . . ?
 C18 C16 H16 108.3 . . ?
 C16 C17 H17 117.2 . . ?
 C23 C17 C16 125.7(3) . . ?
 C23 C17 H17 117.2 . . ?
 C16 C18 H18A 109.5 . . ?
 C16 C18 H18B 109.5 . . ?
 C16 C18 H18C 109.5 . . ?
 H18A C18 H18B 109.5 . . ?
 H18A C18 H18C 109.5 . . ?
 H18B C18 H18C 109.5 . . ?
 N20 C21 H21A 109.8 . . ?
 N20 C21 H21B 109.8 . . ?
 N20 C21 C22 109.4(2) . . ?
 H21A C21 H21B 108.2 . . ?
 C22 C21 H21A 109.8 . . ?
 C22 C21 H21B 109.8 . . ?
 C21 C22 H22A 109.9 . . ?
 C21 C22 H22B 109.9 . . ?
 H22A C22 H22B 108.3 . . ?
 C23 C22 C21 108.8(2) . . ?
 C23 C22 H22A 109.9 . . ?
 C23 C22 H22B 109.9 . . ?
 C17 C23 C22 121.0(3) . . ?
 C17 C23 C24 126.3(3) . . ?
 C22 C23 C24 112.5(2) . . ?
 C23 C24 H24A 109.5 . . ?
 C23 C24 H24B 109.5 . . ?
 C23 C24 C25 110.9(2) . . ?
 H24A C24 H24B 108.0 . . ?
 C25 C24 H24A 109.5 . . ?
 C25 C24 H24B 109.5 . . ?
 N20 C25 C24 109.1(2) . . ?
 N20 C25 H25A 109.9 . . ?
 N20 C25 H25B 109.9 . . ?
 C24 C25 H25A 109.9 . . ?
 C24 C25 H25B 109.9 . . ?
 H25A C25 H25B 108.3 . . ?
 C30 C29 S26 118.9(2) . . ?
 C30 C29 C34 120.9(3) . . ?
 C34 C29 S26 120.0(2) . . ?
 C29 C30 H30 120.1 . . ?
 C31 C30 C29 119.8(3) . . ?
 C31 C30 H30 120.1 . . ?
 C30 C31 H31 120.8 . . ?
 C32 C31 C30 118.4(3) . . ?
 C32 C31 H31 120.8 . . ?
 C31 C32 N35 118.2(3) . . ?
 C33 C32 N35 119.2(3) . . ?
 C33 C32 C31 122.7(3) . . ?
 C32 C33 H33 120.6 . . ?
 C32 C33 C34 118.9(3) . . ?
 C34 C33 H33 120.6 . . ?
 C29 C34 H34 120.3 . . ?
 C33 C34 C29 119.3(3) . . ?
 C33 C34 H34 120.3 . . ?
 O64 S63 O65 120.34(13) . . ?
 O64 S63 N57 107.65(12) . . ?
 O64 S63 C66 107.70(14) . . ?
 O65 S63 N57 107.33(12) . . ?
 O65 S63 C66 107.85(13) . . ?
 N57 S63 C66 104.98(12) . . ?
 C52 O51 C50 116.8(2) . . ?
 C58 N57 S63 115.22(18) . . ?
 C62 N57 S63 117.51(18) . . ?
 C62 N57 C58 112.6(2) . . ?
 O73 N72 O74 123.9(2) . . ?
 O73 N72 C69 118.3(2) . . ?
 O74 N72 C69 117.7(3) . . ?
 C39 C38 C43 117.3(3) . . ?
 C39 C38 C44 122.7(3) . . ?
 C43 C38 C44 120.0(3) . . ?
 C38 C39 H39 119.2 . . ?
 C40 C39 C38 121.6(3) . . ?
 C40 C39 H39 119.2 . . ?
 C39 C40 H40 119.7 . . ?
 C39 C40 C41 120.6(3) . . ?
 C41 C40 H40 119.7 . . ?
 C40 C41 C50 122.1(3) . . ?
 C42 C41 C40 118.3(3) . . ?
 C42 C41 C50 119.6(3) . . ?
 C41 C42 H42 119.6 . . ?
 C43 C42 C41 120.8(3) . . ?
 C43 C42 H42 119.6 . . ?
 C38 C43 H43 119.3 . . ?
 C42 C43 C38 121.4(3) . . ?
 C42 C43 H43 119.3 . . ?
 C45 C44 C38 120.8(3) . . ?
 C45 C44 C49 117.4(3) . . ?
 C49 C44 C38 121.8(2) . . ?
 C44 C45 H45 119.1 . . ?
 C46 C45 C44 121.7(3) . . ?
 C46 C45 H45 119.1 . . ?
 C45 C46 H46 120.1 . . ?
 C45 C46 C47 119.9(3) . . ?
 C47 C46 H46 120.1 . . ?
 C46 C47 H47 120.4 . . ?
 C48 C47 C46 119.2(3) . . ?
 C48 C47 H47 120.4 . . ?
 C47 C48 H48 119.5 . . ?
 C47 C48 C49 121.0(3) . . ?
 C49 C48 H48 119.5 . . ?
 C44 C49 H49 119.6 . . ?
 C48 C49 C44 120.8(3) . . ?
 C48 C49 H49 119.6 . . ?
 O51 C50 C41 107.6(2) . . ?
 O51 C50 H50A 110.2 . . ?
 O51 C50 H50B 110.2 . . ?
 C41 C50 H50A 110.2 . . ?
 C41 C50 H50B 110.2 . . ?
 H50A C50 H50B 108.5 . . ?
 O51 C52 C53 110.8(2) . . ?
 O56 C52 O51 123.0(3) . . ?
 O56 C52 C53 126.2(3) . . ?
 C52 C53 H53 108.9 . . ?
 C52 C53 C54 107.5(2) . . ?
 C52 C53 C55 111.2(2) . . ?
 C54 C53 H53 108.9 . . ?
 C54 C53 C55 111.4(2) . . ?
 C55 C53 H53 108.9 . . ?
 C53 C54 H54 116.7 . . ?
 C60 C54 C53 126.5(3) . . ?
 C60 C54 H54 116.7 . . ?
 C53 C55 H55A 109.5 . . ?
 C53 C55 H55B 109.5 . . ?
 C53 C55 H55C 109.5 . . ?
 H55A C55 H55B 109.5 . . ?
 H55A C55 H55C 109.5 . . ?
 H55B C55 H55C 109.5 . . ?
 N57 C58 H58A 109.9 . . ?
 N57 C58 H58B 109.9 . . ?
 N57 C58 C59 109.1(2) . . ?
 H58A C58 H58B 108.3 . . ?
 C59 C58 H58A 109.9 . . ?
 C59 C58 H58B 109.9 . . ?
 C58 C59 H59A 109.5 . . ?
 C58 C59 H59B 109.5 . . ?
 H59A C59 H59B 108.1 . . ?
 C60 C59 C58 110.5(2) . . ?
 C60 C59 H59A 109.5 . . ?
 C60 C59 H59B 109.5 . . ?
 C54 C60 C59 121.1(3) . . ?
 C54 C60 C61 125.7(3) . . ?
 C59 C60 C61 113.1(2) . . ?
 C60 C61 H61A 109.6 . . ?
 C60 C61 H61B 109.6 . . ?
 C60 C61 C62 110.3(2) . . ?
 H61A C61 H61B 108.1 . . ?
 C62 C61 H61A 109.6 . . ?
 C62 C61 H61B 109.6 . . ?
 N57 C62 C61 109.3(2) . . ?
 N57 C62 H62A 109.8 . . ?
 N57 C62 H62B 109.8 . . ?
 C61 C62 H62A 109.8 . . ?
 C61 C62 H62B 109.8 . . ?
 H62A C62 H62B 108.3 . . ?
 C67 C66 S63 120.1(2) . . ?
 C71 C66 S63 118.8(2) . . ?
 C71 C66 C67 120.8(3) . . ?
 C66 C67 H67 120.2 . . ?
 C68 C67 C66 119.6(3) . . ?
 C68 C67 H67 120.2 . . ?
 C67 C68 H68 120.7 . . ?
 C69 C68 C67 118.5(3) . . ?
 C69 C68 H68 120.7 . . ?
 C68 C69 N72 118.9(3) . . ?
 C70 C69 N72 118.3(3) . . ?
 C70 C69 C68 122.8(3) . . ?
 C69 C70 H70 120.7 . . ?
 C69 C70 C71 118.7(3) . . ?
 C71 C70 H70 120.7 . . ?
 C66 C71 H71 120.2 . . ?
 C70 C71 C66 119.6(3) . . ?
 C70 C71 H71 120.2 . . ?

loop_
  _geom_torsion_atom_site_label_1
  _geom_torsion_atom_site_label_2
  _geom_torsion_atom_site_label_3
  _geom_torsion_atom_site_label_4
  _geom_torsion
  _geom_torsion_site_symmetry_1
  _geom_torsion_site_symmetry_2
  _geom_torsion_site_symmetry_3
  _geom_torsion_site_symmetry_4
  _geom_torsion_publ_flag
 S26 N20 C21 C22 -158.72(18) . . . . ?
 S26 N20 C25 C24 161.20(19) . . . . ?
 S26 C29 C30 C31 -174.5(2) . . . . ?
 S26 C29 C34 C33 175.2(2) . . . . ?
 O14 C15 C16 C17 -61.8(3) . . . . ?
 O14 C15 C16 C18 176.0(3) . . . . ?
 O19 C15 C16 C17 119.5(3) . . . . ?
 O19 C15 C16 C18 -2.6(5) . . . . ?
 O27 S26 N20 C21 38.7(2) . . . . ?
 O27 S26 N20 C25 178.20(19) . . . . ?
 O27 S26 C29 C30 -33.6(3) . . . . ?
 O27 S26 C29 C34 151.3(2) . . . . ?
 O28 S26 N20 C21 169.70(19) . . . . ?
 O28 S26 N20 C25 -50.8(2) . . . . ?
 O28 S26 C29 C30 -164.9(2) . . . . ?
 O28 S26 C29 C34 20.0(3) . . . . ?
 O36 N35 C32 C31 -172.3(3) . . . . ?
 O36 N35 C32 C33 7.4(4) . . . . ?
 O37 N35 C32 C31 7.3(4) . . . . ?
 O37 N35 C32 C33 -173.1(3) . . . . ?
 N20 S26 C29 C30 80.6(2) . . . . ?
 N20 S26 C29 C34 -94.5(3) . . . . ?
 N20 C21 C22 C23 -57.8(3) . . . . ?
 N35 C32 C33 C34 -179.1(3) . . . . ?
 C1 C2 C3 C4 -0.9(4) . . . . ?
 C1 C7 C8 C9 176.6(3) . . . . ?
 C1 C7 C12 C11 -176.7(3) . . . . ?
 C2 C1 C6 C5 1.7(4) . . . . ?
 C2 C1 C7 C8 -150.5(3) . . . . ?
 C2 C1 C7 C12 28.1(4) . . . . ?
 C2 C3 C4 C5 0.5(4) . . . . ?
 C2 C3 C4 C13 -179.7(3) . . . . ?
 C3 C4 C5 C6 1.0(4) . . . . ?
 C3 C4 C13 O14 170.6(2) . . . . ?
 C4 C5 C6 C1 -2.1(4) . . . . ?
 C5 C4 C13 O14 -9.6(4) . . . . ?
 C6 C1 C2 C3 -0.2(4) . . . . ?
 C6 C1 C7 C8 27.8(4) . . . . ?
 C6 C1 C7 C12 -153.6(3) . . . . ?
 C7 C1 C2 C3 178.2(3) . . . . ?
 C7 C1 C6 C5 -176.7(2) . . . . ?
 C7 C8 C9 C10 0.3(4) . . . . ?
 C8 C7 C12 C11 1.9(4) . . . . ?
 C8 C9 C10 C11 1.5(5) . . . . ?
 C9 C10 C11 C12 -1.6(5) . . . . ?
 C10 C11 C12 C7 -0.2(5) . . . . ?
 C12 C7 C8 C9 -2.0(4) . . . . ?
 C13 O14 C15 O19 -2.0(5) . . . . ?
 C13 O14 C15 C16 179.3(2) . . . . ?
 C13 C4 C5 C6 -178.8(3) . . . . ?
 C15 O14 C13 C4 -177.0(2) . . . . ?
 C15 C16 C17 C23 139.5(3) . . . . ?
 C16 C17 C23 C22 168.2(2) . . . . ?
 C16 C17 C23 C24 -5.3(5) . . . . ?
 C17 C23 C24 C25 119.0(3) . . . . ?
 C18 C16 C17 C23 -96.9(3) . . . . ?
 C21 N20 C25 C24 -57.7(3) . . . . ?
 C21 C22 C23 C17 -117.7(3) . . . . ?
 C21 C22 C23 C24 56.7(3) . . . . ?
 C22 C23 C24 C25 -55.0(3) . . . . ?
 C23 C24 C25 N20 53.2(3) . . . . ?
 C25 N20 C21 C22 60.7(3) . . . . ?
 C29 S26 N20 C21 -75.9(2) . . . . ?
 C29 S26 N20 C25 63.6(2) . . . . ?
 C29 C30 C31 C32 -0.9(4) . . . . ?
 C30 C29 C34 C33 0.2(4) . . . . ?
 C30 C31 C32 N35 180.0(3) . . . . ?
 C30 C31 C32 C33 0.3(5) . . . . ?
 C31 C32 C33 C34 0.5(5) . . . . ?
 C32 C33 C34 C29 -0.8(4) . . . . ?
 C34 C29 C30 C31 0.6(4) . . . . ?
 S63 N57 C58 C59 -160.75(18) . . . . ?
 S63 N57 C62 C61 162.01(17) . . . . ?
 S63 C66 C67 C68 -173.3(2) . . . . ?
 S63 C66 C71 C70 173.3(2) . . . . ?
 O51 C52 C53 C54 -78.5(3) . . . . ?
 O51 C52 C53 C55 159.3(2) . . . . ?
 O56 C52 C53 C54 99.8(4) . . . . ?
 O56 C52 C53 C55 -22.4(4) . . . . ?
 O64 S63 N57 C58 48.5(2) . . . . ?
 O64 S63 N57 C62 -175.03(19) . . . . ?
 O64 S63 C66 C67 -25.1(3) . . . . ?
 O64 S63 C66 C71 161.0(2) . . . . ?
 O65 S63 N57 C58 179.41(18) . . . . ?
 O65 S63 N57 C62 -44.1(2) . . . . ?
 O65 S63 C66 C67 -156.4(2) . . . . ?
 O65 S63 C66 C71 29.7(3) . . . . ?
 O73 N72 C69 C68 -8.5(4) . . . . ?
 O73 N72 C69 C70 170.3(3) . . . . ?
 O74 N72 C69 C68 171.0(3) . . . . ?
 O74 N72 C69 C70 -10.2(4) . . . . ?
 N57 S63 C66 C67 89.4(3) . . . . ?
 N57 S63 C66 C71 -84.5(2) . . . . ?
 N57 C58 C59 C60 -55.5(3) . . . . ?
 N72 C69 C70 C71 -178.6(3) . . . . ?
 C38 C39 C40 C41 0.0(4) . . . . ?
 C38 C44 C45 C46 178.4(3) . . . . ?
 C38 C44 C49 C48 -178.0(3) . . . . ?
 C39 C38 C43 C42 -0.4(4) . . . . ?
 C39 C38 C44 C45 148.4(3) . . . . ?
 C39 C38 C44 C49 -33.0(4) . . . . ?
 C39 C40 C41 C42 -0.8(4) . . . . ?
 C39 C40 C41 C50 177.9(3) . . . . ?
 C40 C41 C42 C43 1.0(4) . . . . ?
 C40 C41 C50 O51 47.1(4) . . . . ?
 C41 C42 C43 C38 -0.4(5) . . . . ?
 C42 C41 C50 O51 -134.2(3) . . . . ?
 C43 C38 C39 C40 0.6(4) . . . . ?
 C43 C38 C44 C45 -31.9(4) . . . . ?
 C43 C38 C44 C49 146.7(3) . . . . ?
 C44 C38 C39 C40 -179.8(3) . . . . ?
 C44 C38 C43 C42 180.0(3) . . . . ?
 C44 C45 C46 C47 -0.1(5) . . . . ?
 C45 C44 C49 C48 0.7(4) . . . . ?
 C45 C46 C47 C48 0.1(5) . . . . ?
 C46 C47 C48 C49 0.3(5) . . . . ?
 C47 C48 C49 C44 -0.7(5) . . . . ?
 C49 C44 C45 C46 -0.3(4) . . . . ?
 C50 O51 C52 O56 -4.2(4) . . . . ?
 C50 O51 C52 C53 174.1(2) . . . . ?
 C50 C41 C42 C43 -177.7(3) . . . . ?
 C52 O51 C50 C41 -168.8(2) . . . . ?
 C52 C53 C54 C60 143.3(3) . . . . ?
 C53 C54 C60 C59 177.6(2) . . . . ?
 C53 C54 C60 C61 1.4(4) . . . . ?
 C54 C60 C61 C62 123.1(3) . . . . ?
 C55 C53 C54 C60 -94.6(3) . . . . ?
 C58 N57 C62 C61 -60.5(3) . . . . ?
 C58 C59 C60 C54 -122.8(3) . . . . ?
 C58 C59 C60 C61 53.8(3) . . . . ?
 C59 C60 C61 C62 -53.3(3) . . . . ?
 C60 C61 C62 N57 55.0(3) . . . . ?
 C62 N57 C58 C59 60.7(3) . . . . ?
 C66 S63 N57 C58 -66.0(2) . . . . ?
 C66 S63 N57 C62 70.4(2) . . . . ?
 C66 C67 C68 C69 -0.1(4) . . . . ?
 C67 C66 C71 C70 -0.5(4) . . . . ?
 C67 C68 C69 N72 178.5(2) . . . . ?
 C67 C68 C69 C70 -0.2(4) . . . . ?
 C68 C69 C70 C71 0.1(5) . . . . ?
 C69 C70 C71 C66 0.2(4) . . . . ?
 C71 C66 C67 C68 0.4(4) . . . . ?

_shelx_res_file
;
TITL 240203lt_auto_a.res in P2(1)
    240203lt_auto.res
    created by SHELXL-2018/3 at 16:25:48 on 20-Feb-2024
REM Old TITL 240203lt_auto in P2(1)/m
REM SHELXT solution in P2(1): R1 0.106, Rweak 0.027, Alpha 0.010
REM <I/s> 0.434 for 11 systematic absences, Orientation as input
REM Flack x = 0.157 ( 0.006 ) from 1761 Parsons' quotients
REM Formula found by SHELXT: C58 N20 O37 S63
CELL 1.54184 8.009353 21.711131 15.033839 90 103.2966 90
ZERR 4 0.000063 0.000189 0.000105 0 0.0007 0
LATT -1
SYMM -X,0.5+Y,-Z
SFAC C H N O S
UNIT 112 112 8 24 4

L.S. 4
PLAN  5
SIZE 0.06 0.09 0.11
TEMP -173.15(10)
CONF
fmap 2
MORE -1
BOND $H
ACTA
SHEL 99 0.837
REM <olex2.extras>
REM <HklSrc "%.\\240203lt_auto.hkl">
REM </olex2.extras>

WGHT    0.045100    0.393000
EXTI    0.000400
FVAR       0.30178
S26   5    0.033098    0.556677    0.304234    11.00000    0.03118    0.03284 =
         0.02557    0.00506    0.00695    0.00798
O14   4    0.849010    0.331382    0.508466    11.00000    0.04011    0.04245 =
         0.02445   -0.00056    0.00473    0.01636
O19   4    0.897007    0.290161    0.380482    11.00000    0.05797    0.05556 =
         0.03130   -0.00025    0.01337    0.02978
O27   4   -0.129929    0.533468    0.312871    11.00000    0.02835    0.04807 =
         0.03724    0.01225    0.01187    0.00923
O28   4    0.091919    0.615698    0.340243    11.00000    0.04620    0.03250 =
         0.02944    0.00168    0.00634    0.00972
O36   4    0.166005    0.579840   -0.115066    11.00000    0.06051    0.08025 =
         0.03306   -0.00175    0.01549   -0.02556
O37   4   -0.025554    0.509122   -0.138331    11.00000    0.07389    0.05970 =
         0.03480   -0.01314    0.01273   -0.02005
N20   3    0.177124    0.506154    0.351044    11.00000    0.02518    0.02891 =
         0.02637    0.00325    0.00704    0.00314
N35   3    0.065371    0.546270   -0.088932    11.00000    0.03361    0.04091 =
         0.02616    0.00222    0.00218    0.00344
C1    1    0.971843    0.311748    0.849494    11.00000    0.02322    0.02454 =
         0.02544    0.00394    0.00440   -0.00340
C2    1    1.045650    0.260542    0.816677    11.00000    0.03034    0.02408 =
         0.03131    0.00488    0.00561    0.00233
AFIX  43
H2    2    1.099659    0.229810    0.858497    11.00000   -1.20000
AFIX   0
C3    1    1.041629    0.253803    0.725358    11.00000    0.03019    0.02381 =
         0.03155    0.00080    0.00851    0.00393
AFIX  43
H3    2    1.094226    0.218867    0.705270    11.00000   -1.20000
AFIX   0
C4    1    0.961665    0.297383    0.661845    11.00000    0.02520    0.02526 =
         0.02733    0.00147    0.00653   -0.00122
C5    1    0.886709    0.348450    0.693096    11.00000    0.02394    0.02589 =
         0.02610    0.00540    0.00456    0.00081
AFIX  43
H5    2    0.829964    0.378395    0.650683    11.00000   -1.20000
AFIX   0
C6    1    0.894106    0.356004    0.785486    11.00000    0.02512    0.01967 =
         0.02862    0.00394    0.00691    0.00112
AFIX  43
H6    2    0.845608    0.391819    0.805727    11.00000   -1.20000
AFIX   0
C7    1    0.973256    0.317132    0.948193    11.00000    0.02842    0.01860 =
         0.02961    0.00449    0.00585   -0.00221
C8    1    0.843997    0.348604    0.978354    11.00000    0.03170    0.02263 =
         0.02600    0.00215    0.00359   -0.00052
AFIX  43
H8    2    0.756187    0.368947    0.935080    11.00000   -1.20000
AFIX   0
C9    1    0.841906    0.350593    1.069892    11.00000    0.03732    0.02395 =
         0.03014    0.00109    0.00694    0.00259
AFIX  43
H9    2    0.752716    0.372012    1.088927    11.00000   -1.20000
AFIX   0
C10   1    0.970575    0.321198    1.134729    11.00000    0.04736    0.03357 =
         0.02232    0.00218    0.00580   -0.00019
AFIX  43
H10   2    0.968079    0.321649    1.197598    11.00000   -1.20000
AFIX   0
C11   1    1.100995    0.291579    1.105977    11.00000    0.03949    0.03423 =
         0.03071    0.00737    0.00296    0.00483
AFIX  43
H11   2    1.190607    0.272346    1.149560    11.00000   -1.20000
AFIX   0
C12   1    1.102531    0.289627    1.014886    11.00000    0.03365    0.02815 =
         0.03128    0.00427    0.00756    0.00317
AFIX  43
H12   2    1.193882    0.269035    0.996659    11.00000   -1.20000
AFIX   0
C13   1    0.961330    0.286952    0.563415    11.00000    0.03552    0.03331 =
         0.02760    0.00428    0.00721    0.01058
AFIX  23
H13A  2    1.079068    0.291529    0.554044    11.00000   -1.20000
H13B  2    0.921033    0.244701    0.545179    11.00000   -1.20000
AFIX   0
C15   1    0.826160    0.327313    0.417471    11.00000    0.03121    0.04247 =
         0.02449   -0.00310    0.00525    0.00600
C16   1    0.703705    0.376564    0.370778    11.00000    0.03144    0.03487 =
         0.02425   -0.00051    0.00737    0.00364
AFIX  13
H16   2    0.750501    0.417572    0.394638    11.00000   -1.20000
AFIX   0
C17   1    0.530738    0.368782    0.391566    11.00000    0.03257    0.03217 =
         0.02443    0.00269    0.00652    0.00025
AFIX  43
H17   2    0.488389    0.327948    0.392158    11.00000   -1.20000
AFIX   0
C18   1    0.684621    0.376002    0.267378    11.00000    0.03965    0.05195 =
         0.02812    0.00111    0.00886    0.00818
AFIX 137
H18A  2    0.632981    0.336950    0.242291    11.00000   -1.50000
H18B  2    0.797814    0.380464    0.253617    11.00000   -1.50000
H18C  2    0.610817    0.410230    0.239851    11.00000   -1.50000
AFIX   0
C21   1    0.132055    0.440315    0.336880    11.00000    0.03081    0.03154 =
         0.03031    0.00315    0.00638    0.00061
AFIX  23
H21A  2    0.146976    0.426974    0.276216    11.00000   -1.20000
H21B  2    0.010454    0.434035    0.338691    11.00000   -1.20000
AFIX   0
C22   1    0.247309    0.402217    0.411490    11.00000    0.03139    0.03258 =
         0.03127    0.00612    0.00969    0.00387
AFIX  23
H22A  2    0.227716    0.413832    0.471953    11.00000   -1.20000
H22B  2    0.220416    0.357906    0.401333    11.00000   -1.20000
AFIX   0
C23   1    0.431529    0.413965    0.409226    11.00000    0.03033    0.03153 =
         0.01909    0.00306    0.00438    0.00462
C24   1    0.478125    0.481286    0.419513    11.00000    0.02570    0.03780 =
         0.02429    0.00024    0.00535    0.00329
AFIX  23
H24A  2    0.597412    0.487001    0.413076    11.00000   -1.20000
H24B  2    0.471992    0.495466    0.481267    11.00000   -1.20000
AFIX   0
C25   1    0.356566    0.519920    0.347409    11.00000    0.02741    0.03472 =
         0.02805    0.00372    0.00815    0.00188
AFIX  23
H25A  2    0.380600    0.564264    0.359300    11.00000   -1.20000
H25B  2    0.374250    0.510137    0.285915    11.00000   -1.20000
AFIX   0
C29   1    0.033843    0.557031    0.186151    11.00000    0.02650    0.03130 =
         0.02310    0.00666    0.00324    0.00635
C30   1   -0.055014    0.511194    0.130249    11.00000    0.03242    0.03136 =
         0.03102    0.00682    0.00264   -0.00253
AFIX  43
H30   2   -0.123067    0.482477    0.153978    11.00000   -1.20000
AFIX   0
C31   1   -0.044134    0.507473    0.039887    11.00000    0.03555    0.02888 =
         0.03046    0.00106   -0.00039   -0.00225
AFIX  43
H31   2   -0.102927    0.476037    0.001016    11.00000   -1.20000
AFIX   0
C32   1    0.054188    0.550525    0.007522    11.00000    0.02708    0.03095 =
         0.02614    0.00244    0.00186    0.00423
C33   1    0.142085    0.596607    0.061566    11.00000    0.03116    0.03757 =
         0.02877    0.00628    0.00253   -0.00502
AFIX  43
H33   2    0.207924    0.625703    0.037041    11.00000   -1.20000
AFIX   0
C34   1    0.132914    0.599843    0.152378    11.00000    0.02912    0.03353 =
         0.02674    0.00271    0.00015   -0.00234
AFIX  43
H34   2    0.193619    0.630960    0.191171    11.00000   -1.20000
AFIX   0

S63   5    1.455364    0.445761    0.680527    11.00000    0.02688    0.03371 =
         0.02481    0.00596    0.00573    0.00324
O51   4    0.671035    0.693718    0.465746    11.00000    0.03039    0.03936 =
         0.02599   -0.00031    0.00600    0.00442
O56   4    0.557887    0.697459    0.589336    11.00000    0.04419    0.06691 =
         0.03702    0.00179    0.01817    0.02004
O64   4    1.420448    0.384455    0.646584    11.00000    0.03740    0.02942 =
         0.03054    0.00077    0.00734    0.00742
O65   4    1.607118    0.477100    0.670296    11.00000    0.02713    0.04648 =
         0.03453    0.01296    0.00860    0.00167
O73   4    1.311197    0.422840    1.096726    11.00000    0.04715    0.07018 =
         0.03193   -0.00157    0.01170   -0.01526
O74   4    1.499406    0.495664    1.120605    11.00000    0.07226    0.04174 =
         0.02861   -0.00590    0.00258   -0.00692
N57   3    1.291373    0.488732    0.632864    11.00000    0.02457    0.02503 =
         0.02614    0.00472    0.00419   -0.00005
N72   3    1.411086    0.457196    1.071424    11.00000    0.03537    0.03521 =
         0.02732    0.00209    0.00124    0.00343
C38   1    0.526357    0.688153    0.124914    11.00000    0.02055    0.02487 =
         0.02946   -0.00020    0.00240   -0.00350
C39   1    0.593197    0.643087    0.189476    11.00000    0.02466    0.02161 =
         0.03213   -0.00261    0.00422   -0.00089
AFIX  43
H39   2    0.642750    0.607083    0.170460    11.00000   -1.20000
AFIX   0
C40   1    0.589093    0.649531    0.280346    11.00000    0.02416    0.02535 =
         0.02984    0.00254    0.00544   -0.00003
AFIX  43
H40   2    0.635638    0.618061    0.322727    11.00000   -1.20000
AFIX   0
C41   1    0.516966    0.702017    0.310543    11.00000    0.02436    0.02832 =
         0.03101   -0.00184    0.00394    0.00028
C42   1    0.451920    0.747576    0.247062    11.00000    0.03232    0.02766 =
         0.03423   -0.00407    0.00394    0.00665
AFIX  43
H42   2    0.404077    0.783855    0.266355    11.00000   -1.20000
AFIX   0
C43   1    0.456047    0.740693    0.155973    11.00000    0.03224    0.02573 =
         0.03127   -0.00013    0.00137    0.00386
AFIX  43
H43   2    0.410170    0.772313    0.113719    11.00000   -1.20000
AFIX   0
C44   1    0.528638    0.682252    0.026697    11.00000    0.02849    0.02253 =
         0.03229   -0.00131    0.00390   -0.00586
C45   1    0.398246    0.708298   -0.041265    11.00000    0.03114    0.02725 =
         0.03620   -0.00051    0.00528   -0.00128
AFIX  43
H45   2    0.306124    0.729016   -0.023977    11.00000   -1.20000
AFIX   0
C46   1    0.400205    0.704614   -0.133027    11.00000    0.03615    0.03254 =
         0.03232    0.00344    0.00119   -0.00104
AFIX  43
H46   2    0.310146    0.722614   -0.177783    11.00000   -1.20000
AFIX   0
C47   1    0.534280    0.674512   -0.159518    11.00000    0.04397    0.03295 =
         0.02973   -0.00112    0.00897   -0.00584
AFIX  43
H47   2    0.536625    0.671815   -0.222289    11.00000   -1.20000
AFIX   0
C48   1    0.664151    0.648552   -0.093308    11.00000    0.03650    0.02782 =
         0.03555   -0.00256    0.01120   -0.00167
AFIX  43
H48   2    0.756305    0.628149   -0.111034    11.00000   -1.20000
AFIX   0
C49   1    0.661903    0.651846   -0.001601    11.00000    0.03173    0.02258 =
         0.03177    0.00059    0.00356   -0.00099
AFIX  43
H49   2    0.751728    0.633281    0.042651    11.00000   -1.20000
AFIX   0
C50   1    0.504843    0.709677    0.407870    11.00000    0.03031    0.03680 =
         0.03472   -0.00164    0.00631    0.00890
AFIX  23
H50A  2    0.475143    0.752782    0.419204    11.00000   -1.20000
H50B  2    0.414756    0.682321    0.421205    11.00000   -1.20000
AFIX   0
C52   1    0.678832    0.687273    0.555485    11.00000    0.04061    0.02641 =
         0.02801   -0.00391    0.01291    0.00430
C53   1    0.853176    0.664429    0.605096    11.00000    0.03225    0.02671 =
         0.02513   -0.00392    0.01022    0.00011
AFIX  13
H53   2    0.942674    0.685121    0.578936    11.00000   -1.20000
AFIX   0
C54   1    0.858717    0.596056    0.588108    11.00000    0.02947    0.02831 =
         0.01943    0.00079    0.00444   -0.00359
AFIX  43
H54   2    0.755779    0.573710    0.585654    11.00000   -1.20000
AFIX   0
C55   1    0.887481    0.678800    0.707198    11.00000    0.05183    0.04721 =
         0.02839   -0.01038    0.00901    0.00223
AFIX 137
H55A  2    0.874322    0.723128    0.715814    11.00000   -1.50000
H55B  2    1.004563    0.666258    0.736915    11.00000   -1.50000
H55C  2    0.805560    0.656230    0.734346    11.00000   -1.50000
AFIX   0
C58   1    1.120655    0.463231    0.635882    11.00000    0.02573    0.02920 =
         0.02656    0.00199    0.00587   -0.00323
AFIX  23
H58A  2    1.097939    0.470074    0.697130    11.00000   -1.20000
H58B  2    1.118536    0.418333    0.624177    11.00000   -1.20000
AFIX   0
C59   1    0.983227    0.495125    0.563363    11.00000    0.02506    0.02929 =
         0.02451    0.00056    0.00361   -0.00221
AFIX  23
H59A  2    0.999499    0.484606    0.501839    11.00000   -1.20000
H59B  2    0.868409    0.480370    0.567692    11.00000   -1.20000
AFIX   0
C60   1    0.993092    0.563988    0.576243    11.00000    0.02696    0.02582 =
         0.01829    0.00269    0.00322   -0.00184
C61   1    1.169310    0.589667    0.579485    11.00000    0.02621    0.02508 =
         0.02632    0.00459    0.00636   -0.00021
AFIX  23
H61A  2    1.171578    0.634098    0.594524    11.00000   -1.20000
H61B  2    1.196445    0.585119    0.518815    11.00000   -1.20000
AFIX   0
C62   1    1.304344    0.555547    0.651747    11.00000    0.02728    0.02813 =
         0.02614    0.00137    0.00393   -0.00383
AFIX  23
H62A  2    1.420517    0.570348    0.650119    11.00000   -1.20000
H62B  2    1.285165    0.563825    0.713386    11.00000   -1.20000
AFIX   0
C66   1    1.455411    0.445063    0.798309    11.00000    0.02457    0.03070 =
         0.02480    0.00573    0.00221    0.00346
C67   1    1.363177    0.400250    0.832929    11.00000    0.03181    0.02895 =
         0.02536   -0.00089    0.00340   -0.00238
AFIX  43
H67   2    1.310003    0.367428    0.795010    11.00000   -1.20000
AFIX   0
C68   1    1.349435    0.403812    0.922881    11.00000    0.02793    0.03321 =
         0.02695    0.00517    0.00389   -0.00354
AFIX  43
H68   2    1.286933    0.373661    0.947581    11.00000   -1.20000
AFIX   0
C69   1    1.428604    0.452175    0.975972    11.00000    0.02811    0.03662 =
         0.02261    0.00419    0.00046    0.00676
C70   1    1.520960    0.496835    0.943196    11.00000    0.03892    0.03050 =
         0.02913    0.00246   -0.00293   -0.00460
AFIX  43
H70   2    1.574046    0.529472    0.981543    11.00000   -1.20000
AFIX   0
C71   1    1.534850    0.493190    0.853227    11.00000    0.03229    0.03471 =
         0.03097    0.00779   -0.00062   -0.00648
AFIX  43
H71   2    1.598226    0.523361    0.829135    11.00000   -1.20000
AFIX   0
HKLF 4


REM  240203lt_auto_a.res in P2(1)
REM wR2 = 0.0789, GooF = S = 1.053, Restrained GooF = 1.053 for all data
REM R1 = 0.0309 for 8233 Fo > 4sig(Fo) and 0.0333 for all 8703 data
REM 670 parameters refined using 1 restraints

END

WGHT      0.0451      0.3931

REM Highest difference peak  0.262,  deepest hole -0.398,  1-sigma level  0.037
Q1    1   0.0324  0.5579  0.2374  11.00000  0.05    0.26
Q2    1   1.4540  0.4442  0.7479  11.00000  0.05    0.22
Q3    1   0.7881  0.2985  0.5215  11.00000  0.05    0.20
Q4    1   0.5567  0.6796  0.2966  11.00000  0.05    0.20
Q5    1   1.3835  0.3885  1.1013  11.00000  0.05    0.19
;
_shelx_res_checksum                95366
_shelx_hkl_file
;
   0   0   1    0.55    0.14
   0   0  -1    0.59    0.15
   0   0  -1    0.65    0.15
   0   0   1    0.49    0.14
   0   0  -1    0.53    0.14
   0   0   1    0.44    0.15
   0   0   1    0.58    0.12
   0   0  -1    0.44    0.12
   0   0  -1    0.49    0.14
   0   0  -1    0.53    0.15
   0   0   1    0.63    0.14
   0   0   1    0.71    0.15
   0   0  -1    0.78    0.15
   0   0  -1    0.69    0.14
   0   0   1    0.57    0.13
   0   0   1    0.65    0.15
   0   0  -1    0.61    0.13
   0   0   2   28.92    0.95
   0   0  -2   27.85    0.94
   0   0  -2   28.97    0.96
   0   0  -2   27.15    0.88
   0   0   2   27.76    0.94
   0   0  -2   27.36    0.88
   0   0   2   26.09    0.88
   0   0  -2   26.23    0.95
   0   0  -2   25.57    0.93
   0   0  -2   27.83    0.84
   0   0   2   28.02    0.87
   0   0   2   27.24    0.94
   0   0   2   25.12    0.89
   0   0  -2   28.00    0.93
   0   0  -2   25.34    0.94
   0   0   2   28.56    0.97
   0   0  -2   26.90    0.95
   0   0  -2   27.42    0.94
   0   0  -3 1349.36   29.20
   0   0   3 1361.60   29.20
   0   0  -3 1330.72   29.22
   0   0  -3 1324.77   29.22
   0   0   3 1330.93   29.21
   0   0   3 1373.06   29.23
   0   0  -3 1338.20   29.06
   0   0  -3 1359.88   29.08
   0   0  -3 1368.67   29.10
   0   0  -3 1332.33   29.24
   0   0  -3 1324.83   29.23
   0   0  -3 1353.01   28.98
   0   0  -3 1347.24   28.98
   0   0   3 1366.99   29.20
   0   0   3 1332.33   29.06
   0   0   3 1319.43   29.11
   0   0  -3 1340.98   29.15
   0   0  -3 1330.05   29.21
   0   0  -3 1343.95   29.19
   0   0  -3 1344.93   29.14
   0   0   3 1330.56   29.24
   0   0  -3 1321.73   29.21
   0   0   4 2595.52   57.11
   0   0  -4 2623.45   57.15
   0   0  -4 2636.40   57.16
   0   0  -4 2661.18   57.14
   0   0  -4 2609.07   57.06
   0   0  -4 2668.98   57.15
   0   0  -4 2653.88   57.11
   0   0  -4 2646.53   56.94
   0   0   4 2650.68   57.16
   0   0  -4 2639.87   56.95
   0   0   4 2658.14   57.14
   0   0  -4 2667.31   57.18
   0   0  -4 2692.99   57.18
   0   0  -4 2579.20   57.14
   0   0  -4 2646.34   56.81
   0   0  -4 2625.27   56.81
   0   0   4 2667.64   57.12
   0   0   4 2632.23   57.01
   0   0  -4 2705.40   57.05
   0   0  -4 2628.74   57.14
   0   0  -5   19.39    1.04
   0   0  -5   18.28    1.13
   0   0  -5   20.73    1.19
   0   0  -5   17.43    1.16
   0   0  -5   19.38    1.18
   0   0  -5   19.60    1.10
   0   0  -5   18.50    1.07
   0   0  -5   18.22    1.12
   0   0  -5   19.45    0.97
   0   0  -5   19.39    1.02
   0   0   5   19.23    1.18
   0   0   5   20.34    1.20
   0   0  -5   20.33    1.04
   0   0  -5   18.55    1.16
   0   0  -5   17.63    1.13
   0   0  -5   21.56    1.21
   0   0   5   19.27    1.02
   0   0  -5   18.36    0.91
   0   0   5   19.38    1.15
   0   0  -5   18.20    0.88
   0   0  -5   18.72    0.93
   0   0   5   18.27    1.09
   0   0  -5   19.61    1.16
   0   0  -5   19.65    1.10
   0   0  -6  173.66    4.81
   0   0  -6  174.90    4.88
   0   0  -6  169.75    4.80
   0   0  -6  171.99    4.51
   0   0  -6  165.03    4.91
   0   0  -6  163.37    4.92
   0   0  -6  174.89    4.95
   0   0  -6  175.03    4.77
   0   0  -6  167.99    4.62
   0   0   6  177.18    4.97
   0   0  -6  171.96    4.64
   0   0   6  166.02    4.89
   0   0  -6  174.86    4.95
   0   0  -6  171.57    4.93
   0   0  -6  175.18    4.95
   0   0  -6  177.80    4.94
   0   0   6  168.96    4.87
   0   0  -6  171.84    4.45
   0   0  -6  171.85    4.37
   0   0   6  172.48    4.91
   0   0  -6  169.69    4.43
   0   0  -6  176.86    4.67
   0   0  -6  170.11    4.87
   0   0  -7  298.19    7.70
   0   0  -7  296.62    8.07
   0   0  -7  306.85    8.11
   0   0  -7  303.54    7.33
   0   0   7  304.55    8.10
   0   0   7  303.37    8.03
   0   0  -7  295.17    7.40
   0   0   7  307.24    8.13
   0   0  -7  303.45    7.68
   0   0  -7  312.65    8.14
   0   0  -7  313.41    8.15
   0   0  -7  305.86    8.09
   0   0  -7  309.06    7.95
   0   0  -7  306.60    7.88
   0   0  -7  308.78    8.05
   0   0  -7  315.05    8.12
   0   0  -7  296.54    7.61
   0   0  -8   83.99    3.06
   0   0  -8   93.35    3.55
   0   0  -8   86.32    3.43
   0   0  -8   89.00    3.44
   0   0  -8   89.77    3.53
   0   0   8   88.85    3.46
   0   0   8   91.54    3.48
   0   0  -8   90.13    3.13
   0   0  -8   89.24    3.08
   0   0  -8   86.28    3.35
   0   0  -8   89.10    3.44
   0   0  -8   92.88    3.33
   0   0  -8   91.10    3.15
   0   0  -8   93.17    3.47
   0   0  -8   83.83    3.31
   0   0  -9   15.98    1.53
   0   0   9   15.64    1.47
   0   0  -9   18.25    1.47
   0   0  -9   19.68    1.61
   0   0   9   16.57    1.57
   0   0  -9   16.56    1.28
   0   0  -9   16.26    1.38
   0   0  -9   18.67    1.51
   0   0  -9   17.30    1.32
   0   0  -9   20.61    1.55
   0   0 -10   23.04    1.94
   0   0 -10   24.01    1.95
   0   0 -10   23.20    1.76
   0   0 -10   19.19    1.64
   0   0 -10   22.28    1.88
   0   0 -10   22.41    1.83
   0   0 -10   21.83    1.69
   0   0 -10   20.97    1.88
   0   0  10   23.37    1.97
   0   0 -10   23.11    1.79
   0   0 -10   23.77    1.77
   0   0 -10   20.91    1.68
   0   0 -11   99.49    4.19
   0   0 -11  108.48    4.38
   0   0 -11  109.82    4.59
   0   0 -11  112.10    4.61
   0   0 -11  105.24    4.26
   0   0  11  110.29    4.76
   0   0  11  103.07    4.65
   0   0 -11  103.27    4.21
   0   0 -11  104.69    4.28
   0   0 -11  104.47    4.37
   0   0 -12   31.20    2.25
   0   0 -12   30.86    2.39
   0   0 -12   33.63    2.49
   0   0  12   38.71    2.75
   0   0  12   35.04    2.66
   0   0 -12   30.44    2.26
   0   0 -12   31.57    2.28
   0   0 -13    5.62    1.28
   0   0  13    6.91    1.40
   0   0  13    5.32    1.30
   0   0 -13    5.81    1.31
   0   0 -13    5.63    1.09
   0   0  14    7.65    1.53
   0   0  14    8.13    1.52
   0   0 -14    6.93    1.28
   0   0  15    2.46    0.99
   0   0  15    0.87    0.81
   0   0  16    2.34    0.98
   0   0  16    2.60    0.93
   0   0  16    3.27    1.00
   0   0  17    1.98    0.73
   0   0  17    1.57    0.71
   0   0  18   21.46    1.38
   0  -1   0    0.12    0.08
   0  -1  -1  299.34    6.47
   0   1  -1  292.67    6.45
   0   1  -1  290.54    6.40
   0  -1   1  293.49    6.43
   0  -1   1  292.87    6.40
   0   1  -1  291.03    6.35
   0   1  -1  297.37    6.41
   0  -1   1  290.67    6.41
   0  -1   1  287.41    6.45
   0  -1   1  288.14    6.38
   0   1  -1  300.62    6.39
   0  -1   1  305.38    6.43
   0  -1   1  288.34    6.35
   0   1   1  293.16    6.48
   0  -1  -1  292.26    6.49
   0   1   1  294.75    6.47
   0  -1  -1  296.84    6.48
   0  -1  -1  293.07    6.51
   0   1   1  296.65    6.52
   0  -1  -1  295.91    6.49
   0  -1  -1  293.85    6.52
   0   1   1  292.04    6.50
   0   1   1  296.72    6.51
   0  -1  -1  294.46    6.51
   0   1  -1  286.88    6.52
   0   1  -2   30.80    1.01
   0  -1  -2   29.06    1.02
   0   1  -2   30.56    0.88
   0  -1   2   30.32    0.97
   0   1  -2   30.78    0.96
   0  -1   2   28.49    0.97
   0  -1  -2   30.29    1.03
   0   1  -2   31.55    1.00
   0   1  -2   30.89    1.01
   0  -1  -2   29.58    0.99
   0   1  -2   29.82    1.03
   0   1  -2   30.42    0.86
   0   1  -2   30.57    0.95
   0   1  -2   30.87    1.02
   0   1  -2   30.95    0.93
   0   1  -2   30.09    0.95
   0   1  -2   31.10    0.99
   0   1   2   28.78    1.02
   0   1  -2   30.46    1.03
   0   1  -2   29.58    1.02
   0   1  -2   31.44    1.02
   0   1  -2   30.91    0.79
   0  -1   2   30.71    0.83
   0   1   2   29.49    0.99
   0   1   2   30.97    1.06
   0  -1  -2   31.79    1.02
   0   1  -2   30.25    0.82
   0   1   2   29.87    1.05
   0  -1  -2   29.66    1.04
   0   1   2   29.85    1.03
   0  -1   2   30.26    0.94
   0   1  -2   30.42    0.87
   0  -1  -2   29.83    1.04
   0   1   2   30.25    1.04
   0   1   2   31.07    1.06
   0  -1   2   30.59    0.90
   0  -1   2   30.24    0.91
   0   1   2   30.14    1.05
   0  -1  -2   30.53    1.02
   0  -1  -2   29.17    1.03
   0   1  -3 1110.77   23.97
   0  -1  -3 1110.89   24.09
   0  -1  -3 1072.31   24.08
   0  -1   3 1084.48   24.01
   0  -1   3 1094.82   24.04
   0   1  -3 1092.59   24.03
   0   1  -3 1085.78   24.11
   0  -1  -3 1087.31   24.06
   0   1  -3 1121.34   24.07
   0   1  -3 1118.21   24.12
   0   1  -3 1089.45   23.98
   0   1  -3 1128.77   24.07
   0   1  -3 1096.72   23.98
   0  -1  -3 1096.10   24.10
   0   1  -3 1147.59   24.04
   0  -1   3 1100.28   23.93
   0   1   3 1109.06   24.06
   0   1   3 1100.08   24.12
   0  -1   3 1085.00   23.89
   0   1  -3 1115.85   23.87
   0  -1  -3 1096.46   24.02
   0   1   3 1104.33   24.12
   0  -1   3 1101.30   24.05
   0   1  -3 1120.61   23.86
   0   1  -3 1084.91   24.11
   0   1  -3 1123.62   24.10
   0  -1  -3 1052.58   24.08
   0   1  -3 1101.66   24.09
   0  -1   3 1090.92   23.86
   0  -1  -3 1116.99   24.01
   0   1  -3 1111.72   23.74
   0   1  -3 1117.46   23.75
   0   1   3 1066.00   24.11
   0  -1  -3 1062.38   23.94
   0   1   3 1074.91   24.00
   0   1  -3 1117.15   23.70
   0   1  -3 1102.56   24.02
   0   1   3 1093.94   24.12
   0  -1  -3 1066.05   24.07
   0  -1   3 1130.67   24.12
   0  -1   3 1098.97   23.95
   0  -1  -3 1114.56   24.11
   0  -1  -3 1115.62   24.11
   0   1  -3 1104.16   24.07
   0   1  -4  205.42    5.07
   0  -1   4  207.12    5.13
   0   1  -4  197.19    4.91
   0  -1  -4  208.98    5.20
   0   1  -4  204.59    5.17
   0  -1  -4  210.29    5.20
   0   1  -4  195.22    5.19
   0  -1  -4  209.79    5.23
   0   1  -4  199.56    5.20
   0  -1  -4  203.62    5.21
   0   1  -4  205.53    5.03
   0   1  -4  201.49    5.07
   0  -1  -4  203.74    5.22
   0   1  -4  203.70    5.13
   0   1  -4  202.66    5.08
   0   1  -4  204.00    5.17
   0  -1   4  211.17    5.04
   0   1   4  204.03    5.22
   0  -1  -4  212.54    5.13
   0   1  -4  203.62    4.94
   0   1  -4  207.28    4.94
   0  -1  -4  208.48    5.11
   0   1   4  206.09    5.25
   0  -1   4  211.49    5.18
   0   1  -4  196.81    5.21
   0   1  -4  194.04    5.17
   0   1  -4  209.70    5.22
   0  -1  -4  211.96    5.26
   0  -1  -4  213.63    5.25
   0   1  -4  204.82    4.79
   0  -1  -4  206.99    5.00
   0   1   4  201.87    5.23
   0   1  -4  199.80    4.73
   0   1  -4  206.09    4.80
   0   1   4  202.78    5.22
   0   1  -4  204.57    5.08
   0  -1  -4  210.40    5.19
   0   1  -4  204.28    5.18
   0  -1  -4  205.99    5.22
   0   1  -5   27.09    1.33
   0  -1  -5   29.33    1.41
   0   1  -5   26.64    1.16
   0   1  -5   25.02    1.25
   0  -1   5   29.12    1.35
   0  -1  -5   28.98    1.40
   0   1  -5   26.00    1.34
   0   1  -5   26.86    1.39
   0   1  -5   26.91    1.39
   0  -1  -5   29.12    1.40
   0  -1  -5   28.76    1.41
   0   1  -5   25.38    1.33
   0   1  -5   25.98    1.32
   0   1  -5   25.48    1.27
   0   1  -5   25.70    1.22
   0   1  -5   25.42    1.28
   0  -1   5   28.89    1.28
   0   1  -5   25.98    1.39
   0  -1  -5   27.09    1.42
   0  -1  -5   27.48    1.44
   0   1  -5   24.54    1.36
   0   1  -5   26.96    1.37
   0  -1  -5   25.36    1.38
   0   1  -5   26.26    0.99
   0   1  -5   26.50    1.03
   0   1   5   27.38    1.42
   0  -1  -5   27.87    1.23
   0  -1   5   26.51    1.34
   0  -1   5   27.54    1.18
   0  -1  -5   29.93    1.24
   0   1   5   26.15    1.39
   0   1  -5   26.16    1.25
   0  -1  -5   28.57    1.10
   0   1  -5   26.48    1.16
   0  -1   5   25.46    1.35
   0   1   5   26.70    1.39
   0  -1  -5   26.37    1.28
   0  -1   5   28.68    1.41
   0  -1  -5   28.48    1.34
   0   1   5   27.88    1.41
   0  -1  -5   27.27    1.28
   0   1   5   26.14    1.41
   0  -1  -5   30.87    1.38
   0   1  -5   25.21    1.12
   0  -1  -5   28.10    1.42
   0   1  -5   25.97    1.34
   0   1  -6   24.38    1.35
   0  -1  -6   27.84    1.50
   0  -1  -6   24.50    1.41
   0   1  -6   25.15    1.42
   0   1  -6   24.65    1.31
   0   1  -6   26.13    1.42
   0   1  -6   24.88    1.49
   0   1  -6   26.04    1.44
   0  -1  -6   26.28    1.48
   0  -1  -6   25.00    1.45
   0  -1  -6   27.05    1.47
   0  -1  -6   24.28    1.47
   0   1  -6   25.21    1.46
   0   1  -6   23.15    1.37
   0  -1  -6   25.93    1.48
   0   1  -6   23.14    1.39
   0   1  -6   25.64    1.46
   0  -1  -6   25.22    1.50
   0  -1   6   24.72    1.41
   0  -1  -6   22.88    1.21
   0  -1   6   25.02    1.22
   0   1   6   25.24    1.46
   0   1   6   23.95    1.45
   0   1  -6   24.44    1.17
   0  -1  -6   26.91    1.25
   0   1  -6   25.99    1.03
   0  -1  -6   25.14    1.24
   0  -1  -6   25.78    1.21
   0   1  -6   25.30    1.30
   0  -1  -6   24.61    1.10
   0   1   6   25.04    1.48
   0  -1  -6   26.02    1.35
   0   1  -6   24.70    1.08
   0  -1  -6   29.07    1.42
   0   1  -6   25.78    1.24
   0  -1   6   26.01    1.44
   0  -1   6   26.20    1.46
   0   1   6   26.45    1.53
   0  -1  -6   27.30    1.39
   0   1  -6   23.27    1.19
   0  -1  -6   25.91    1.46
   0   1  -6   26.02    1.21
   0  -1  -6   25.52    1.39
   0  -1  -7 1115.66   26.00
   0   1  -7 1127.37   25.83
   0  -1  -7 1162.17   26.07
   0   1  -7 1163.89   25.96
   0   1  -7 1153.67   25.49
   0  -1  -7 1143.60   25.92
   0  -1  -7 1150.66   25.92
   0  -1  -7 1145.58   26.07
   0  -1  -7 1141.59   26.05
   0  -1  -7 1138.72   26.04
   0   1  -7 1212.82   26.00
   0   1  -7 1125.60   26.05
   0   1  -7 1160.32   26.04
   0  -1  -7 1168.61   26.09
   0   1  -7 1129.85   25.38
   0  -1  -7 1169.09   25.89
   0   1  -7 1118.50   25.52
   0  -1  -7 1156.00   25.72
   0   1  -7 1149.78   25.49
   0  -1  -7 1132.78   26.02
   0  -1  -7 1127.27   26.02
   0  -1  -7 1128.02   25.99
   0   1  -7 1148.48   26.02
   0  -1  -7 1150.54   26.05
   0   1  -7 1160.95   26.08
   0  -1   7 1144.90   26.03
   0  -1  -7 1143.21   25.69
   0   1   7 1128.87   26.09
   0  -1  -7 1147.49   25.70
   0  -1   7 1139.47   25.94
   0   1   7 1137.93   26.03
   0   1  -7 1122.64   25.34
   0  -1  -7 1106.73   25.40
   0  -1  -7 1129.78   25.43
   0   1   7 1145.23   26.06
   0  -1  -7 1127.36   25.33
   0  -1  -8   68.24    2.91
   0   1  -8   60.64    2.84
   0  -1  -8   65.14    2.87
   0  -1  -8   62.98    2.86
   0   1  -8   61.99    2.71
   0  -1   8   67.58    2.82
   0   1   8   59.09    2.75
   0  -1   8   63.65    2.75
   0  -1  -8   62.03    2.55
   0   1  -8   58.35    2.36
   0  -1  -8   64.08    2.59
   0   1  -8   60.41    2.33
   0  -1  -8   66.07    2.56
   0   1  -8   59.75    2.30
   0  -1  -8   63.72    2.74
   0  -1  -8   67.46    2.79
   0   1  -8   61.03    2.73
   0  -1  -8   67.57    2.85
   0   1  -8   61.98    2.63
   0  -1  -8   63.05    2.69
   0   1  -8   60.29    2.39
   0   1  -8   60.83    2.62
   0   1  -8   59.54    2.51
   0  -1  -8   64.26    2.80
   0   1  -9   26.95    1.73
   0  -1  -9   30.86    1.96
   0  -1  -9   33.55    1.86
   0  -1  -9   31.00    1.92
   0  -1  -9   33.85    2.05
   0   1  -9   26.98    1.79
   0   1   9   25.20    1.96
   0  -1   9   32.01    2.13
   0   1  -9   26.71    1.95
   0  -1  -9   30.61    2.07
   0  -1  -9   32.80    2.09
   0  -1  -9   27.23    1.67
   0   1   9   28.52    1.96
   0  -1   9   30.10    1.98
   0  -1  -9   30.80    1.80
   0   1  -9   26.76    1.77
   0  -1  -9   30.40    2.03
   0   1  -9   30.85    2.00
   0   1  -9   26.69    1.79
   0  -1  -9   30.05    1.79
   0   1 -10   17.91    1.51
   0  -1 -10   16.60    1.56
   0   1 -10   15.52    1.48
   0  -1 -10   19.95    1.75
   0   1 -10   20.67    1.56
   0  -1 -10   15.31    1.53
   0  -1 -10   14.25    1.45
   0  -1 -10   15.56    1.40
   0  -1  10   16.96    1.62
   0  -1 -10   17.17    1.62
   0  -1 -10   15.96    1.69
   0   1 -10   19.98    1.70
   0   1 -10   15.53    1.41
   0   1 -10   19.94    1.60
   0  -1 -10   17.94    1.61
   0   1 -10   19.45    1.75
   0   1 -10   17.21    1.49
   0  -1 -10   17.07    1.67
   0  -1 -10   17.45    1.71
   0   1  10   18.36    1.76
   0  -1  10   20.03    1.81
   0   1 -10   19.53    1.72
   0   1 -11   31.73    2.30
   0  -1 -11   36.07    2.49
   0  -1 -11   35.79    2.30
   0  -1 -11   37.28    2.50
   0   1 -11   31.44    2.30
   0   1 -11   31.19    2.16
   0  -1 -11   34.26    2.35
   0  -1 -11   35.88    2.53
   0  -1 -11   35.53    2.33
   0   1 -11   30.19    2.13
   0  -1 -11   35.70    2.53
   0  -1 -11   31.27    2.19
   0  -1 -11   37.01    2.34
   0   1 -11   29.41    2.09
   0  -1 -11   32.66    2.33
   0  -1  11   36.23    2.63
   0  -1  11   32.53    2.48
   0   1  11   26.74    2.30
   0   1  11   31.90    2.49
   0  -1 -12    2.73    1.09
   0   1 -12    2.91    1.03
   0  -1 -12    3.26    1.05
   0  -1 -12    2.13    0.82
   0   1 -12    2.23    0.88
   0  -1 -12    3.12    0.94
   0   1 -12    1.86    0.80
   0  -1 -12    4.20    1.03
   0  -1 -12    3.16    1.04
   0  -1 -12    3.01    0.96
   0  -1 -12    3.38    0.94
   0  -1  12    4.14    1.10
   0  -1  12    1.77    0.93
   0   1  12    2.80    1.05
   0   1  12    2.66    0.98
   0  -1 -13    0.43    0.85
   0   1 -13    0.69    0.83
   0  -1 -13    0.43    0.87
   0  -1 -13   -0.12    0.77
   0   1  13   -0.16    0.88
   0   1  13    2.04    1.07
   0  -1  13   -0.16    0.93
   0  -1  13    0.94    0.96
   0  -1 -13   -0.65    0.87
   0  -1 -13   -0.50    0.78
   0  -1 -14    5.27    1.09
   0  -1 -14    5.08    1.15
   0   1  14    6.73    1.39
   0   1  14    5.45    1.35
   0  -1  14    6.23    1.37
   0  -1  14    3.98    1.12
   0  -1  15    3.61    1.13
   0  -1  15    3.04    1.02
   0   1  15    3.32    1.16
   0   1  15    1.88    1.01
   0  -1  16    4.40    1.14
   0   1  16    2.40    0.92
   0  -1  16    1.60    0.85
   0  -1  16    3.61    0.97
   0   1  16    3.30    1.04
   0   1  16    3.82    1.08
   0  -1  17    2.02    0.79
   0  -1  17    1.59    0.77
   0   1  17    2.33    0.76
   0   1  17    2.47    0.81
   0   1  18   33.74    1.73
   0  -1  18   33.74    1.74
   0  -2   0  747.19   15.75
   0   2   0  724.98   15.72
   0   2   0  740.20   15.75
   0  -2   0  712.50   15.75
   0   2   0  697.14   15.76
   0  -2  -1   23.12    0.79
   0   2  -1   21.31    0.78
   0  -2  -1   23.44    0.74
   0   2   1   20.76    0.70
   0   2   1   20.17    0.71
   0   2  -1   20.35    0.81
   0   2   1   20.32    0.69
   0   2   1   20.46    0.70
   0  -2  -1   23.47    0.75
   0   2  -2   59.79    1.82
   0  -2  -2   62.47    1.79
   0  -2  -2   59.26    1.79
   0  -2   2   60.85    1.52
   0  -2   2   60.98    1.53
   0   2   2   60.96    1.78
   0   2   2   56.63    1.77
   0   2  -2   59.79    1.42
   0   2  -2   61.97    1.60
   0  -2  -2   63.09    1.73
   0  -2   2   62.48    1.66
   0  -2   2   63.06    1.61
   0  -2  -2   60.65    1.76
   0  -2   2   59.70    1.49
   0   2  -2   62.88    1.46
   0  -2   2   62.01    1.49
   0  -2   2   62.49    1.62
   0   2  -2   61.57    1.62
   0   2  -2   61.86    1.58
   0  -2   2   61.35    1.52
   0   2  -2   59.72    1.44
   0   2   2   60.98    1.81
   0  -2  -2   60.89    1.80
   0  -2  -2   63.52    1.78
   0   2   2   62.20    1.76
   0  -2  -2   60.20    1.76
   0   2   2   62.12    1.74
   0  -2  -2   62.91    1.74
   0   2  -2   60.21    1.75
   0   2  -2   61.32    1.72
   0   2  -3  738.99   16.67
   0   2  -3  755.13   16.36
   0   2  -3  733.69   16.59
   0  -2   3  755.65   16.41
   0  -2  -3  762.10   16.67
   0  -2  -3  750.94   16.67
   0   2  -3  750.89   16.46
   0  -2   3  759.74   16.53
   0   2  -3  740.08   16.22
   0  -2   3  754.73   16.55
   0   2  -3  749.96   16.26
   0   2   3  742.56   16.69
   0  -2   3  755.39   16.39
   0  -2  -3  754.69   16.64
   0  -2  -3  768.64   16.70
   0   2   3  745.43   16.71
   0  -2   3  743.04   16.34
   0   2  -3  751.23   16.46
   0  -2  -3  785.23   16.67
   0   2  -3  766.41   16.48
   0   2  -3  757.97   16.41
   0   2  -3  753.59   16.45
   0   2  -3  753.41   16.48
   0   2  -3  750.45   16.55
   0   2  -3  756.16   16.31
   0   2  -3  743.70   16.26
   0   2  -3  760.87   16.63
   0   2  -3  734.98   16.55
   0   2  -3  743.14   16.61
   0   2  -3  754.65   16.44
   0  -2  -3  757.21   16.68
   0   2   3  767.54   16.69
   0   2  -3  735.81   16.27
   0  -2   3  757.64   16.45
   0   2  -3  737.90   16.18
   0  -2   3  760.28   16.22
   0  -2  -3  755.51   16.63
   0   2   3  671.67   16.65
   0  -2  -3  761.89   16.70
   0   2   3  722.89   16.70
   0   2  -3  744.73   16.66
   0   2  -3  751.23   16.59
   0  -2  -3  768.91   16.60
   0  -2   4  674.16   14.97
   0   2  -4  671.26   15.08
   0   2  -4  676.38   15.22
   0  -2  -4  669.13   15.25
   0  -2  -4  686.67   15.26
   0   2   4  671.24   15.32
   0   2   4  685.38   15.34
   0  -2  -4  676.09   15.20
   0  -2   4  659.58   14.92
   0  -2   4  674.30   15.16
   0   2  -4  677.08   14.85
   0   2  -4  685.08   15.05
   0  -2  -4  690.27   15.28
   0   2  -4  657.02   14.78
   0  -2  -4  687.50   15.28
   0  -2   4  657.43   15.10
   0   2  -4  664.00   14.85
   0   2  -4  686.03   15.16
   0   2  -4  677.95   14.99
   0  -2  -4  654.58   15.25
   0   2  -4  673.24   15.05
   0   2  -4  680.35   15.07
   0   2  -4  659.46   14.78
   0   2  -4  680.39   15.28
   0   2  -4  676.77   15.23
   0  -2  -4  676.80   15.25
   0   2  -4  681.15   15.25
   0   2  -4  684.89   15.17
   0  -2   4  664.85   15.01
   0   2   4  683.49   15.32
   0  -2  -4  682.36   15.25
   0   2  -4  670.13   14.69
   0   2   4  669.12   15.32
   0  -2  -4  667.86   15.11
   0   2   4  686.83   15.32
   0  -2  -4  668.42   15.17
   0   2  -4  692.24   15.20
   0   2  -4  674.77   15.27
   0  -2  -4  675.50   15.19
   0  -2  -5  235.52    6.35
   0   2   5  260.47    6.48
   0  -2   5  246.84    6.27
   0  -2  -5  245.82    6.26
   0   2   5  247.07    6.44
   0  -2  -5  251.16    6.27
   0   2  -5  248.59    6.08
   0  -2  -5  240.44    5.70
   0   2  -5  251.65    6.28
   0  -2   5  243.53    5.84
   0  -2   5  245.45    6.23
   0   2  -5  248.72    5.92
   0   2  -5  239.34    5.84
   0  -2  -5  249.06    6.38
   0   2  -5  248.15    6.14
   0  -2  -5  249.61    6.37
   0   2  -5  247.66    5.93
   0   2  -5  250.46    6.09
   0   2  -5  250.14    6.27
   0  -2  -5  245.27    6.37
   0   2  -5  251.12    6.19
   0   2  -5  252.12    6.17
   0  -2  -5  235.98    6.28
   0   2  -5  250.86    6.42
   0  -2  -5  245.04    6.32
   0   2  -5  250.34    6.33
   0   2  -5  251.73    6.36
   0   2  -5  258.23    6.30
   0   2  -5  259.53    6.39
   0  -2  -5  248.86    6.36
   0  -2  -5  249.54    6.41
   0   2  -5  230.84    6.06
   0   2   5  243.78    6.42
   0  -2  -5  243.56    6.14
   0   2   5  246.70    6.43
   0  -2   5  242.97    6.04
   0   2   5  260.32    6.48
   0  -2  -5  247.54    6.32
   0   2  -5  243.94    5.86
   0   2  -6  142.98    3.75
   0   2  -6  142.34    3.81
   0  -2  -6  137.59    4.26
   0   2  -6  136.31    3.65
   0  -2   6  130.21    4.14
   0  -2  -6  139.15    4.12
   0  -2   6  137.47    4.19
   0   2   6  144.16    4.37
   0  -2  -6  137.47    4.12
   0  -2  -6  143.20    4.16
   0   2   6  145.16    4.40
   0  -2   6  136.95    3.94
   0   2  -6  143.39    4.00
   0  -2  -6  139.57    4.27
   0   2  -6  146.46    4.05
   0  -2  -6  140.39    4.22
   0   2  -6  143.79    4.18
   0   2  -6  140.80    4.07
   0  -2  -6  139.01    4.25
   0   2  -6  139.93    3.81
   0   2  -6  140.88    3.89
   0   2  -6  142.33    4.12
   0   2  -6  147.13    4.20
   0  -2  -6  138.27    4.24
   0   2  -6  147.93    4.31
   0  -2  -6  138.57    4.28
   0  -2  -6  136.10    4.27
   0   2  -6  143.43    4.30
   0   2  -6  141.20    3.60
   0   2  -6  138.90    3.73
   0  -2  -6  143.63    4.22
   0  -2  -6  137.42    4.22
   0  -2  -6  140.69    4.21
   0   2  -6  148.32    4.25
   0   2  -6  144.99    4.31
   0  -2  -6  137.10    3.98
   0   2   6  147.81    4.39
   0   2   6  142.73    4.35
   0   2  -6  140.42    3.95
   0  -2  -6  140.22    3.99
   0  -2   6  138.18    3.80
   0  -2   6  136.06    4.12
   0   2  -6  151.73    4.10
   0  -2  -7  503.70   12.57
   0  -2  -7  499.77   12.34
   0   2  -7  510.20   11.85
   0  -2   7  508.95   12.52
   0  -2  -7  500.77   12.32
   0   2   7  521.66   12.72
   0  -2  -7  497.92   12.32
   0   2  -7  512.60   12.28
   0  -2  -7  500.47   12.61
   0  -2  -7  505.58   12.51
   0   2  -7  516.74   11.96
   0  -2  -7  509.45   12.61
   0   2  -7  522.78   12.26
   0  -2  -7  521.79   12.54
   0  -2  -7  515.36   12.58
   0   2  -7  534.44   12.50
   0   2  -7  526.07   12.25
   0   2  -7  516.89   12.59
   0  -2  -7  510.00   12.61
   0   2  -7  531.32   12.50
   0  -2  -7  500.93   12.61
   0  -2  -7  510.81   12.60
   0  -2  -7  499.53   12.46
   0   2  -7  514.47   11.84
   0   2  -7  528.41   12.56
   0  -2  -7  512.21   12.56
   0  -2  -7  519.14   12.62
   0   2  -7  519.29   12.65
   0   2  -7  524.62   12.27
   0  -2  -7  492.75   12.46
   0   2   7  511.76   12.69
   0  -2   7  501.15   12.40
   0  -2  -7  490.44   12.02
   0  -2  -7  495.97   12.10
   0   2  -7  519.04   12.09
   0  -2  -7  507.72   12.13
   0   2  -7  510.94   12.27
   0   2  -8  125.92    4.01
   0  -2  -8  116.39    4.26
   0   2  -8  130.28    4.11
   0   2  -8  124.16    3.94
   0  -2  -8  115.70    4.16
   0  -2  -8  121.79    4.25
   0  -2  -8  118.32    4.27
   0  -2  -8  117.38    4.11
   0   2  -8  132.46    4.28
   0   2  -8  127.76    3.99
   0  -2  -8  121.75    4.31
   0   2  -8  127.27    4.21
   0   2  -8  125.39    3.83
   0  -2  -8  120.41    4.16
   0  -2  -8  117.26    4.25
   0   2  -8  121.49    4.02
   0  -2  -8  118.64    4.03
   0  -2  -8  114.84    3.98
   0  -2  -8  112.18    4.00
   0  -2  -8  124.04    4.31
   0   2   8  126.35    4.42
   0  -2   8  121.94    4.16
   0  -2  -8  115.90    3.79
   0  -2  -8  119.74    3.83
   0  -2   8  116.86    4.10
   0  -2  -8  119.58    4.24
   0   2  -8  124.97    4.03
   0  -2  -8  122.34    4.31
   0   2  -8  124.42    4.34
   0  -2  -9  141.72    4.86
   0  -2  -9  145.46    5.01
   0  -2  -9  140.60    4.72
   0  -2  -9  141.08    4.98
   0   2  -9  151.53    4.70
   0  -2  -9  145.21    5.07
   0   2  -9  153.36    4.87
   0  -2   9  151.62    5.24
   0   2   9  146.60    5.18
   0  -2  -9  143.04    5.07
   0  -2  -9  137.86    5.03
   0  -2  -9  143.35    5.08
   0  -2  -9  140.39    4.67
   0   2  -9  147.11    4.79
   0  -2  -9  140.01    4.72
   0  -2  -9  138.85    4.75
   0  -2  -9  147.23    5.14
   0   2  -9  146.06    4.75
   0  -2   9  145.82    4.96
   0   2   9  134.30    5.03
   0  -2 -10    5.25    1.06
   0   2 -10    7.18    1.11
   0  -2 -10    5.11    1.06
   0  -2  10    3.35    0.85
   0  -2 -10    5.92    1.03
   0  -2 -10    4.33    1.00
   0  -2 -10    3.98    0.85
   0   2 -10    5.99    0.99
   0  -2 -10    3.38    0.88
   0  -2 -10    4.88    1.04
   0  -2 -10    4.18    0.97
   0  -2 -10    6.15    1.11
   0   2 -10    6.16    1.12
   0  -2 -10    4.89    1.11
   0   2  10    6.51    1.13
   0  -2  10    5.84    1.16
   0   2  10    7.21    1.20
   0  -2  10    3.97    1.04
   0   2 -10    8.86    1.09
   0   2 -11   20.99    1.73
   0  -2 -11   21.92    1.93
   0  -2 -11   23.03    1.90
   0  -2 -11   20.99    1.90
   0  -2 -11   23.68    1.91
   0  -2 -11   22.96    2.04
   0  -2 -11   22.13    2.03
   0  -2 -11   18.55    1.89
   0   2 -11   20.51    1.91
   0  -2  11   23.07    2.07
   0   2  11   20.61    1.99
   0   2  11   20.72    2.01
   0  -2  11   21.89    2.06
   0  -2 -11   20.56    1.96
   0  -2 -11   22.04    1.97
   0   2 -11   24.41    2.01
   0  -2 -12   11.34    1.59
   0   2 -12   13.82    1.64
   0  -2 -12   12.54    1.53
   0   2 -12   15.40    1.87
   0  -2 -12   12.35    1.68
   0   2 -12   14.70    1.72
   0  -2 -12   12.36    1.54
   0  -2 -12   11.68    1.48
   0  -2 -12   15.49    1.77
   0  -2 -12   12.30    1.51
   0  -2  12   12.10    1.68
   0   2  12   17.80    1.90
   0   2  12   16.63    1.87
   0  -2  12   16.39    1.86
   0  -2 -12    9.56    1.42
   0  -2 -13    0.54    0.78
   0  -2 -13    3.50    1.15
   0  -2 -13    1.25    0.92
   0  -2 -13    1.16    0.81
   0  -2 -13    0.90    0.84
   0  -2 -13    2.61    1.09
   0   2 -13    0.94    0.75
   0  -2 -13    2.65    0.90
   0   2  13    1.09    0.92
   0   2  13    1.40    0.97
   0  -2  13    1.25    0.91
   0  -2  13    1.56    0.99
   0  -2 -14    5.16    1.22
   0  -2  14    6.80    1.42
   0   2  14    5.40    1.29
   0  -2  14    4.41    1.26
   0   2  14    5.91    1.28
   0  -2 -14    5.63    1.33
   0  -2 -14    4.93    1.12
   0  -2 -15    1.56    0.90
   0  -2  15    1.43    0.91
   0   2  15    1.85    0.93
   0  -2  15    2.43    1.09
   0   2  15    1.85    0.95
   0  -2  16    9.83    1.46
   0   2  16   14.41    1.61
   0  -2  16   11.67    1.53
   0  -2  16   12.78    1.55
   0   2  16   10.18    1.39
   0   2  16   11.93    1.47
   0   2 -17   29.32    1.95
   0   2  17   32.17    2.03
   0  -2  17   29.97    1.98
   0  -2  17   33.64    2.07
   0   2  17   32.43    2.06
   0  -2  18   13.98    1.11
   0   2  18   14.71    1.12
   0   3   0    0.29    0.31
   0  -3   0    0.02    0.26
   0   3   0    0.21    0.33
   0   3   0    0.07    0.30
   0   3   0    0.20    0.30
   0   3   0   -0.13    0.24
   0   3   1   37.63    1.23
   0   3  -1   35.36    1.24
   0   3  -1   33.90    1.20
   0   3  -1   34.40    1.21
   0   3  -1   35.99    1.27
   0   3   1   36.97    1.19
   0   3   1   38.25    1.10
   0  -3  -1   38.21    1.17
   0  -3  -1   37.85    1.16
   0  -3  -1   37.98    1.11
   0   3   1   37.80    1.28
   0   3   1   35.51    1.15
   0  -3  -1   39.02    1.11
   0  -3   1   38.00    1.25
   0  -3  -1   37.52    1.15
   0  -3  -1   36.72    1.22
   0   3  -1   34.69    1.22
   0   3  -2   26.19    1.05
   0  -3  -2   19.74    0.85
   0  -3   2   19.04    0.60
   0  -3   2   18.22    0.54
   0  -3   2   18.24    0.72
   0  -3  -2   17.90    0.91
   0  -3  -2   20.06    0.90
   0   3   2   26.26    0.99
   0  -3  -2   20.01    0.92
   0  -3   2   19.00    0.61
   0  -3   2   20.04    0.72
   0  -3   2   18.41    0.61
   0   3   2   26.80    0.96
   0  -3   2   17.81    0.55
   0  -3  -2   18.45    0.86
   0  -3  -2   19.01    0.86
   0  -3  -2   18.99    0.84
   0  -3   2   18.23    0.61
   0   3  -2   26.43    1.01
   0  -3  -2   17.67    0.91
   0  -3  -2   19.41    0.93
   0   3  -2   27.60    1.06
   0  -3  -2   19.14    0.93
   0   3  -2   25.92    1.08
   0   3  -2   25.00    1.03
   0   3  -2   27.26    1.09
   0   3  -2   26.47    0.91
   0   3  -2   26.39    1.09
   0   3  -3  467.37   10.63
   0  -3  -3  469.13   10.52
   0   3  -3  465.33   10.69
   0   3  -3  451.58   10.74
   0   3  -3  467.29   10.27
   0  -3   3  465.46   10.31
   0  -3  -3  474.43   10.60
   0   3  -3  455.79   10.35
   0  -3   3  464.19   10.23
   0   3   3  467.20   10.29
   0  -3  -3  480.67   10.72
   0  -3   3  464.52   10.22
   0   3   3  468.92   10.68
   0  -3  -3  457.36   10.70
   0  -3   3  467.25   10.47
   0  -3  -3  463.38   10.67
   0   3  -3  472.60   10.36
   0  -3   3  464.42   10.20
   0   3  -3  451.22   10.08
   0   3  -3  480.20   10.50
   0   3  -3  466.85   10.35
   0   3  -3  464.44   10.27
   0   3  -3  475.48   10.52
   0  -3  -3  463.86   10.66
   0   3  -3  442.76   10.60
   0   3   3  466.07   10.72
   0  -3  -3  475.63   10.71
   0   3  -3  470.30   10.76
   0   3   3  470.33   10.61
   0  -3  -3  474.22   10.61
   0  -3   3  458.54   10.36
   0   3   3  476.09   10.65
   0   3  -3  457.23   10.34
   0   3  -3  455.21   10.72
   0   3  -3  448.16   10.62
   0   3  -4  520.12   11.57
   0  -3  -4  528.84   11.74
   0   3  -4  530.73   11.81
   0   3  -4  534.72   11.87
   0   3  -4  509.66   11.79
   0   3  -4  522.84   11.91
   0   3  -4  516.74   11.42
   0   3  -4  513.11   11.40
   0   3   4  519.64   11.91
   0  -3   4  524.51   11.45
   0  -3  -4  542.00   11.94
   0  -3  -4  514.58   11.85
   0   3  -4  500.70   11.15
   0  -3   4  526.44   11.47
   0   3  -4  533.35   11.56
   0  -3  -4  518.61   11.84
   0  -3  -4  530.89   11.83
   0   3  -4  516.84   11.22
   0  -3   4  531.60   11.66
   0  -3  -4  529.45   11.88
   0  -3  -4  537.38   11.90
   0   3  -4  505.93   11.16
   0   3  -4  487.37   11.02
   0   3  -4  452.33   10.99
   0   3  -4  515.42   11.48
   0   3  -4  515.78   11.52
   0  -3  -4  515.19   11.87
   0   3  -4  523.82   11.59
   0   3  -4  513.77   11.18
   0  -3   4  522.35   11.29
   0   3  -4  530.89   11.70
   0   3  -4  526.62   11.42
   0   3  -4  528.96   11.72
   0   3  -4  505.36   11.13
   0   3  -4  522.94   11.53
   0  -3  -4  535.72   11.85
   0  -3   4  527.85   11.18
   0   3   4  524.24   11.94
   0   3  -4  494.22   11.72
   0  -3   4  524.28   11.54
   0   3   4  536.42   11.88
   0   3   4  536.40   11.90
   0  -3  -4  534.47   11.89
   0   3  -4  514.41   11.79
   0   3  -5  359.71    8.50
   0   3  -5  367.19    8.68
   0  -3   5  362.06    8.02
   0   3  -5  373.02    8.10
   0   3  -5  372.73    8.18
   0  -3   5  370.67    8.21
   0  -3  -5  379.58    8.65
   0  -3   5  385.03    8.57
   0   3   5  377.37    8.81
   0   3   5  361.51    8.77
   0  -3  -5  379.02    8.68
   0  -3   5  382.96    8.28
   0  -3  -5  381.48    8.73
   0   3  -5  369.55    8.36
   0  -3  -5  388.91    8.72
   0  -3  -5  393.14    8.77
   0  -3  -5  376.39    8.71
   0  -3   5  369.65    8.48
   0   3  -5  352.55    7.88
   0   3  -5  325.33    7.75
   0   3  -5  353.35    7.73
   0  -3  -5  346.21    8.62
   0  -3  -5  361.24    8.68
   0   3  -5  368.63    8.34
   0   3  -5  371.76    8.40
   0   3  -5  364.55    8.27
   0   3  -5  367.56    8.08
   0   3  -5  379.53    8.56
   0   3  -5  361.82    7.83
   0   3  -5  374.93    8.33
   0  -3  -5  371.10    8.67
   0   3  -5  372.73    8.56
   0   3  -5  370.50    8.20
   0   3   5  382.36    8.78
   0  -3  -5  377.48    8.71
   0   3   5  370.13    8.79
   0  -3  -5  362.32    8.51
   0   3  -5  371.16    8.52
   0   3  -5  377.71    8.38
   0  -3  -5  380.39    8.59
   0   3  -5  372.71    8.59
   0   3  -5  376.43    8.66
   0   3  -5  367.69    8.70
   0  -3  -5  374.19    8.64
   0  -3   6  134.17    3.63
   0   3  -6  125.67    3.68
   0   3   6  124.97    4.08
   0  -3  -6  128.16    3.91
   0  -3   6  133.99    3.93
   0  -3  -6  129.08    3.94
   0   3  -6  127.26    3.50
   0   3  -6  123.89    3.40
   0   3  -6  130.73    3.94
   0   3  -6  120.26    3.70
   0   3  -6  119.37    3.20
   0   3  -6  122.93    3.29
   0  -3  -6  126.03    4.00
   0  -3  -6  127.21    4.00
   0   3  -6  126.75    3.66
   0  -3  -6  134.85    4.07
   0   3  -6  120.80    3.70
   0   3  -6  125.45    3.60
   0  -3  -6  132.15    4.03
   0  -3  -6  134.33    4.03
   0   3  -6  121.09    3.39
   0   3  -6  123.05    3.83
   0   3  -6  125.96    3.65
   0   3  -6  121.39    3.49
   0  -3  -6  132.84    4.01
   0   3  -6  129.38    3.87
   0  -3  -6  132.65    4.05
   0  -3  -6  133.13    4.01
   0  -3  -6  131.76    3.83
   0  -3   6  134.38    3.88
   0   3   6  124.15    4.04
   0  -3   6  127.30    3.46
   0   3  -6  120.38    3.72
   0   3  -6  124.94    3.68
   0  -3  -6  125.00    3.88
   0   3  -6  133.35    3.93
   0   3  -6  124.40    3.91
   0  -3  -6  135.05    4.00
   0   3  -6  126.15    4.01
   0  -3  -7  822.36   18.69
   0   3  -7  790.93   18.17
   0  -3  -7  813.51   18.48
   0  -3  -7  800.60   18.45
   0  -3  -7  791.01   18.48
   0  -3   7  797.62   18.49
   0   3  -7  757.76   17.85
   0   3  -7  779.47   17.89
   0  -3  -7  806.30   18.64
   0  -3  -7  790.33   18.46
   0   3  -7  790.32   18.58
   0  -3  -7  805.29   18.58
   0  -3  -7  805.09   18.52
   0   3  -7  770.36   18.61
   0   3  -7  787.89   18.17
   0  -3  -7  802.80   18.66
   0   3  -7  787.65   18.13
   0  -3  -7  811.71   18.63
   0  -3  -7  822.35   18.66
   0   3  -7  805.15   18.42
   0   3  -7  767.60   17.90
   0  -3  -7  772.77   18.64
   0  -3  -7  834.78   18.66
   0   3  -7  787.00   18.41
   0   3  -7  766.96   18.06
   0  -3  -7  771.95   18.62
   0   3  -7  766.24   18.16
   0  -3  -7  790.71   18.24
   0  -3  -7  782.65   18.22
   0  -3   7  796.80   18.38
   0   3   7  787.80   18.70
   0   3  -7  771.09   18.36
   0  -3  -7  813.55   18.58
   0   3  -8    5.48    0.85
   0  -3  -8    4.55    0.81
   0   3  -8    5.20    0.75
   0   3  -8    5.94    0.77
   0  -3  -8    6.27    1.01
   0  -3  -8    5.69    0.93
   0  -3  -8    6.49    0.98
   0  -3  -8    6.17    0.98
   0   3  -8    3.60    0.78
   0  -3  -8    4.76    0.92
   0   3  -8    5.92    0.88
   0   3  -8    5.16    0.75
   0  -3  -8    5.58    0.94
   0  -3  -8    5.65    0.96
   0   3  -8    4.49    0.73
   0  -3  -8    4.84    0.88
   0   3  -8    5.20    0.75
   0  -3  -8    6.25    0.98
   0  -3  -8    7.80    1.04
   0  -3  -8    6.89    1.04
   0  -3  -8    6.59    0.89
   0   3   8    4.15    0.85
   0  -3   8    6.00    0.84
   0  -3  -8    5.70    0.82
   0   3   8    4.62    0.88
   0  -3   8    4.14    0.86
   0  -3  -9   22.87    1.73
   0  -3  -9   26.71    1.88
   0  -3  -9   20.57    1.71
   0  -3  -9   22.94    1.81
   0  -3  -9   22.55    1.84
   0  -3   9   25.50    1.91
   0   3   9   17.26    1.64
   0  -3  -9   26.03    1.86
   0  -3  -9   23.88    1.87
   0  -3  -9   26.24    1.89
   0  -3  -9   25.47    1.72
   0   3  -9   16.25    1.38
   0  -3  -9   22.23    1.80
   0   3  -9   17.80    1.40
   0  -3  -9   24.33    1.69
   0   3   9   16.58    1.60
   0  -3   9   21.23    1.65
   0  -3  -9   21.95    1.65
   0  -3 -10   20.35    1.77
   0  -3 -10   18.73    1.76
   0  -3 -10   22.33    1.85
   0  -3 -10   18.63    1.63
   0  -3 -10   21.67    1.78
   0  -3 -10   22.08    1.90
   0   3 -10   15.31    1.53
   0  -3 -10   25.68    2.04
   0   3 -10   19.60    1.69
   0  -3 -10   22.35    1.91
   0  -3 -10   22.67    1.91
   0  -3 -10   19.52    1.58
   0  -3 -10   16.79    1.67
   0  -3 -10   24.03    1.96
   0  -3 -10   20.03    1.66
   0  -3 -10   22.72    1.74
   0  -3  10   21.08    1.87
   0   3  10   19.32    1.82
   0   3  10   19.57    1.80
   0  -3  10   22.38    1.90
   0   3 -11   32.75    2.35
   0   3 -11   28.54    2.19
   0  -3 -11   31.77    2.37
   0  -3 -11   32.28    2.45
   0   3 -11   34.89    2.64
   0  -3 -11   30.07    2.12
   0  -3 -11   30.66    2.32
   0  -3 -11   28.46    2.07
   0  -3 -11   32.44    2.40
   0  -3 -11   28.20    2.19
   0  -3 -11   30.44    2.35
   0  -3  11   32.56    2.44
   0  -3  11   30.14    2.34
   0   3  11   34.37    2.49
   0   3  11   35.28    2.51
   0  -3 -11   30.69    2.41
   0  -3 -11   28.58    2.31
   0  -3 -11   32.62    2.34
   0  -3 -12   22.13    2.11
   0   3 -12   21.10    2.18
   0  -3 -12   21.77    1.98
   0  -3 -12   21.31    1.93
   0  -3 -12   22.51    2.05
   0  -3 -12   21.19    2.03
   0   3  12   22.55    2.19
   0  -3  12   18.84    2.04
   0  -3 -12   23.91    2.21
   0  -3 -12   22.72    2.05
   0  -3 -12   16.51    1.94
   0   3 -12   14.97    1.72
   0  -3 -12   19.13    2.00
   0  -3 -12   21.53    1.95
   0  -3 -13    8.09    1.45
   0  -3 -13   10.72    1.52
   0  -3 -13   10.35    1.53
   0  -3 -13    9.96    1.41
   0  -3 -13    8.52    1.40
   0  -3 -13    9.45    1.52
   0  -3  13   10.80    1.68
   0   3  13    8.34    1.52
   0  -3  13    9.78    1.62
   0   3  13    9.22    1.57
   0  -3 -13    8.31    1.39
   0  -3 -14   39.98    2.74
   0  -3 -14   43.59    2.80
   0  -3  14   46.02    3.14
   0   3  14   44.16    3.05
   0   3  14   46.15    3.11
   0  -3  14   44.25    3.05
   0  -3 -14   40.21    2.92
   0  -3 -14   45.98    3.09
   0   3  14   45.73    3.11
   0  -3  14   40.27    3.00
   0  -3  15   24.85    2.25
   0   3  15   30.33    2.44
   0  -3 -15   26.08    2.09
   0  -3 -15   26.71    2.24
   0  -3 -15   24.28    2.00
   0   3  15   28.90    2.39
   0  -3  15   23.11    2.17
   0   3  16   34.34    2.38
   0  -3  16   34.78    2.42
   0   3  16   31.24    2.28
   0  -3  16   34.47    2.43
   0   3  16   32.08    2.32
   0  -3  16   37.80    2.49
   0  -3  17   17.74    1.51
   0   3  17   19.99    1.57
   0   3  17   17.89    1.52
   0  -3  17   17.12    1.50
   0   3 -17   14.74    1.43
   0   4   0  241.07    5.68
   0   4   0  228.42    5.59
   0   4   0  231.72    5.64
   0   4   0  239.05    5.62
   0   4   0  227.75    5.54
   0  -4   0  236.59    5.59
   0  -4   0  227.22    5.62
   0   4   0  236.43    5.53
   0  -4   1   39.76    1.40
   0  -4  -1   40.10    1.27
   0  -4  -1   40.15    1.36
   0   4  -1   39.44    1.38
   0  -4  -1   40.54    1.22
   0   4   1   36.51    1.41
   0  -4  -1   39.31    1.21
   0   4  -1   38.71    1.44
   0   4  -1   36.11    1.39
   0   4  -1   36.67    1.36
   0   4   1   37.48    1.37
   0   4  -1   37.45    1.45
   0   4  -1   37.17    1.42
   0   4  -1   37.98    1.47
   0   4  -1   38.37    1.49
   0   4   1   40.53    1.26
   0   4   1   34.32    1.34
   0   4  -1   35.57    1.47
   0   4  -1   36.99    1.42
   0   4  -1   37.91    1.44
   0   4  -1   39.27    1.39
   0   4   1   40.08    1.46
   0   4  -2    3.84    0.56
   0  -4  -2    4.81    0.59
   0   4  -2    4.40    0.57
   0  -4  -2    5.39    0.60
   0   4   2    3.93    0.47
   0   4  -2    4.40    0.67
   0   4  -2    4.73    0.69
   0   4  -2    4.62    0.69
   0   4   2    5.07    0.53
   0   4  -2    4.13    0.62
   0   4  -2    4.76    0.63
   0   4  -2    3.85    0.65
   0   4  -2    3.68    0.54
   0   4  -2    4.24    0.54
   0  -4  -2    4.71    0.48
   0   4   2    4.32    0.46
   0  -4  -2    4.46    0.51
   0   4  -2    3.67    0.59
   0   4   2    3.65    0.44
   0  -4  -2    5.47    0.58
   0   4   2    4.30    0.47
   0  -4  -2    5.13    0.53
   0   4   2    4.52    0.61
   0  -4  -3    9.30    0.80
   0  -4  -3    9.84    0.79
   0   4   3    7.95    0.56
   0   4   3    7.17    0.64
   0   4   3    7.69    0.72
   0  -4   3    9.81    0.47
   0  -4  -3    9.74    0.70
   0  -4   3    8.86    0.40
   0  -4   3    9.13    0.61
   0  -4  -3    7.96    0.74
   0  -4   3    8.31    0.41
   0  -4   3    8.43    0.38
   0  -4  -3    8.82    0.78
   0  -4  -3    8.89    0.78
   0   4   3    8.48    0.71
   0   4  -3    8.74    0.77
   0  -4  -3    9.45    0.81
   0   4  -3    7.32    0.72
   0  -4   3    9.20    0.47
   0   4  -3    8.94    0.69
   0   4  -3    8.34    0.81
   0   4   3    7.73    0.60
   0   4  -3    8.16    0.84
   0   4  -3    7.72    0.82
   0   4  -3    8.40    0.87
   0   4  -3    6.18    0.73
   0   4  -3    7.64    0.63
   0   4   3    8.62    0.68
   0  -4   3    9.05    0.42
   0  -4  -3    9.58    0.70
   0   4   3    9.26    0.71
   0   4   4   56.81    1.71
   0   4  -4   57.69    2.09
   0   4  -4   56.11    2.12
   0   4  -4   54.11    1.60
   0   4  -4   49.67    1.97
   0  -4   4   49.13    1.59
   0   4  -4   54.39    1.70
   0  -4  -4   49.40    1.87
   0   4   4   53.98    1.60
   0   4   4   54.05    1.94
   0  -4  -4   48.24    2.00
   0   4   4   51.35    1.99
   0  -4  -4   51.59    1.99
   0  -4   4   52.49    1.53
   0  -4  -4   51.13    2.00
   0  -4  -4   53.67    1.98
   0  -4   4   51.44    1.75
   0  -4  -4   50.10    1.94
   0   4  -4   54.23    1.69
   0   4  -4   54.95    1.85
   0  -4   4   49.15    1.45
   0   4  -4   50.56    1.57
   0   4  -4   56.72    1.71
   0   4  -4   54.33    1.84
   0  -4   4   48.54    1.65
   0  -4  -4   53.18    1.98
   0   4   4   53.87    1.94
   0   4   4   52.78    1.98
   0  -4   4   48.87    1.38
   0   4  -4   58.49    2.13
   0   4   4   54.52    2.09
   0  -4  -4   51.90    2.03
   0   4  -4   57.00    2.00
   0   4   4   51.95    1.97
   0   4  -4   49.93    1.70
   0  -4  -4   48.15    1.78
   0  -4   5   88.72    2.54
   0   4  -5   84.20    2.45
   0   4  -5   87.28    2.48
   0   4  -5   86.58    2.39
   0   4   5   91.31    2.51
   0   4  -5   85.51    2.91
   0   4  -5   87.90    3.03
   0   4  -5   91.01    2.65
   0  -4  -5   87.37    2.91
   0  -4  -5   86.60    2.93
   0  -4  -5   87.86    2.97
   0   4   5   90.21    3.02
   0  -4   5   90.27    2.53
   0   4   5   88.00    2.37
   0  -4  -5   86.93    3.01
   0  -4   5   87.67    2.73
   0  -4  -5   89.84    3.00
   0  -4  -5   89.53    2.99
   0   4  -5   87.41    2.62
   0   4  -5   87.57    2.80
   0  -4  -5   90.42    2.92
   0   4  -5   86.17    2.60
   0   4  -5   85.19    2.47
   0   4  -5   87.63    2.81
   0  -4  -5   89.95    3.02
   0   4   5   93.09    2.99
   0  -4  -5   89.12    2.99
   0  -4   5   88.35    2.62
   0   4  -5   88.36    3.08
   0   4   5   88.95    3.07
   0  -4  -5   90.09    2.96
   0   4  -5   81.40    2.83
   0   4  -5   84.91    2.63
   0  -4  -5   87.57    2.83
   0  -4   6  129.88    3.69
   0   4  -6  139.37    3.86
   0  -4   6  130.89    3.65
   0  -4  -6  136.28    4.19
   0  -4  -6  133.11    4.17
   0  -4   6  134.54    4.04
   0   4  -6  133.29    3.63
   0   4  -6  133.02    3.62
   0  -4  -6  136.33    4.24
   0  -4  -6  135.01    4.22
   0  -4  -6  133.57    4.07
   0  -4  -6  132.82    4.12
   0   4  -6  136.28    3.88
   0   4  -6  135.50    3.82
   0  -4  -6  130.65    4.22
   0  -4  -6  135.68    4.23
   0   4  -6  139.11    4.08
   0   4  -6  136.69    4.05
   0  -4  -6  138.11    4.19
   0  -4  -6  136.20    4.23
   0   4  -6  137.84    3.66
   0   4  -6  137.22    3.81
   0   4  -6  145.24    4.44
   0  -4   6  126.88    3.57
   0   4  -6  139.12    4.08
   0  -4  -6  126.61    4.02
   0   4   6  135.18    4.34
   0  -4  -6  131.85    4.22
   0   4  -6  136.88    4.24
   0   4  -6  136.20    4.09
   0   4   6  135.17    3.54
   0  -4  -7  109.94    3.81
   0  -4  -7  103.64    3.62
   0  -4  -7  100.39    3.52
   0   4  -7   93.67    3.23
   0  -4  -7  110.20    3.75
   0  -4  -7  105.81    3.73
   0   4  -7   96.34    3.23
   0  -4  -7  108.05    3.77
   0   4  -7  102.42    3.49
   0   4  -7  104.66    3.52
   0  -4  -7  107.33    3.71
   0  -4  -7  104.13    3.64
   0   4  -7   92.23    3.16
   0   4   7   95.07    3.70
   0   4  -7   99.31    3.41
   0  -4  -7   98.91    3.45
   0   4  -7  102.96    3.82
   0  -4   7  106.26    3.50
   0  -4  -7  103.20    3.61
   0  -4  -7  103.96    3.61
   0  -4   7  106.77    3.59
   0  -4  -7  107.32    3.75
   0   4  -7  100.17    3.27
   0   4  -7   96.85    3.58
   0  -4  -7  106.43    3.74
   0   4  -8   15.25    1.33
   0  -4  -8   15.79    1.36
   0  -4  -8   21.64    1.60
   0  -4  -8   17.33    1.50
   0  -4  -8   18.24    1.53
   0   4  -8   13.85    1.24
   0   4  -8   14.87    1.29
   0  -4  -8   18.98    1.56
   0  -4  -8   18.36    1.50
   0   4  -8   14.26    1.15
   0  -4  -8   17.36    1.47
   0  -4  -8   14.46    1.31
   0  -4  -8   15.51    1.45
   0  -4  -8   19.69    1.48
   0   4  -8   17.32    1.24
   0  -4  -8   18.27    1.50
   0  -4  -8   17.01    1.42
   0   4  -8   13.00    1.41
   0  -4   8   18.18    1.36
   0  -4  -8   16.44    1.27
   0  -4  -8   16.07    1.32
   0   4   8   15.95    1.48
   0  -4  -8   18.01    1.34
   0   4  -8   14.84    1.19
   0   4   8   14.45    1.37
   0  -4   8   16.54    1.44
   0  -4   9   38.01    2.37
   0   4   9   50.82    2.66
   0  -4  -9   44.55    2.53
   0  -4  -9   45.95    2.52
   0  -4  -9   41.61    2.47
   0  -4  -9   38.74    2.13
   0  -4  -9   42.77    2.22
   0   4  -9   48.81    2.75
   0  -4   9   38.64    2.26
   0  -4  -9   41.66    2.51
   0  -4  -9   41.63    2.48
   0  -4  -9   41.18    2.50
   0  -4  -9   40.95    2.44
   0  -4  -9   43.82    2.50
   0  -4  -9   41.69    2.47
   0  -4  -9   40.12    2.49
   0  -4  -9   38.62    2.28
   0  -4  -9   42.58    2.35
   0   4  10   79.25    3.68
   0  -4  10   72.65    3.58
   0  -4  10   71.17    3.53
   0   4  10   79.76    3.70
   0  -4 -10   75.90    3.61
   0   4 -10   83.64    3.56
   0  -4 -10   77.44    3.65
   0   4 -10   79.28    3.88
   0  -4 -10   71.03    3.56
   0  -4 -10   76.36    3.60
   0  -4 -10   69.30    3.33
   0  -4 -10   71.52    3.33
   0  -4 -10   67.28    3.44
   0  -4 -10   72.29    3.44
   0  -4 -10   67.47    3.46
   0  -4 -10   70.84    3.32
   0  -4 -10   71.19    3.52
   0  -4 -10   72.92    3.61
   0  -4  11   13.47    1.68
   0   4  11   16.03    1.73
   0  -4  11   13.61    1.66
   0   4  11   14.30    1.68
   0  -4 -11   11.32    1.55
   0   4 -11   16.82    1.86
   0  -4 -11   15.54    1.61
   0  -4 -11   12.59    1.41
   0  -4 -11   13.68    1.49
   0  -4 -11   15.02    1.69
   0  -4 -11   15.31    1.65
   0  -4 -11   13.77    1.63
   0  -4 -11   15.89    1.73
   0  -4 -11   11.16    1.53
   0  -4 -11   11.64    1.57
   0  -4 -11   13.06    1.65
   0  -4 -11   11.03    1.50
   0  -4 -11   11.95    1.43
   0  -4 -12   26.35    2.37
   0  -4 -12   24.94    2.19
   0  -4 -12   24.66    2.14
   0  -4 -12   26.04    2.30
   0   4  12   21.66    2.15
   0  -4  12   25.03    2.32
   0  -4 -12   24.97    2.15
   0  -4 -12   28.61    2.41
   0  -4 -12   26.88    2.35
   0  -4 -13    3.12    1.10
   0  -4 -13    1.35    0.91
   0  -4 -13    2.12    0.93
   0  -4 -13    3.47    1.03
   0  -4 -13    2.60    1.02
   0  -4 -13    3.54    1.03
   0  -4 -13    1.94    0.99
   0  -4  13    1.69    1.03
   0   4  13    1.07    0.85
   0  -4  13    3.20    1.04
   0   4  13    2.12    1.02
   0  -4 -13    1.89    1.01
   0  -4 -14   30.82    2.43
   0  -4 -14   31.41    2.37
   0  -4  14   37.18    2.77
   0  -4  14   31.84    2.59
   0   4  14   38.21    2.77
   0   4  14   31.71    2.57
   0  -4 -14   34.00    2.63
   0  -4 -14   33.88    2.65
   0   4  14   37.31    2.78
   0  -4  14   30.03    2.53
   0  -4 -15   21.98    1.90
   0  -4  15   19.35    1.98
   0   4  15   19.14    1.95
   0  -4 -15   21.40    1.94
   0  -4 -15   26.30    2.17
   0  -4 -15   23.19    1.91
   0  -4 -15   25.62    2.03
   0   4  15   22.88    2.06
   0  -4  15   19.58    1.97
   0   4  16   30.47    2.19
   0  -4  16   23.75    1.96
   0   4  16   28.05    2.11
   0  -4  16   28.32    2.16
   0   4  16   28.60    2.14
   0  -4  16   30.27    2.19
   0   4 -17    7.03    1.01
   0   4  17    7.36    1.00
   0   4  17    9.38    1.11
   0  -4  17    7.70    1.02
   0  -4  17    7.63    1.03
   0   5   0    0.22    0.39
   0  -5   0    0.16    0.39
   0  -5   0   -0.03    0.41
   0   5   0   -0.04    0.50
   0   5   0   -0.14    0.45
   0   5   0    0.10    0.47
   0   5   0    0.10    0.50
   0   5   0    0.32    0.50
   0   5   0   -0.14    0.50
   0   5   0    0.24    0.47
   0   5   0    0.07    0.49
   0   5   0    0.59    0.45
   0   5   0    0.43    0.52
   0   5   0   -0.10    0.46
   0   5   1  682.62   15.08
   0   5   1  649.57   15.12
   0   5  -1  681.82   15.12
   0   5  -1  674.65   15.10
   0   5  -1  683.16   15.06
   0  -5  -1  666.31   14.73
   0  -5  -1  673.95   14.88
   0   5  -1  673.25   15.06
   0  -5   1  657.27   15.08
   0  -5  -1  680.23   14.80
   0   5   1  685.02   15.15
   0  -5  -1  682.96   14.99
   0   5   1  645.17   14.46
   0  -5   1  620.46   14.40
   0   5   1  667.98   14.41
   0   5   1  701.37   15.00
   0   5  -1  692.48   15.15
   0   5  -1  696.71   15.22
   0   5  -1  686.41   15.23
   0   5   1  695.37   14.88
   0   5  -1  703.21   15.21
   0   5  -1  681.53   15.27
   0   5  -1  682.23   14.97
   0   5  -1  702.21   15.20
   0   5   1  675.72   15.19
   0   5  -1  693.94   15.20
   0   5  -1  702.03   15.07
   0   5   2  278.66    6.97
   0  -5  -2  291.40    7.06
   0  -5  -2  302.81    6.98
   0   5   2  297.20    7.24
   0  -5  -2  293.83    7.12
   0  -5  -2  292.32    7.10
   0   5  -2  290.38    7.14
   0  -5   2  285.99    7.15
   0  -5  -2  291.42    6.91
   0  -5  -2  297.23    6.88
   0   5  -2  289.72    7.19
   0   5  -2  303.69    7.18
   0   5  -2  286.00    6.96
   0   5   2  296.00    7.25
   0   5  -2  291.98    7.30
   0   5  -2  298.09    7.25
   0   5  -2  292.20    7.25
   0   5  -2  300.76    7.17
   0   5  -2  290.03    7.12
   0   5  -2  295.33    7.05
   0   5  -2  293.71    7.20
   0   5  -2  297.82    7.24
   0   5   3  190.25    4.83
   0  -5  -3  203.43    5.10
   0  -5  -3  196.04    5.07
   0   5   3  194.51    4.89
   0   5   3  199.86    4.76
   0   5  -3  194.32    5.18
   0   5  -3  193.44    5.08
   0   5  -3  199.09    5.22
   0  -5  -3  194.72    4.86
   0  -5   3  191.75    4.70
   0  -5  -3  201.88    5.04
   0  -5   3  187.61    4.34
   0  -5   3  188.16    4.34
   0  -5   3  186.53    4.39
   0  -5   3  188.39    4.37
   0  -5   3  186.65    4.38
   0   5   3  195.94    4.91
   0  -5   3  188.69    4.39
   0  -5  -3  202.38    4.91
   0   5  -3  194.50    5.20
   0   5   3  202.81    4.85
   0   5  -3  198.64    5.23
   0   5  -3  200.18    5.30
   0   5  -3  196.98    4.89
   0   5  -3  205.62    5.20
   0   5  -3  201.70    5.19
   0   5  -3  196.78    5.11
   0   5   3  196.73    5.00
   0  -5  -3  202.33    5.13
   0  -5  -4   19.44    1.15
   0  -5  -4   20.41    1.23
   0   5   4   16.19    1.05
   0  -5   4   19.18    0.78
   0   5   4   18.03    0.87
   0  -5   4   19.37    0.74
   0  -5  -4   18.93    1.21
   0  -5  -4   20.34    1.05
   0   5  -4   16.67    1.26
   0   5  -4   17.59    1.23
   0   5   4   17.49    0.94
   0   5  -4   18.34    1.29
   0   5  -4   15.54    1.25
   0   5  -4   17.99    1.23
   0  -5   4   19.77    0.75
   0  -5  -4   19.25    1.23
   0   5  -4   17.34    1.19
   0  -5  -4   21.40    1.25
   0   5  -4   16.32    1.10
   0   5   4   17.40    1.10
   0  -5  -4   19.77    1.10
   0  -5   4   20.72    0.86
   0   5   4   17.01    0.93
   0  -5  -4   21.63    1.21
   0  -5   4   18.32    0.89
   0   5   4   16.35    1.06
   0  -5   5   66.38    2.01
   0   5   5   61.76    1.99
   0   5   5   65.55    2.06
   0   5  -5   63.64    2.58
   0   5  -5   60.22    2.46
   0   5  -5   65.35    2.16
   0  -5  -5   63.73    2.28
   0  -5   5   63.90    2.20
   0  -5  -5   63.42    2.45
   0  -5  -5   65.56    2.47
   0  -5  -5   67.61    2.57
   0   5   5   61.33    2.48
   0  -5  -5   68.72    2.56
   0   5   5   64.26    2.43
   0  -5   5   62.85    1.99
   0   5   5   64.17    1.93
   0   5  -5   62.92    2.46
   0  -5   5   66.57    2.10
   0  -5  -5   65.72    2.51
   0   5   5   66.17    2.44
   0  -5  -5   67.62    2.50
   0  -5  -5   64.23    2.50
   0   5  -5   65.62    2.47
   0   5   5   63.15    2.45
   0  -5  -5   66.71    2.47
   0  -5  -6   36.39    1.86
   0  -5  -6   36.61    1.87
   0   5  -6   31.05    1.82
   0   5  -6   33.61    1.80
   0  -5  -6   34.82    1.78
   0   5  -6   30.51    1.59
   0  -5  -6   35.10    1.87
   0  -5  -6   33.17    1.66
   0   5  -6   31.39    1.48
   0  -5  -6   33.61    1.72
   0  -5   6   38.00    1.73
   0  -5  -6   37.55    1.88
   0   5   6   31.68    1.72
   0  -5  -6   34.03    1.81
   0  -5  -6   34.73    1.81
   0   5  -6   32.64    1.87
   0  -5  -6   34.90    1.79
   0   5  -6   33.57    1.73
   0   5   6   28.87    1.74
   0  -5  -6   34.82    1.82
   0  -5  -6   34.89    1.84
   0  -5  -6   40.74    1.96
   0  -5  -7   73.91    3.17
   0  -5  -7   80.57    3.24
   0  -5  -7   77.86    3.17
   0   5   7   84.00    3.27
   0   5  -7   88.55    2.89
   0  -5  -7   81.25    3.27
   0  -5  -7   75.59    3.18
   0  -5  -7   80.82    3.28
   0  -5  -7   77.46    3.21
   0   5   7   95.61    3.37
   0  -5   7   79.45    3.17
   0   5  -7   91.70    3.17
   0  -5  -7   79.83    3.15
   0  -5  -7   81.71    3.27
   0  -5  -7   80.36    3.15
   0   5  -7   89.69    2.93
   0  -5  -7   76.12    3.00
   0  -5  -7   73.50    3.04
   0   5  -7   88.00    3.19
   0  -5   7   76.53    2.95
   0  -5  -7   84.05    3.15
   0   5   7   96.51    3.53
   0   5  -7   90.90    3.53
   0   5  -7   96.55    3.46
   0   5  -7   91.90    3.50
   0  -5  -8  101.74    3.97
   0  -5  -8  106.52    4.08
   0  -5  -8  103.07    3.93
   0  -5  -8  105.50    3.96
   0  -5  -8  110.74    4.13
   0  -5  -8  105.65    4.07
   0  -5  -8  112.47    4.14
   0  -5  -8  105.06    4.03
   0  -5   8  106.27    3.97
   0   5   8  112.94    4.04
   0  -5  -8  104.73    4.05
   0  -5  -8  110.77    4.09
   0   5  -8  100.45    3.79
   0  -5  -8  107.86    4.06
   0  -5  -8  109.31    4.13
   0  -5  -8  106.33    3.93
   0  -5  -8  107.40    3.84
   0   5  -8  107.64    3.81
   0   5   8  108.27    4.16
   0   5  -8  103.80    4.18
   0  -5  -8  100.97    3.79
   0   5  -8  101.57    4.04
   0  -5  -9   34.06    2.25
   0  -5  -9   34.02    2.17
   0  -5  -9   32.46    2.11
   0  -5  -9   33.38    2.24
   0   5   9   36.26    2.24
   0   5   9   37.13    2.26
   0  -5   9   34.77    2.22
   0  -5   9   35.02    2.25
   0  -5  -9   32.90    2.23
   0  -5  -9   33.12    2.17
   0  -5  -9   37.63    2.34
   0  -5  -9   32.89    2.18
   0  -5  -9   34.16    2.18
   0  -5  -9   34.21    2.26
   0  -5  -9   34.19    2.29
   0  -5  -9   31.06    2.20
   0  -5  -9   36.39    2.30
   0  -5  -9   32.43    2.22
   0  -5  -9   35.62    2.05
   0  -5  -9   36.41    2.10
   0   5  -9   38.59    2.48
   0  -5  -9   34.02    2.04
   0   5  -9   30.35    2.04
   0   5  -9   31.66    2.19
   0  -5 -10   22.90    2.00
   0  -5 -10   20.08    1.83
   0  -5 -10   22.43    1.96
   0  -5 -10   23.92    1.99
   0  -5 -10   23.13    1.98
   0  -5 -10   20.53    1.91
   0  -5 -10   25.26    1.99
   0  -5 -10   25.65    2.10
   0  -5 -10   23.49    1.86
   0  -5 -10   18.58    1.71
   0  -5 -10   21.49    1.80
   0  -5  10   23.83    1.95
   0   5  10   15.30    1.68
   0   5  10   20.33    1.86
   0  -5  10   23.47    1.98
   0  -5 -10   22.65    1.88
   0  -5 -10   21.73    1.94
   0  -5 -10   24.04    1.92
   0   5 -10   16.52    1.81
   0  -5 -11   73.23    3.71
   0  -5 -11   65.44    3.53
   0  -5 -11   68.53    3.69
   0  -5 -11   73.82    3.76
   0  -5  11   70.98    3.69
   0  -5  11   75.26    3.76
   0   5  11   62.80    3.51
   0   5  11   67.18    3.58
   0  -5 -11   71.03    3.71
   0  -5 -11   68.42    3.70
   0  -5 -11   72.71    3.77
   0  -5 -11   66.63    3.36
   0  -5 -11   68.31    3.45
   0  -5 -11   69.42    3.51
   0  -5 -11   67.93    3.47
   0  -5 -11   72.59    3.63
   0  -5 -11   67.59    3.68
   0   5 -11   66.33    3.77
   0  -5 -12   49.33    3.21
   0  -5 -12   55.50    3.40
   0  -5 -12   58.04    3.37
   0  -5 -12   54.17    3.40
   0  -5 -12   55.04    3.30
   0  -5 -12   55.83    3.35
   0  -5 -12   51.08    3.02
   0  -5 -12   56.44    3.30
   0  -5 -12   59.05    3.49
   0  -5  12   54.29    3.37
   0   5  12   60.75    3.52
   0  -5 -12   54.46    3.16
   0  -5 -12   52.12    3.05
   0  -5 -13   14.10    1.83
   0  -5 -13   11.46    1.61
   0  -5 -13   11.96    1.65
   0  -5 -13   11.67    1.57
   0  -5 -13   12.06    1.57
   0  -5 -13   12.87    1.63
   0  -5 -13   13.03    1.80
   0   5  13   11.13    1.62
   0  -5  13   12.71    1.73
   0   5  13    9.54    1.59
   0  -5  13   11.86    1.64
   0  -5 -13   11.56    1.66
   0  -5 -13   13.98    1.73
   0  -5 -14   34.28    2.49
   0  -5 -14   33.86    2.66
   0  -5 -14   31.74    2.44
   0  -5 -14   32.94    2.47
   0  -5 -14   33.84    2.50
   0  -5 -14   35.22    2.72
   0   5  14   38.20    2.70
   0  -5  14   32.64    2.57
   0   5  14   33.46    2.57
   0  -5  14   33.41    2.58
   0  -5  14   31.64    2.54
   0   5  14   32.30    2.56
   0  -5 -15   49.45    2.93
   0   5  15   46.70    2.92
   0   5  15   50.74    3.03
   0  -5  15   40.84    2.78
   0  -5  15   49.11    2.97
   0  -5 -15   46.96    3.00
   0  -5 -15   47.64    2.78
   0  -5 -15   43.05    2.67
   0  -5 -15   47.89    2.81
   0   5  15   46.80    2.94
   0  -5  15   46.64    2.94
   0   5 -16   11.37    1.54
   0   5  16   12.28    1.39
   0   5  16   10.71    1.35
   0  -5  16   12.31    1.38
   0  -5  16    9.24    1.28
   0   5  16   13.09    1.44
   0  -5  16   13.69    1.43
   0   5 -17   13.73    1.32
   0  -5  17   17.91    1.40
   0   5  17   14.82    1.31
   0   6   0  669.03   15.53
   0   6   0  662.18   15.51
   0   6   0  665.79   15.53
   0   6   0  669.60   15.29
   0   6   0  677.12   15.45
   0   6   0  654.70   15.49
   0   6   0  689.49   15.37
   0   6   0  687.39   15.47
   0   6   0  670.17   15.61
   0   6   0  690.20   15.54
   0   6   0  689.04   15.48
   0  -6   0  720.17   15.52
   0  -6   0  682.62   15.44
   0  -6   1   58.57    2.06
   0   6   1   55.43    2.03
   0  -6  -1   56.17    1.74
   0  -6   1   58.28    2.01
   0  -6  -1   59.09    1.97
   0  -6  -1   56.44    1.69
   0  -6  -1   57.49    1.82
   0   6  -1   54.58    1.98
   0  -6   1   58.91    2.02
   0   6  -1   55.89    2.02
   0   6   1   56.65    2.04
   0   6  -1   53.91    2.04
   0   6  -1   55.35    1.98
   0   6  -1   53.94    2.03
   0   6   1   54.19    2.04
   0   6   1   51.67    1.35
   0  -6   1   50.11    1.25
   0   6  -1   55.73    2.16
   0   6  -1   57.81    1.98
   0   6  -1   58.66    2.12
   0   6  -1   55.09    2.07
   0   6  -1   54.78    1.93
   0   6   1   57.15    2.13
   0   6   1   56.43    1.86
   0   6  -1   54.40    2.09
   0   6  -1   49.10    2.05
   0   6  -1   55.72    2.04
   0   6  -1   54.50    2.09
   0   6  -1   53.74    2.10
   0  -6  -2  245.15    5.95
   0   6   2  249.88    6.27
   0  -6  -2  238.74    6.02
   0   6  -2  231.42    6.34
   0  -6   2  231.34    5.50
   0   6   2  236.85    5.50
   0  -6  -2  246.96    5.81
   0  -6  -2  250.02    5.87
   0  -6  -2  244.89    6.11
   0   6  -2  234.79    6.15
   0  -6   2  242.07    6.17
   0   6   2  238.87    6.27
   0   6  -2  242.82    6.27
   0   6  -2  249.54    6.27
   0   6  -2  240.69    6.15
   0   6  -2  232.93    5.96
   0   6  -2  238.41    6.30
   0   6  -2  246.90    6.29
   0   6  -2  242.19    6.33
   0   6  -2  238.77    6.23
   0   6  -2  242.11    6.17
   0   6  -2  234.62    6.09
   0   6  -2  230.38    6.20
   0   6  -2  237.97    6.20
   0   6  -2  241.65    6.07
   0  -6  -3    3.48    0.53
   0   6   3    4.85    0.72
   0  -6  -3    3.64    0.62
   0  -6  -3    3.34    0.67
   0  -6  -3    3.26    0.64
   0   6  -3    3.42    0.65
   0   6  -3    4.38    0.77
   0  -6   3    3.19    0.20
   0  -6  -3    3.33    0.60
   0  -6   3    3.14    0.41
   0  -6   3    3.57    0.29
   0   6  -3    4.89    0.82
   0   6  -3    3.85    0.79
   0   6  -3    3.51    0.74
   0   6  -3    5.08    0.71
   0  -6  -3    2.75    0.62
   0   6  -3    4.39    0.79
   0   6  -3    4.04    0.80
   0   6  -3    4.09    0.79
   0  -6  -3    3.61    0.55
   0  -6  -3    3.40    0.60
   0  -6   3    3.23    0.25
   0   6   3    5.07    0.49
   0  -6  -4   11.47    0.96
   0  -6   4   12.44    0.74
   0  -6  -4   11.57    0.97
   0   6   4   11.89    0.90
   0  -6   4   11.16    0.56
   0   6   4   13.32    1.11
   0  -6   4   11.53    0.59
   0  -6  -4   12.85    1.04
   0  -6  -4   12.54    0.83
   0  -6   4   12.69    0.67
   0  -6   4   11.99    0.57
   0   6   4   12.05    0.96
   0  -6  -4   12.23    1.06
   0  -6   4    9.41    0.40
   0   6  -4   12.55    1.06
   0   6  -4   13.68    1.10
   0  -6  -4   11.79    1.03
   0  -6  -4   10.90    0.85
   0  -6  -4   12.34    0.96
   0   6   4   11.51    0.89
   0   6  -4   11.46    1.13
   0   6  -4   11.21    1.02
   0   6  -4   11.65    1.10
   0   6   4   12.69    0.86
   0   6  -4   11.58    1.17
   0   6  -4   12.33    1.15
   0  -6  -5    9.99    0.94
   0   6   5    8.21    0.73
   0   6  -5    8.64    1.09
   0   6  -5    9.74    1.11
   0   6  -5    7.93    1.01
   0  -6  -5   11.56    0.89
   0  -6  -5   11.24    1.02
   0  -6  -5   11.22    1.06
   0  -6   5   10.84    0.69
   0   6   5    7.56    0.84
   0  -6  -5    9.91    0.98
   0   6  -5    9.96    1.08
   0  -6  -5   11.86    1.03
   0  -6   5   10.26    0.73
   0   6   5    8.54    0.90
   0   6  -5    7.22    0.90
   0  -6  -5   10.36    1.04
   0   6   5    8.14    0.90
   0  -6   5   10.90    0.80
   0  -6  -5    9.37    0.98
   0  -6  -5   10.47    1.00
   0  -6  -6   81.63    3.23
   0  -6  -6   90.89    3.32
   0  -6  -6   84.77    3.31
   0   6   6   94.03    3.28
   0  -6  -6   85.79    3.27
   0  -6  -6   92.03    3.29
   0  -6  -6   91.75    3.25
   0  -6  -6   90.13    3.29
   0  -6  -6   87.60    3.31
   0  -6   6   88.91    3.14
   0   6   6   92.80    3.18
   0  -6  -6   90.04    3.17
   0  -6  -6   92.60    3.39
   0  -6  -6   89.28    3.14
   0  -6  -6   85.93    3.04
   0   6  -6   89.88    3.29
   0   6  -6   92.31    3.52
   0   6   6   95.79    3.38
   0  -6  -6   84.57    3.23
   0  -6  -6   84.71    3.29
   0   6  -6   89.78    3.43
   0   6  -6   92.38    3.39
   0   6  -6   93.87    3.57
   0  -6  -7   73.84    3.16
   0  -6  -7   79.10    3.17
   0  -6  -7   76.14    3.16
   0  -6  -7   77.55    3.15
   0  -6  -7   76.23    3.13
   0  -6  -7   74.75    3.12
   0   6   7   70.52    2.96
   0  -6   7   76.43    3.05
   0  -6  -7   69.91    2.94
   0  -6  -7   80.03    3.22
   0  -6  -7   79.05    2.95
   0  -6  -7   79.99    3.03
   0  -6  -7   77.12    3.08
   0   6  -7   70.41    2.96
   0   6   7   71.18    3.10
   0   6  -7   70.74    3.22
   0  -6  -7   72.85    3.01
   0   6  -7   69.07    3.19
   0  -6  -8   83.93    3.57
   0  -6  -8   85.74    3.67
   0  -6  -8   86.60    3.64
   0  -6   8   86.91    3.53
   0   6   8   85.26    3.49
   0  -6  -8   87.40    3.59
   0  -6  -8   81.03    3.50
   0  -6  -8   82.73    3.43
   0   6  -8   85.33    3.40
   0  -6  -8   83.70    3.42
   0  -6  -8   77.77    3.34
   0   6  -8   86.25    3.74
   0  -6  -8   84.97    3.45
   0  -6  -8   87.60    3.60
   0  -6  -8   90.42    3.61
   0  -6  -8   86.79    3.57
   0  -6  -8   86.05    3.60
   0  -6  -8   86.74    3.60
   0   6  -8   90.07    3.77
   0   6  -8   82.70    3.55
   0  -6  -9   26.94    1.96
   0  -6  -9   29.59    2.11
   0  -6  -9   25.17    1.93
   0  -6  -9   28.34    2.02
   0  -6  -9   26.38    2.03
   0  -6   9   26.30    1.94
   0   6   9   30.01    2.02
   0  -6   9   25.85    1.92
   0   6   9   32.31    2.09
   0  -6  -9   27.02    2.01
   0  -6  -9   29.35    2.06
   0  -6  -9   26.63    2.02
   0  -6  -9   28.16    2.05
   0  -6  -9   28.50    1.97
   0  -6  -9   28.19    2.10
   0  -6  -9   28.21    2.11
   0  -6  -9   25.86    2.00
   0  -6  -9   27.00    2.09
   0  -6  -9   26.02    2.01
   0  -6  -9   27.58    1.89
   0  -6  -9   27.09    1.91
   0   6  -9   27.02    2.14
   0  -6  -9   24.98    1.82
   0  -6  -9   23.70    1.83
   0   6  -9   28.07    2.01
   0   6  -9   30.65    2.19
   0  -6 -10   39.94    2.67
   0  -6 -10   42.44    2.69
   0  -6 -10   40.20    2.63
   0  -6 -10   41.58    2.67
   0  -6 -10   39.11    2.63
   0  -6 -10   42.98    2.72
   0  -6 -10   44.35    2.68
   0  -6 -10   41.40    2.67
   0  -6 -10   42.10    2.60
   0  -6 -10   38.32    2.64
   0  -6 -10   40.93    2.57
   0  -6 -10   39.51    2.53
   0   6  10   44.49    2.65
   0   6  10   42.43    2.64
   0  -6  10   42.58    2.63
   0  -6  10   41.94    2.60
   0  -6 -10   41.24    2.60
   0  -6 -10   40.25    2.42
   0   6 -10   36.20    2.69
   0  -6 -10   39.32    2.39
   0  -6 -11   17.66    1.94
   0  -6 -11   17.41    1.84
   0  -6 -11   17.89    1.96
   0   6  11   16.77    1.76
   0   6  11   18.61    1.87
   0  -6  11   15.23    1.73
   0  -6  11   14.44    1.70
   0  -6 -11   14.23    1.76
   0  -6 -11   14.83    1.76
   0  -6 -11   18.50    1.96
   0  -6 -11   14.08    1.60
   0  -6 -11   13.77    1.64
   0  -6 -11   18.61    1.96
   0   6  11   17.65    1.97
   0  -6 -11   17.49    1.77
   0   6 -11   18.55    2.01
   0  -6 -11   12.87    1.55
   0  -6 -12  110.12    5.01
   0  -6 -12  108.62    4.73
   0  -6 -12  114.50    5.10
   0  -6 -12  120.08    5.15
   0  -6 -12  113.54    5.05
   0  -6 -12  106.52    4.65
   0  -6 -12  108.68    5.01
   0  -6 -12  113.98    4.85
   0  -6 -12  107.34    4.70
   0   6  12  107.13    4.85
   0  -6  12  121.36    5.09
   0   6  12  106.55    5.16
   0  -6 -12  115.27    5.09
   0  -6 -13   11.26    1.65
   0  -6 -13   11.00    1.61
   0   6 -13   11.35    1.73
   0  -6 -13    9.40    1.48
   0  -6 -13   10.61    1.43
   0  -6 -13   10.21    1.54
   0  -6 -13   12.73    1.64
   0  -6 -13   12.15    1.77
   0   6  13   10.07    1.47
   0  -6  13    8.87    1.49
   0   6  13   10.59    1.55
   0   6  13   10.25    1.50
   0  -6  13    9.08    1.50
   0  -6  13    8.31    1.43
   0  -6 -13   10.29    1.58
   0  -6 -14   26.19    2.21
   0  -6 -14   27.21    2.12
   0  -6 -14   25.43    2.34
   0  -6 -14   28.15    2.31
   0  -6 -14   25.30    2.22
   0  -6 -14   21.58    2.07
   0  -6 -14   29.42    2.45
   0   6  14   17.97    1.97
   0  -6  14   25.31    2.25
   0  -6  14   24.15    2.20
   0   6  14   21.82    2.16
   0   6  14   21.87    2.10
   0  -6  14   25.37    2.27
   0  -6 -15   10.78    1.39
   0  -6 -15    9.94    1.48
   0  -6 -15    9.63    1.33
   0  -6 -15   10.33    1.51
   0  -6 -15   10.59    1.37
   0  -6  15    8.43    1.36
   0   6  15   12.31    1.46
   0  -6  15   11.21    1.44
   0  -6  15    7.94    1.27
   0   6  15    9.36    1.38
   0   6  15   10.65    1.44
   0  -6 -15   11.73    1.43
   0   6 -16    2.35    0.97
   0  -6 -16    2.05    0.85
   0   6  16    2.75    0.84
   0   6  16    2.03    0.75
   0  -6  16    1.24    0.75
   0  -6  16    2.03    0.76
   0   6 -17   19.02    1.44
   0  -6  17   16.54    1.26
   0   7   0   -0.61    0.65
   0   7   0   -0.31    0.56
   0   7   0    0.55    0.56
   0  -7   0    0.38    0.53
   0  -7   0    0.05    0.49
   0   7   0    0.05    0.58
   0   7   0    0.05    0.56
   0   7   0   -0.20    0.66
   0   7   0    0.09    0.57
   0   7   0   -0.04    0.54
   0   7   0    0.15    0.52
   0   7   0    0.59    0.62
   0   7  -1    4.67    0.82
   0   7  -1    4.97    0.78
   0   7  -1    5.11    0.86
   0   7  -1    4.52    0.79
   0   7   1    5.21    0.69
   0   7  -1    4.05    0.78
   0   7   1    5.18    0.76
   0   7  -1    4.10    0.78
   0   7  -1    4.43    0.71
   0   7  -1    4.07    0.78
   0   7  -1    4.94    0.85
   0   7   1    4.03    0.81
   0   7  -1    5.17    0.72
   0   7  -1    4.71    0.72
   0   7  -1    4.94    0.81
   0   7  -1    3.53    0.74
   0  -7   1    8.05    0.77
   0  -7  -1    7.62    0.66
   0   7  -1    3.38    0.69
   0   7  -1    3.53    0.80
   0  -7   1    7.17    0.74
   0  -7   1    6.79    0.77
   0  -7  -1    8.94    0.65
   0  -7  -1    7.27    0.78
   0  -7  -2  504.22   11.26
   0  -7  -2  505.86   11.39
   0  -7   2  514.24   11.69
   0   7   2  489.18   11.64
   0  -7  -2  484.04   11.26
   0  -7   2  485.23   11.56
   0   7  -2  507.97   11.59
   0  -7   2  448.01   10.64
   0   7   2  478.30   10.65
   0   7   2  468.36   10.64
   0  -7   2  467.59   10.64
   0  -7  -2  494.59   11.08
   0  -7  -2  506.03   11.17
   0   7  -2  510.63   11.80
   0   7  -2  503.04   11.68
   0   7  -2  500.49   11.79
   0   7  -2  495.23   11.71
   0   7  -2  475.27   11.58
   0   7  -2  489.44   11.66
   0   7  -2  484.32   11.50
   0   7  -2  487.93   11.61
   0   7  -2  477.26   11.81
   0   7   2  488.15   11.72
   0   7  -2  491.93   11.66
   0   7  -2  490.31   11.36
   0   7  -2  504.76   11.71
   0   7  -2  497.86   11.56
   0  -7  -3   36.06    1.60
   0  -7   3   32.12    0.96
   0   7   3   36.50    1.82
   0  -7  -3   36.93    1.68
   0  -7  -3   34.22    1.65
   0  -7  -3   36.37    1.60
   0   7  -3   36.34    1.89
   0   7  -3   37.97    1.88
   0   7  -3   36.16    1.91
   0   7  -3   36.77    1.80
   0   7  -3   36.28    1.82
   0   7  -3   35.03    1.79
   0   7  -3   38.45    1.64
   0  -7   3   33.76    1.06
   0   7   3   36.00    1.28
   0   7   3   36.26    1.29
   0  -7   3   34.60    1.28
   0  -7   3   32.50    1.25
   0  -7  -3   37.48    1.60
   0  -7  -3   37.61    1.55
   0   7  -3   35.88    1.86
   0   7  -3   35.01    1.73
   0   7  -3   36.83    1.84
   0  -7  -3   36.10    1.45
   0  -7  -3   36.46    1.73
   0   7  -3   35.75    1.77
   0  -7  -3   33.05    1.69
   0  -7  -3   35.41    1.72
   0   7  -4  158.02    4.62
   0  -7  -4  155.68    4.60
   0  -7  -4  153.60    4.58
   0  -7   4  146.83    4.07
   0   7   4  147.75    4.06
   0  -7  -4  155.63    4.30
   0  -7  -4  153.35    4.42
   0   7  -4  152.76    4.59
   0   7  -4  154.72    4.72
   0   7  -4  150.71    4.71
   0   7  -4  159.70    4.35
   0   7  -4  160.69    4.80
   0   7  -4  150.62    4.79
   0   7  -4  158.27    4.77
   0   7   4  153.48    4.77
   0  -7  -4  149.79    4.49
   0  -7  -4  151.13    4.52
   0  -7   4  143.87    3.64
   0  -7  -4  152.11    4.26
   0  -7   4  154.76    3.94
   0  -7  -4  149.60    4.44
   0  -7   5    0.60    0.34
   0  -7  -5    0.78    0.55
   0  -7  -5    0.50    0.55
   0   7   5    0.38    0.44
   0  -7  -5    1.63    0.65
   0  -7  -5    1.39    0.62
   0  -7  -5   -0.13    0.53
   0  -7  -5    0.48    0.54
   0  -7   5    0.38    0.45
   0   7   5    1.02    0.45
   0   7  -5    0.40    0.56
   0   7   5    0.73    0.50
   0   7  -5    0.14    0.58
   0  -7  -5    0.67    0.65
   0  -7  -5    1.02    0.61
   0   7  -5    0.86    0.76
   0   7  -5    0.47    0.78
   0   7  -5   -0.22    0.73
   0   7  -5    1.02    0.83
   0   7  -5    0.40    0.65
   0  -7  -5    0.46    0.43
   0  -7  -6   10.87    1.14
   0  -7  -6    9.72    1.06
   0  -7  -6    9.95    1.13
   0   7   6   10.53    1.23
   0  -7  -6   11.18    1.18
   0   7   6   13.84    1.14
   0  -7  -6   10.01    1.03
   0  -7  -6   10.31    1.03
   0  -7  -6   10.33    1.10
   0  -7  -6   10.71    1.11
   0  -7   6    9.92    0.95
   0   7   6   12.88    1.04
   0  -7  -6    9.95    0.99
   0  -7  -6    9.21    1.08
   0  -7  -6   10.13    1.10
   0   7  -6   11.76    1.32
   0   7  -6   12.43    1.29
   0   7  -6   12.92    1.19
   0   7   6   13.43    1.19
   0   7  -6   11.80    1.25
   0  -7  -6   11.70    1.19
   0  -7  -6   10.93    1.17
   0  -7  -6   11.83    1.00
   0  -7  -6   10.60    0.99
   0  -7  -7   99.46    3.81
   0  -7  -7  101.55    3.87
   0  -7   7   95.78    3.77
   0  -7  -7   97.81    3.86
   0  -7  -7   99.79    3.84
   0  -7  -7  106.24    3.88
   0  -7  -7  105.07    3.87
   0  -7  -7  101.97    3.88
   0   7   7  101.72    3.67
   0  -7   7  103.80    3.70
   0  -7  -7   98.61    3.68
   0  -7  -7  103.60    3.82
   0  -7  -7   98.68    3.87
   0   7  -7  104.82    4.05
   0   7  -7  100.58    4.07
   0  -7  -7   97.41    3.75
   0   7  -7  103.62    4.10
   0   7   7  104.16    3.91
   0   7  -7  102.92    3.82
   0  -7  -7  101.75    3.56
   0  -7  -7   96.97    3.62
   0  -7  -8    0.10    0.63
   0  -7  -8    0.80    0.78
   0  -7  -8   -0.10    0.65
   0  -7   8   -0.44    0.62
   0  -7   8    0.09    0.58
   0   7   8    0.69    0.63
   0   7   8   -0.09    0.61
   0  -7  -8    0.54    0.53
   0  -7  -8   -0.10    0.58
   0   7  -8    2.11    0.90
   0  -7  -8    0.46    0.66
   0  -7  -8   -0.27    0.69
   0   7  -8    0.99    0.82
   0   7  -8    0.10    0.77
   0  -7  -8    0.19    0.66
   0  -7  -8    0.10    0.64
   0  -7  -8    0.69    0.70
   0  -7  -8    0.19    0.64
   0  -7   8   -0.09    0.60
   0  -7  -8    0.10    0.64
   0  -7  -8   -0.09    0.66
   0  -7  -8    0.10    0.66
   0  -7  -9   -0.11    0.71
   0  -7  -9    1.24    0.78
   0  -7  -9    0.77    0.74
   0  -7  -9    0.44    0.83
   0  -7  -9    0.88    0.74
   0   7   9    1.58    0.88
   0  -7  -9    1.44    0.82
   0  -7   9    0.72    0.66
   0   7   9    1.42    0.75
   0   7   9    1.82    0.69
   0  -7   9   -0.21    0.62
   0  -7  -9    0.41    0.62
   0  -7  -9    0.33    0.74
   0  -7  -9    0.34    0.74
   0   7  -9    0.45    0.78
   0  -7  -9    0.80    0.77
   0  -7  -9    0.11    0.70
   0  -7  -9   -0.11    0.73
   0  -7  -9    0.23    0.71
   0  -7  -9    1.40    0.79
   0  -7  -9    0.80    0.70
   0  -7  -9    1.71    0.78
   0   7  -9    1.27    0.84
   0  -7  -9    2.34    0.81
   0  -7  -9    1.31    0.73
   0  -7  -9    0.77    0.75
   0  -7  -9    1.14    0.83
   0  -7 -10   88.77    4.03
   0   7  10   82.76    4.25
   0  -7 -10   79.10    3.85
   0  -7 -10   86.42    3.98
   0   7  10   92.16    4.03
   0  -7  10   85.55    3.92
   0  -7  10   83.25    3.92
   0   7  10   86.56    3.93
   0  -7 -10   82.99    3.96
   0  -7 -10   86.60    3.91
   0  -7 -10   86.83    4.03
   0  -7 -10   83.79    4.01
   0   7 -10   83.14    3.92
   0  -7 -10   85.75    4.07
   0  -7 -10   88.48    4.15
   0  -7 -10   89.92    4.12
   0  -7 -10   91.07    4.16
   0  -7 -10   85.85    4.04
   0  -7 -10   82.82    3.70
   0   7 -10   87.71    4.29
   0  -7 -10   82.40    3.75
   0  -7 -10   77.30    3.68
   0  -7 -10   86.42    4.09
   0  -7 -10   90.84    3.94
   0  -7 -11  210.34    7.24
   0  -7 -11  214.24    7.28
   0   7  11  208.62    7.74
   0  -7 -11  217.73    7.46
   0  -7 -11  216.70    7.47
   0  -7 -11  205.54    7.17
   0  -7 -11  206.07    7.30
   0   7  11  212.21    7.22
   0  -7  11  205.55    7.18
   0  -7  11  221.17    7.33
   0   7  11  208.39    7.19
   0  -7 -11  223.65    7.48
   0  -7 -11  217.26    7.47
   0  -7 -11  196.25    7.04
   0   7 -11  204.80    7.70
   0   7 -11  207.46    7.65
   0  -7 -11  209.38    7.42
   0  -7 -11  212.15    7.15
   0   7 -12   49.50    3.32
   0  -7 -12   46.03    3.08
   0  -7 -12   44.12    2.98
   0  -7 -12   42.07    2.86
   0  -7 -12   45.00    3.07
   0  -7 -12   48.73    3.20
   0  -7 -12   43.86    3.01
   0  -7 -12   43.08    2.82
   0  -7 -12   50.19    3.20
   0  -7  12   47.27    3.07
   0  -7 -12   49.13    3.03
   0  -7 -12   42.21    2.85
   0   7  12   52.12    3.15
   0  -7  12   43.43    2.94
   0   7  12   52.20    3.14
   0  -7 -12   47.22    2.97
   0  -7 -12   52.11    3.33
   0  -7 -13   10.85    1.58
   0  -7 -13    7.83    1.45
   0   7 -13    9.59    1.65
   0  -7 -13    7.82    1.32
   0  -7 -13   11.15    1.63
   0  -7 -13    9.72    1.44
   0  -7 -13    8.50    1.44
   0  -7 -13    8.23    1.47
   0  -7  13   10.68    1.52
   0   7  13   11.75    1.54
   0  -7  13    8.70    1.45
   0   7  13   10.43    1.52
   0  -7 -13    9.86    1.57
   0  -7 -14   73.26    3.56
   0  -7 -14   77.50    3.93
   0  -7  14   70.70    3.70
   0   7  14   77.34    3.82
   0  -7 -14   72.64    3.78
   0  -7 -14   67.98    3.68
   0  -7 -14   71.12    3.77
   0   7  14   74.70    3.77
   0  -7  14   67.93    3.63
   0  -7 -14   70.54    3.70
   0  -7 -14   72.16    3.60
   0  -7 -15   20.77    1.94
   0  -7 -15   20.11    1.80
   0  -7 -15   22.58    1.97
   0  -7 -15   20.91    1.88
   0  -7 -15   20.30    1.80
   0  -7 -15   18.34    1.72
   0  -7  15   16.42    1.69
   0   7  15   19.05    1.73
   0   7  15   19.21    1.74
   0  -7  15   19.67    1.78
   0  -7  15   16.23    1.66
   0   7  15   19.22    1.77
   0   7 -15   20.74    2.20
   0  -7 -16    0.49    0.76
   0   7 -16    1.23    0.83
   0  -7  16    0.68    0.60
   0  -7  16    1.90    0.64
   0  -7 -16    1.83    0.76
   0  -7 -16    0.52    0.64
   0   7 -17   13.47    1.35
   0   7 -17   12.36    1.18
   0   8   0  238.18    6.21
   0   8   0  252.70    6.55
   0   8   0  238.01    6.50
   0   8   0  239.26    6.51
   0   8   0  243.58    6.30
   0   8   0  244.61    6.43
   0   8   0  246.12    6.53
   0  -8   0  229.93    6.39
   0  -8   0  235.26    6.36
   0   8   0  238.08    6.38
   0   8   0  226.32    6.45
   0   8  -1   92.23    3.20
   0   8  -1   95.39    3.21
   0   8  -1   92.45    3.10
   0   8   1   95.89    3.29
   0  -8  -1   88.58    2.67
   0   8   1   95.96    2.99
   0   8  -1   96.76    3.31
   0   8  -1  100.12    3.31
   0   8  -1   95.22    3.33
   0   8  -1   95.13    3.40
   0   8  -1  101.72    3.26
   0  -8  -1   89.27    2.85
   0  -8   1   87.22    3.09
   0  -8  -1   87.20    2.73
   0  -8  -1   88.16    3.06
   0  -8   1   95.72    3.22
   0  -8   1   96.88    3.20
   0   8  -1   96.85    3.31
   0   8   1   96.31    2.98
   0   8   1  100.17    3.36
   0   8  -1   92.94    3.07
   0   8  -1   96.17    3.30
   0   8  -1   94.34    3.09
   0   8  -1   94.62    3.28
   0   8   2  131.79    3.32
   0  -8   2  136.44    3.33
   0  -8  -2  160.22    4.15
   0   8   2  149.91    4.52
   0  -8   2  162.49    4.59
   0  -8  -2  160.16    4.01
   0  -8  -2  160.06    4.28
   0   8  -2  148.57    4.38
   0  -8  -2  156.89    4.15
   0  -8  -2  165.92    4.42
   0  -8   2  160.60    4.51
   0   8   2  132.07    3.32
   0  -8  -2  163.36    4.05
   0  -8  -2  161.00    3.96
   0   8  -2  146.58    4.53
   0   8  -2  147.68    4.47
   0   8  -2  142.55    4.55
   0   8  -2  153.64    4.64
   0   8  -2  143.16    4.45
   0   8   2  151.13    4.51
   0   8  -2  148.68    4.43
   0   8  -2  145.53    4.35
   0   8  -2  142.38    4.45
   0   8  -2  154.73    4.56
   0   8  -2  149.17    4.24
   0   8  -2  150.62    4.39
   0   8   2  152.72    4.57
   0   8  -2  142.70    4.48
   0   8  -2  141.50    4.62
   0  -8  -3   43.57    1.80
   0  -8  -3   40.81    1.82
   0  -8  -3   45.53    1.84
   0  -8  -3   39.44    1.86
   0  -8   3   39.68    2.03
   0   8   3   39.14    2.00
   0   8  -3   36.47    1.74
   0   8  -3   32.89    1.84
   0   8  -3   33.88    1.90
   0   8  -3   36.76    1.94
   0  -8  -3   41.48    1.92
   0  -8  -3   41.99    1.90
   0   8  -3   38.61    1.91
   0  -8  -3   42.31    1.97
   0   8   3   33.89    1.26
   0  -8   3   37.50    1.31
   0   8   3   32.72    1.25
   0  -8   3   36.53    1.30
   0  -8  -3   41.23    1.75
   0  -8  -3   42.71    1.70
   0   8  -3   34.22    1.95
   0   8  -3   35.68    2.02
   0   8  -3   35.66    1.97
   0   8  -3   33.40    1.95
   0   8  -3   35.35    1.92
   0   8  -3   38.38    1.99
   0   8  -3   36.64    1.89
   0   8  -3   37.70    1.90
   0  -8  -3   40.66    1.58
   0   8  -3   35.84    2.06
   0   8  -4   22.77    1.50
   0  -8  -4   21.94    1.47
   0  -8   4   18.37    1.02
   0  -8   4   19.40    1.06
   0   8   4   23.88    1.12
   0   8   4   21.86    1.08
   0  -8  -4   25.07    1.44
   0  -8  -4   23.42    1.30
   0   8  -4   21.77    1.57
   0   8  -4   21.06    1.54
   0   8  -4   21.31    1.58
   0   8  -4   23.42    1.62
   0   8  -4   23.95    1.57
   0   8  -4   24.09    1.40
   0   8  -4   22.53    1.66
   0   8  -4   22.38    1.66
   0   8  -4   24.01    1.65
   0   8  -4   21.42    1.63
   0  -8  -4   22.59    1.44
   0  -8   4   23.50    1.63
   0  -8  -4   21.86    1.47
   0  -8  -4   21.26    1.37
   0  -8  -4   20.79    1.21
   0  -8  -5   80.41    3.05
   0  -8  -5   84.40    3.05
   0  -8  -5   81.46    3.12
   0   8   5   84.19    3.40
   0  -8   5   82.01    3.29
   0  -8  -5   84.06    3.22
   0  -8  -5   81.95    3.19
   0   8  -5   83.21    3.20
   0  -8   5   77.46    2.70
   0   8   5   75.22    2.67
   0  -8   5   72.02    2.64
   0   8   5   78.67    2.69
   0  -8  -5   80.32    3.03
   0  -8  -5   81.99    2.74
   0   8  -5   86.49    3.31
   0   8  -5   81.29    3.22
   0   8  -5   82.22    3.34
   0   8  -5   83.57    3.36
   0   8  -5   84.43    3.37
   0   8  -5   78.08    3.35
   0   8  -6   10.27    1.25
   0  -8  -6   11.09    1.06
   0  -8  -6   12.14    1.15
   0  -8  -6   11.16    1.25
   0  -8   6   12.14    1.31
   0   8   6   10.68    1.27
   0  -8  -6   12.38    1.26
   0   8  -6   10.81    1.21
   0  -8  -6   11.40    1.19
   0  -8  -6   13.47    1.21
   0  -8  -6   10.76    1.17
   0  -8  -6   12.13    1.19
   0  -8   6   10.66    0.98
   0  -8   6   10.96    1.00
   0   8   6   10.99    0.98
   0   8   6   10.00    0.94
   0  -8  -6   13.20    1.14
   0  -8  -6   11.97    1.17
   0  -8  -6   11.36    1.24
   0   8  -6   11.69    1.35
   0  -8  -6   10.48    1.22
   0   8   6   10.30    1.13
   0  -8  -6   11.73    1.24
   0   8  -6   10.59    1.16
   0   8  -6   10.10    1.22
   0  -8  -6   10.60    0.95
   0  -8  -6   12.45    1.07
   0  -8  -7   83.72    3.45
   0  -8  -7   80.49    3.38
   0  -8   7   81.80    3.19
   0   8   7   76.58    3.09
   0  -8  -7   81.76    3.36
   0   8   7   76.12    3.34
   0  -8  -7   79.54    3.39
   0   8  -7   77.39    3.57
   0   8  -7   84.79    3.67
   0   8  -7   74.74    3.56
   0  -8  -7   82.39    3.36
   0   8   7   76.29    3.60
   0  -8  -7   77.93    3.40
   0  -8   7   79.40    3.44
   0  -8  -7   86.98    3.57
   0  -8  -7   76.80    3.34
   0  -8  -7   81.27    3.42
   0  -8  -7   78.77    3.13
   0  -8  -8  176.44    5.95
   0  -8  -8  174.25    5.89
   0  -8  -8  173.87    5.84
   0  -8   8  168.43    5.53
   0  -8   8  171.21    5.55
   0   8   8  173.60    5.56
   0   8   8  174.91    5.56
   0  -8  -8  167.38    5.63
   0  -8  -8  179.65    5.86
   0  -8  -8  170.50    5.77
   0  -8  -8  178.57    5.85
   0   8  -8  181.30    5.90
   0   8  -8  185.11    6.25
   0  -8  -8  165.88    5.74
   0   8  -8  169.09    5.98
   0  -8  -8  173.44    5.81
   0  -8  -8  165.99    5.83
   0   8   8  177.67    6.26
   0  -8  -8  174.59    5.91
   0  -8  -8  166.37    5.84
   0  -8  -8  167.03    5.85
   0  -8  -8  175.16    5.88
   0  -8  -8  164.83    5.84
   0  -8  -9   40.81    2.58
   0  -8  -9   43.93    2.70
   0  -8  -9   39.67    2.57
   0  -8  -9   43.62    2.68
   0   8   9   43.52    2.86
   0  -8  -9   43.95    2.73
   0  -8  -9   46.86    2.75
   0   8   9   39.68    2.40
   0   8   9   37.93    2.39
   0  -8   9   42.90    2.52
   0  -8   9   44.61    2.55
   0  -8  -9   43.83    2.56
   0  -8  -9   43.61    2.66
   0  -8  -9   45.38    2.67
   0  -8  -9   44.60    2.73
   0   8  -9   36.97    2.63
   0   8  -9   43.59    2.74
   0  -8  -9   44.32    2.70
   0  -8  -9   41.99    2.65
   0  -8  -9   45.35    2.75
   0  -8  -9   40.58    2.61
   0  -8  -9   40.76    2.52
   0  -8  -9   41.51    2.55
   0  -8  -9   42.82    2.56
   0  -8  -9   42.25    2.54
   0   8  -9   40.26    2.72
   0  -8  -9   43.00    2.48
   0  -8  -9   42.69    2.66
   0  -8 -10  172.52    6.22
   0  -8 -10  161.48    6.10
   0  -8 -10  163.17    6.10
   0   8  10  167.94    6.56
   0   8  10  162.22    5.89
   0  -8  10  167.31    5.96
   0  -8  10  166.84    5.98
   0   8  10  156.39    5.82
   0  -8 -10  172.54    6.25
   0  -8 -10  170.77    6.02
   0  -8 -10  178.01    6.23
   0  -8 -10  164.35    6.21
   0   8 -10  170.75    6.69
   0   8 -10  167.81    6.33
   0   8 -10  170.98    6.24
   0  -8 -10  168.41    6.28
   0  -8 -10  173.04    5.99
   0  -8 -10  166.54    5.96
   0  -8 -10  161.04    5.83
   0  -8 -10  160.76    5.90
   0   8 -10  158.11    6.41
   0  -8 -10  175.61    6.34
   0  -8 -10  176.13    6.30
   0  -8 -10  169.67    6.28
   0  -8 -10  174.25    6.37
   0  -8 -10  167.10    6.26
   0  -8  11  225.60    7.62
   0   8  11  235.66    7.66
   0  -8 -11  234.05    7.84
   0  -8 -11  233.54    7.86
   0  -8 -11  216.81    7.56
   0   8  11  239.43    8.39
   0  -8 -11  216.83    7.61
   0  -8 -11  223.69    7.70
   0  -8  11  219.60    7.57
   0  -8 -11  227.65    7.78
   0   8  11  233.40    7.67
   0  -8 -11  242.80    8.01
   0  -8 -11  228.32    7.55
   0  -8 -11  226.00    7.89
   0  -8 -11  233.27    7.93
   0  -8 -11  232.30    7.96
   0  -8 -11  233.69    7.97
   0  -8 -11  214.90    7.62
   0   8 -12    1.69    1.18
   0  -8 -12    2.09    0.98
   0  -8 -12    4.92    1.21
   0  -8 -12    3.52    1.20
   0  -8 -12    2.68    1.11
   0  -8 -12    2.08    1.11
   0  -8 -12    2.41    1.12
   0  -8 -12    2.92    1.02
   0  -8 -12    1.79    0.95
   0  -8 -12    2.34    1.01
   0  -8 -12    2.79    1.02
   0  -8 -12    3.38    1.09
   0  -8 -12    1.45    0.94
   0  -8 -12    2.71    1.12
   0   8  12    3.06    0.99
   0  -8  12    3.84    1.05
   0  -8  12    1.22    0.90
   0   8  12    1.31    0.87
   0   8  12    2.53    0.96
   0  -8  12    4.32    1.07
   0   8 -13   24.19    2.39
   0  -8 -13   23.79    2.30
   0  -8 -13   29.18    2.45
   0  -8 -13   28.31    2.22
   0  -8  13   23.77    2.13
   0  -8 -13   25.09    2.22
   0   8  13   26.56    2.23
   0  -8 -13   31.37    2.51
   0  -8 -13   28.10    2.32
   0  -8 -13   25.53    2.32
   0  -8 -13   26.33    2.26
   0  -8  13   23.89    2.15
   0   8  13   22.97    2.09
   0  -8  13   24.28    2.16
   0   8  13   24.40    2.14
   0  -8 -13   24.82    2.35
   0  -8 -14   21.45    2.01
   0  -8 -14   22.31    1.95
   0  -8 -14   18.57    1.94
   0   8  14   18.65    1.83
   0  -8  14   19.30    1.87
   0  -8 -14   21.11    2.06
   0  -8 -14   21.00    2.02
   0  -8 -14   20.53    1.85
   0  -8 -14   22.11    2.06
   0   8  14   15.25    1.68
   0  -8  14   19.66    1.85
   0  -8 -14   22.03    1.97
   0  -8 -14   19.93    2.05
   0  -8 -15    6.11    1.09
   0  -8 -15    6.90    1.23
   0  -8  15    6.14    1.03
   0  -8 -15    5.45    1.15
   0  -8  15    5.09    1.01
   0  -8  15    5.90    1.05
   0   8 -15    6.97    1.45
   0  -8 -15    4.45    1.05
   0  -8 -15    4.90    1.02
   0  -8 -15    5.97    1.18
   0  -8 -16    4.66    0.99
   0  -8 -16    4.99    0.91
   0  -8  16    2.08    0.69
   0  -8 -16    4.49    0.86
   0   8 -16    4.72    1.08
   0   8 -17    1.69    0.70
   0  -9   0    0.25    0.51
   0  -9   0    0.32    0.54
   0   9   0    0.62    0.63
   0   9   0   -0.13    0.66
   0   9   0    0.05    0.60
   0   9   0    0.96    0.76
   0   9   0    0.19    0.67
   0   9   0   -0.27    0.64
   0   9   0    0.26    0.65
   0   9   1  582.01   14.58
   0   9  -1  592.27   14.23
   0   9  -1  623.56   14.60
   0   9  -1  601.30   14.58
   0   9   1  600.00   14.07
   0   9  -1  609.44   14.28
   0   9  -1  606.00   14.58
   0   9  -1  603.75   14.55
   0   9   1  617.71   14.15
   0   9  -1  616.61   14.43
   0   9  -1  587.20   14.69
   0   9  -1  609.31   14.64
   0   9  -1  593.11   14.29
   0   9  -1  577.95   14.42
   0   9  -1  611.92   14.49
   0   9   1  610.93   14.56
   0  -9  -1  617.71   14.24
   0  -9  -1  616.42   14.03
   0  -9   1  584.01   14.39
   0  -9  -1  602.22   14.34
   0  -9  -1  605.29   13.83
   0  -9   1  600.78   14.49
   0  -9  -1  606.65   13.91
   0  -9   1  616.88   14.51
   0  -9  -1  588.45   13.70
   0   9  -2  282.64    7.59
   0   9  -2  271.57    7.50
   0   9   2  270.41    7.53
   0   9  -2  274.21    7.49
   0   9  -2  266.38    7.27
   0   9  -2  264.70    7.12
   0  -9  -2  272.63    7.22
   0  -9   2  271.29    7.35
   0  -9  -2  273.96    6.96
   0   9  -2  262.42    7.62
   0   9  -2  275.42    7.46
   0   9  -2  261.88    7.25
   0   9  -2  269.93    7.47
   0   9   2  273.71    7.48
   0   9  -2  268.41    7.37
   0   9  -2  275.39    7.54
   0   9  -2  273.20    7.53
   0   9  -2  273.72    7.42
   0   9  -2  273.61    7.60
   0  -9  -2  274.77    6.73
   0  -9  -2  276.06    6.82
   0  -9  -2  274.57    6.94
   0  -9   2  263.91    7.40
   0  -9  -2  269.52    7.07
   0  -9   2  279.05    7.39
   0   9  -3   19.43    1.34
   0   9  -3   19.47    1.50
   0   9  -3   18.58    1.45
   0   9  -3   18.26    1.45
   0  -9  -3   22.65    1.49
   0  -9  -3   18.58    1.42
   0   9  -3   18.12    1.42
   0   9  -3   16.21    1.54
   0   9   3   18.95    1.48
   0   9  -3   18.88    1.43
   0   9  -3   19.11    1.52
   0   9  -3   20.32    1.54
   0   9  -3   18.12    1.45
   0   9  -3   18.94    1.59
   0   9  -3   19.07    1.53
   0   9  -3   17.72    1.51
   0   9  -3   20.08    1.61
   0  -9  -3   20.44    1.10
   0  -9   3   18.50    1.47
   0  -9  -3   21.85    1.30
   0  -9  -3   20.68    1.33
   0  -9  -3   20.70    1.37
   0  -9  -3   19.23    1.14
   0  -9  -3   20.06    1.25
   0  -9  -3   19.44    1.19
   0  -9  -3   18.01    1.23
   0   9  -4   18.94    1.35
   0   9  -4   18.40    1.51
   0   9  -4   19.30    1.52
   0  -9  -4   21.22    1.52
   0   9  -4   17.54    1.45
   0  -9  -4   20.97    1.50
   0  -9  -4   21.42    1.52
   0   9  -4   19.66    1.70
   0   9  -4   18.24    1.56
   0   9  -4   20.37    1.55
   0   9  -4   16.37    1.49
   0   9  -4   20.11    1.64
   0   9  -4   19.46    1.61
   0   9  -4   20.71    1.75
   0   9  -4   20.16    1.59
   0  -9  -4   19.42    1.19
   0  -9  -4   21.24    1.46
   0  -9  -4   20.79    1.43
   0   9   4   19.80    1.55
   0  -9   4   18.58    1.55
   0  -9  -4   21.17    1.37
   0  -9  -4   19.17    1.22
   0  -9  -4   19.83    1.34
   0  -9  -5   34.98    1.85
   0  -9  -5   32.49    1.89
   0  -9  -5   31.82    1.90
   0  -9  -5   33.92    1.98
   0   9   5   34.81    2.14
   0  -9  -5   29.69    1.89
   0  -9   5   33.54    2.10
   0   9  -5   36.55    2.27
   0   9  -5   34.53    2.23
   0   9  -5   36.40    2.17
   0   9  -5   33.13    2.06
   0  -9  -5   30.63    1.76
   0  -9  -5   30.77    1.92
   0  -9  -5   27.84    1.91
   0   9  -5   32.52    2.02
   0  -9  -5   31.74    1.74
   0  -9  -5   32.22    1.69
   0  -9  -5   35.12    1.87
   0   9  -5   36.82    2.36
   0   9  -5   35.14    2.08
   0  -9  -6   14.25    1.27
   0  -9  -6   15.03    1.23
   0  -9   6   13.45    1.38
   0   9   6   13.62    1.45
   0  -9  -6   12.24    1.34
   0  -9  -6   16.94    1.42
   0  -9  -6   12.45    1.29
   0  -9  -6   12.48    1.31
   0  -9  -6   12.48    1.32
   0  -9  -6   13.45    1.17
   0  -9  -6   14.48    1.21
   0   9  -6   14.37    1.52
   0   9  -6   14.43    1.67
   0   9  -6   15.54    1.60
   0  -9  -6   13.94    1.32
   0  -9  -6   12.43    1.24
   0  -9  -6   15.23    1.44
   0  -9  -6   11.87    1.26
   0   9  -6   13.40    1.38
   0  -9  -7   13.58    1.37
   0  -9  -7   11.93    1.30
   0  -9  -7   11.12    1.33
   0   9  -7    9.19    1.24
   0  -9  -7   13.30    1.35
   0  -9  -7   11.13    1.12
   0   9  -7   10.95    1.47
   0   9  -7   10.13    1.36
   0   9  -7   10.75    1.52
   0  -9  -7   12.56    1.32
   0   9   7   12.13    1.49
   0  -9  -7   11.71    1.36
   0  -9  -7   11.51    1.30
   0  -9  -7    8.71    1.11
   0   9  -7    9.28    1.18
   0  -9  -8   24.75    1.94
   0  -9  -8   21.25    1.81
   0  -9  -8   22.20    1.78
   0  -9  -8   21.32    1.74
   0  -9  -8   18.72    1.62
   0  -9  -8   23.06    1.84
   0  -9  -8   23.37    1.94
   0  -9  -8   19.96    1.82
   0   9   8   17.69    1.92
   0  -9  -8   21.75    1.88
   0   9  -8   19.20    1.95
   0   9  -8   18.21    1.88
   0   9  -8   20.84    2.06
   0  -9  -8   23.06    1.90
   0  -9  -8   23.64    1.88
   0  -9  -8   26.81    1.94
   0  -9  -8   25.67    1.96
   0  -9  -8   19.98    1.85
   0  -9  -8   22.47    1.92
   0  -9  -9   17.79    1.83
   0  -9  -9   19.40    1.83
   0  -9  -9   21.31    1.90
   0  -9  -9   19.66    1.82
   0  -9  -9   20.24    1.84
   0  -9  -9   15.87    1.70
   0  -9  -9   18.63    1.79
   0  -9  -9   20.26    1.85
   0  -9  -9   18.94    1.68
   0  -9  -9   22.98    1.91
   0  -9  -9   20.30    1.92
   0   9  -9   17.03    1.87
   0   9  -9   17.12    2.00
   0   9  -9   20.24    1.97
   0  -9  -9   20.69    1.91
   0  -9  -9   17.85    1.78
   0  -9  -9   16.95    1.75
   0  -9  -9   20.60    1.93
   0   9   9   24.77    2.20
   0  -9  -9   19.03    1.78
   0  -9  -9   20.39    1.67
   0  -9  -9   18.82    1.86
   0  -9 -10   65.08    3.60
   0  -9 -10   81.15    3.96
   0  -9 -10   66.72    3.67
   0  -9 -10   74.18    3.54
   0  -9 -10   66.69    3.59
   0  -9 -10   71.78    3.69
   0  -9 -10   69.45    3.72
   0   9 -10   72.10    3.80
   0   9 -10   69.00    4.05
   0   9 -10   70.86    3.84
   0  -9 -10   67.32    3.69
   0  -9 -10   72.99    3.49
   0  -9 -10   75.47    3.80
   0  -9 -10   72.53    3.63
   0  -9 -10   62.57    3.40
   0  -9 -10   68.49    3.58
   0   9  10   69.12    3.95
   0  -9 -10   72.30    3.78
   0  -9 -10   73.85    3.77
   0  -9 -11   22.92    2.26
   0  -9 -11   22.17    2.15
   0  -9 -11   21.96    2.12
   0  -9 -11   24.51    2.32
   0  -9 -11   24.05    2.24
   0  -9 -11   21.91    1.99
   0  -9 -11   26.31    2.30
   0  -9 -11   26.49    2.26
   0  -9 -11   24.86    2.21
   0  -9 -11   23.31    2.14
   0  -9 -11   24.51    2.21
   0   9  11   19.08    2.17
   0  -9 -11   24.24    2.21
   0  -9 -11   20.83    2.10
   0  -9 -12   35.95    2.71
   0  -9 -12   38.13    2.77
   0  -9 -12   40.83    2.86
   0  -9 -12   40.11    2.88
   0  -9 -12   40.10    2.86
   0  -9 -12   39.82    2.92
   0  -9 -12   42.65    3.03
   0  -9 -12   36.08    2.71
   0   9 -12   35.28    2.87
   0  -9 -12   38.60    2.83
   0  -9 -12   40.36    2.83
   0  -9 -12   37.46    2.73
   0  -9 -12   42.33    2.93
   0   9 -12   36.95    3.01
   0  -9 -12   41.95    2.91
   0   9 -13   32.20    2.94
   0  -9 -13   38.26    2.66
   0  -9 -13   31.41    2.59
   0  -9 -13   32.00    2.59
   0  -9 -13   35.36    2.73
   0  -9 -13   38.20    2.80
   0  -9 -13   33.52    2.47
   0  -9 -13   38.22    2.79
   0  -9 -13   34.91    2.53
   0  -9 -13   36.22    2.57
   0  -9 -13   29.08    2.41
   0  -9 -13   37.09    2.77
   0   9 -13   33.67    2.77
   0   9 -14    4.02    1.13
   0  -9 -14    5.00    1.09
   0  -9 -14    2.85    1.01
   0  -9 -14    1.45    1.00
   0  -9 -14    4.10    1.20
   0  -9 -14    5.08    1.04
   0  -9 -14    4.50    1.19
   0  -9 -14    3.08    1.09
   0  -9 -14    3.48    1.03
   0  -9 -14    2.96    1.02
   0   9 -14    5.78    1.44
   0  -9 -14    3.85    1.11
   0  -9 -14    4.76    1.24
   0  -9 -15    2.36    0.87
   0  -9 -15    1.47    0.89
   0  -9 -15    2.35    0.92
   0   9 -15    2.02    0.99
   0  -9 -15    1.33    0.88
   0  -9 -15    2.95    0.96
   0  -9 -15    2.21    0.79
   0  -9 -16   14.31    1.28
   0  -9 -16   15.59    1.29
   0  -9 -16   13.68    1.36
   0  -9 -16   15.71    1.38
   0  -9 -16   14.90    1.31
   0   9 -16   14.38    1.50
   0   9 -16   10.34    1.31
   0   9 -17    6.71    0.92
   0  10   0  274.96    7.16
   0 -10   0  240.20    7.11
   0 -10   0  244.43    7.21
   0  10   0  259.87    7.11
   0  10   0  262.14    7.00
   0  10   0  258.94    7.34
   0  10   0  274.85    7.49
   0  10   0  268.94    7.29
   0  10   0  267.05    7.09
   0  10   0  262.15    7.31
   0  10  -1  128.30    4.11
   0  10  -1  128.85    4.38
   0  10  -1  119.36    4.33
   0  10   1  125.20    3.92
   0  10  -1  129.09    4.45
   0  10  -1  128.14    4.11
   0  10   1  133.23    4.50
   0  10  -1  130.08    4.19
   0  10  -1  130.64    4.32
   0  10  -1  118.55    4.20
   0  10   1  129.66    4.36
   0 -10  -1  124.90    4.02
   0 -10  -1  128.83    3.85
   0 -10   1  124.25    4.19
   0  10  -1  129.45    4.44
   0  10  -1  135.96    4.43
   0  10  -1  129.02    4.24
   0  10   1  133.68    4.05
   0 -10   1  125.72    4.26
   0 -10   1  122.01    4.23
   0 -10  -1  127.43    3.77
   0 -10  -1  115.20    4.08
   0 -10  -1  126.45    3.70
   0 -10  -1  118.75    3.53
   0 -10  -1  123.99    3.64
   0  10   2  428.06   10.51
   0  10   2  443.36   11.24
   0  10  -2  418.97   11.13
   0  10  -2  421.70   10.73
   0  10  -2  430.25   10.90
   0  10  -2  430.61   11.12
   0  10  -2  415.22   11.10
   0  10  -2  408.97   10.98
   0  10  -2  424.04   10.89
   0  10  -2  425.99   11.06
   0  10   2  436.37   11.13
   0  10  -2  418.38   11.08
   0 -10  -2  430.66   10.45
   0 -10   2  428.16   11.10
   0 -10  -2  447.68   10.70
   0 -10   2  454.43   11.09
   0 -10   2  436.07   11.02
   0 -10  -2  432.88   10.51
   0 -10  -2  443.11   10.86
   0  10  -2  444.75   11.12
   0  10  -2  420.30   11.14
   0  10  -2  413.62   11.29
   0  10  -2  428.53   11.23
   0 -10  -2  432.94   10.32
   0 -10  -2  436.46   10.21
   0  10  -3  249.60    6.85
   0  10  -3  249.46    7.27
   0  10  -3  268.09    7.35
   0  10  -3  247.97    7.13
   0  10  -3  238.90    7.46
   0  10  -3  256.90    7.13
   0  10  -3  238.37    7.12
   0  10  -3  244.85    7.25
   0  10   3  258.57    7.30
   0  10  -3  246.91    7.21
   0 -10  -3  252.25    6.88
   0 -10  -3  251.40    6.83
   0 -10   3  243.46    7.22
   0 -10   3  249.13    7.11
   0 -10  -3  253.50    6.71
   0  10  -3  243.97    7.31
   0  10  -3  248.09    7.39
   0  10  -3  247.85    7.22
   0  10  -3  259.30    7.45
   0 -10  -3  247.07    7.03
   0 -10  -3  243.96    6.92
   0 -10  -3  243.96    7.01
   0 -10  -3  242.01    6.65
   0 -10  -3  247.67    6.64
   0 -10  -3  246.53    6.45
   0 -10  -3  254.88    6.57
   0  10  -4  636.30   15.97
   0  10  -4  631.34   15.40
   0 -10  -4  647.39   15.74
   0 -10  -4  671.57   15.87
   0 -10  -4  635.46   15.77
   0  10  -4  615.96   16.26
   0  10  -4  644.32   16.04
   0  10   4  648.99   16.00
   0  10  -4  650.36   15.83
   0  10  -4  630.77   15.98
   0  10   4  619.85   16.00
   0 -10  -4  656.93   15.63
   0 -10   4  659.63   16.11
   0  10  -4  641.98   16.20
   0  10  -4  649.63   16.25
   0 -10  -4  640.77   15.46
   0 -10  -4  639.80   15.32
   0 -10  -4  664.04   15.18
   0 -10  -4  676.14   15.44
   0 -10  -5  109.89    3.76
   0 -10  -5  104.28    3.79
   0 -10   5  110.39    4.20
   0 -10  -5  106.18    3.99
   0  10   5   86.33    3.92
   0 -10  -5  107.21    3.90
   0 -10  -5  105.31    3.92
   0  10  -5   90.56    4.09
   0  10  -5   94.93    4.11
   0  10  -5   93.65    4.01
   0  10  -5   87.54    3.90
   0 -10  -5  108.13    3.72
   0 -10  -5  106.80    4.00
   0 -10  -5  113.68    4.06
   0 -10  -5  104.84    3.96
   0  10  -5   88.43    4.15
   0 -10  -5  108.38    3.76
   0 -10  -5  105.98    3.67
   0  10  -5   88.49    3.86
   0 -10  -6  101.22    3.91
   0 -10  -6   98.02    3.77
   0 -10  -6  103.87    4.00
   0 -10  -6  101.10    4.03
   0  10   6   96.15    4.14
   0  10  -6   91.98    4.17
   0  10  -6   98.19    4.17
   0  10  -6   97.39    4.30
   0  10  -6   99.06    4.05
   0 -10  -6  102.04    3.91
   0 -10  -6  101.19    3.83
   0 -10  -6   96.13    3.98
   0 -10  -6  101.44    4.02
   0 -10  -6  100.50    3.76
   0 -10  -6  102.64    3.84
   0  10  -6   84.42    4.22
   0  10  -6   99.13    4.07
   0  10  -6   96.23    4.16
   0 -10  -7   54.63    2.78
   0 -10  -7   49.62    2.75
   0 -10  -7   54.03    2.94
   0 -10  -7   52.18    2.88
   0  10   7   56.34    3.15
   0  10  -7   55.32    3.37
   0 -10  -7   50.96    2.72
   0 -10  -7   54.41    2.84
   0 -10  -7   53.09    2.91
   0 -10  -7   51.76    2.84
   0 -10  -7   53.83    2.73
   0 -10  -7   56.28    2.94
   0  10  -7   58.08    3.31
   0  10  -7   59.04    3.18
   0 -10  -7   50.94    2.66
   0  10  -7   58.77    3.20
   0 -10  -8   80.56    3.63
   0 -10  -8   79.54    3.73
   0 -10  -8   80.70    3.73
   0 -10  -8   73.09    3.60
   0 -10  -8   69.50    3.54
   0 -10  -8   79.14    3.57
   0 -10  -8   79.42    3.58
   0 -10  -8   76.23    3.70
   0  10  -8   72.70    4.00
   0  10  -8   71.06    3.81
   0  10  -8   67.52    3.69
   0 -10  -8   82.00    3.82
   0 -10  -8   79.12    3.65
   0 -10  -8   77.55    3.73
   0  10   8   82.27    4.08
   0 -10  -8   73.77    3.64
   0 -10  -8   83.14    3.86
   0 -10  -8   82.91    3.62
   0  10  -8   75.44    3.87
   0  10  -8   73.29    3.61
   0 -10  -9    0.24    0.69
   0 -10  -9    0.80    0.87
   0  10  -9    1.61    1.00
   0  10  -9    2.38    1.11
   0  10  -9    2.06    1.08
   0  10   9    0.92    0.84
   0 -10  -9    1.42    0.98
   0 -10  -9    0.52    0.84
   0 -10  -9    1.32    0.90
   0 -10  -9    0.86    0.76
   0 -10  -9    1.18    0.91
   0 -10  -9    1.56    0.86
   0 -10  -9    0.64    0.82
   0 -10  -9    1.00    0.88
   0 -10  -9    0.73    0.78
   0 -10  -9    0.75    0.85
   0 -10  -9    1.23    0.81
   0 -10  -9    1.79    0.84
   0 -10  -9    1.64    0.94
   0 -10  -9    1.31    0.84
   0 -10  -9    0.93    0.90
   0  10  -9    0.15    0.83
   0 -10 -10  228.95    7.65
   0  10 -10  221.30    8.27
   0  10 -10  207.21    7.50
   0  10 -10  203.99    7.86
   0  10 -10  195.63    7.47
   0 -10 -10  218.09    7.50
   0 -10 -10  210.93    7.41
   0  10  10  210.82    7.89
   0 -10 -10  215.39    7.51
   0 -10 -10  215.33    7.38
   0 -10 -10  221.48    7.56
   0 -10 -10  197.52    7.13
   0 -10 -10  202.97    7.20
   0 -10 -10  209.66    7.22
   0 -10 -10  221.68    7.36
   0 -10 -10  224.45    7.41
   0 -10 -10  209.17    7.38
   0 -10 -10  212.07    7.46
   0  10 -10  217.08    7.73
   0 -10 -11   85.54    4.34
   0  10 -11   76.70    4.66
   0  10 -11   78.25    4.15
   0  10 -11   79.43    4.50
   0 -10 -11   82.89    4.20
   0 -10 -11   86.97    4.29
   0 -10 -11   88.63    4.33
   0 -10 -11   89.19    4.42
   0 -10 -11   80.82    4.24
   0 -10 -11   93.73    4.41
   0 -10 -11   83.84    4.35
   0 -10 -11   85.15    4.11
   0 -10 -11   86.17    4.16
   0 -10 -11   86.09    4.25
   0 -10 -11   86.33    4.33
   0 -10 -11   85.16    4.22
   0  10 -11   80.54    4.39
   0 -10 -12   20.38    2.08
   0 -10 -12   21.47    2.23
   0 -10 -12   23.57    2.25
   0 -10 -12   20.09    2.11
   0 -10 -12   23.11    2.20
   0 -10 -12   22.81    2.09
   0 -10 -12   20.83    2.15
   0  10 -12   23.64    2.56
   0 -10 -12   19.88    2.07
   0 -10 -12   19.53    2.01
   0 -10 -12   22.86    2.19
   0 -10 -12   23.47    2.20
   0  10 -12   24.05    2.45
   0  10 -13   38.22    3.00
   0 -10 -13   48.39    3.14
   0 -10 -13   45.44    3.06
   0 -10 -13   49.25    3.11
   0 -10 -13   45.94    3.06
   0 -10 -13   48.01    3.02
   0 -10 -13   53.44    3.15
   0 -10 -13   45.83    2.91
   0 -10 -13   49.71    3.13
   0  10 -13   46.24    3.41
   0  10 -14    7.27    1.39
   0 -10 -14    7.85    1.25
   0 -10 -14    4.58    1.15
   0 -10 -14    7.22    1.32
   0 -10 -14    6.61    1.18
   0 -10 -14    6.78    1.24
   0 -10 -14    7.70    1.32
   0 -10 -14    9.18    1.37
   0 -10 -14    7.07    1.27
   0 -10 -14    9.83    1.41
   0 -10 -14    6.91    1.24
   0  10 -14    6.33    1.51
   0 -10 -14    6.76    1.29
   0 -10 -15   10.00    1.28
   0 -10 -15   10.01    1.28
   0 -10 -15    8.93    1.29
   0 -10 -15   10.25    1.31
   0  10 -15   11.16    1.55
   0  10 -15   10.73    1.55
   0 -10 -15    9.78    1.20
   0 -10 -15   10.20    1.35
   0 -10 -15    9.52    1.30
   0 -10 -16   17.11    1.38
   0 -10 -16   17.27    1.35
   0 -10 -16   18.37    1.48
   0 -10 -16   20.18    1.42
   0  10 -16   17.23    1.52
   0  10 -16   17.51    1.57
   0 -11   0    0.40    0.56
   0  11   0   -0.75    0.64
   0  11   0   -0.49    0.82
   0  11   0   -0.07    0.71
   0  11   0   -0.07    0.75
   0  11   0    0.07    0.57
   0  11   0   -0.27    0.75
   0 -11   0   -0.08    0.63
   0 -11   0   -0.05    0.35
   0 -11   0   -0.93    0.62
   0  11   0    0.43    0.71
   0  11   0    0.36    0.60
   0  11  -1   19.95    1.56
   0  11  -1   23.65    1.61
   0  11   1   23.65    1.80
   0  11  -1   21.24    1.70
   0  11   1   22.55    1.50
   0  11  -1   19.70    1.72
   0  11  -1   23.35    1.77
   0 -11  -1   28.37    1.65
   0 -11   1   25.64    1.71
   0  11   1   20.76    1.70
   0  11   1   24.51    1.70
   0  11  -1   23.66    1.67
   0  11  -1   21.40    1.66
   0  11  -1   31.13    1.95
   0 -11  -1   28.34    1.39
   0 -11   1   25.49    1.73
   0 -11  -1   26.04    1.37
   0 -11  -1   27.65    1.44
   0 -11   1   25.68    1.72
   0  11   1   24.22    1.56
   0  11  -1   22.21    1.64
   0  11  -2   89.27    3.63
   0  11  -2   81.63    3.59
   0  11  -2   82.37    3.35
   0  11   2   82.62    3.06
   0  11   2   87.70    3.65
   0  11  -2   87.98    3.34
   0 -11  -2   87.92    3.04
   0 -11   2   90.34    3.53
   0 -11   2   83.32    3.52
   0 -11  -2   93.06    3.26
   0 -11   2   82.37    3.42
   0 -11  -2   87.93    3.36
   0 -11  -2   90.32    3.39
   0 -11  -2   89.70    3.30
   0  11  -2   85.28    3.55
   0  11   2   86.02    3.57
   0  11  -2   87.38    3.54
   0  11  -2   87.92    3.59
   0  11  -2   83.67    3.39
   0  11  -2   85.74    3.60
   0  11  -2   84.80    3.64
   0  11  -2   82.22    3.70
   0 -11  -2   87.86    2.92
   0  11  -3  194.73    6.10
   0  11  -3  193.20    6.32
   0  11   3  183.81    5.48
   0  11  -3  201.10    6.28
   0  11  -3  192.55    5.81
   0  11  -3  196.42    6.22
   0  11   3  188.39    6.20
   0  11  -3  192.52    6.22
   0  11  -3  193.64    6.13
   0 -11  -3  201.28    5.81
   0 -11  -3  195.25    5.64
   0 -11   3  193.93    6.24
   0  11  -3  201.38    6.46
   0  11  -3  200.40    6.38
   0  11  -3  192.77    6.47
   0 -11  -3  196.38    6.00
   0 -11  -3  206.22    6.07
   0 -11  -3  196.54    5.93
   0 -11  -3  194.27    5.63
   0 -11  -3  202.78    5.61
   0  11  -4   54.58    2.46
   0  11  -4   50.64    2.72
   0  11  -4   52.16    2.76
   0 -11  -4   45.78    2.48
   0 -11  -4   42.94    2.38
   0  11  -4   49.84    2.91
   0  11  -4   51.44    2.77
   0  11  -4   47.03    2.66
   0  11   4   48.57    2.71
   0 -11   4   47.62    2.65
   0 -11  -4   50.77    2.46
   0 -11  -4   47.73    2.38
   0  11  -4   49.88    2.71
   0  11  -4   51.39    2.84
   0  11  -4   49.60    2.79
   0  11  -4   50.39    2.82
   0 -11  -4   42.93    2.21
   0 -11  -4   44.38    2.15
   0 -11  -4   46.90    2.25
   0 -11  -5   94.29    3.63
   0 -11  -5   89.62    3.66
   0 -11  -5   94.70    3.90
   0 -11  -5   98.78    3.89
   0  11   5  100.55    4.19
   0  11  -5  104.16    4.41
   0  11  -5  105.25    4.28
   0  11  -5   96.19    4.24
   0  11  -5  100.47    4.06
   0 -11  -5  106.13    3.73
   0 -11  -5   97.30    3.93
   0 -11  -5   99.23    3.96
   0 -11  -5   95.46    3.94
   0  11  -5   96.59    4.40
   0 -11  -5   94.32    3.64
   0 -11  -5   95.75    3.57
   0  11  -5  111.82    4.32
   0  11  -5   93.79    4.03
   0 -11  -6    5.38    0.93
   0 -11  -6    5.72    1.04
   0  11   6    3.78    1.03
   0 -11  -6    4.75    0.99
   0 -11  -6    5.40    1.07
   0  11  -6    3.83    1.13
   0  11  -6    5.44    1.18
   0 -11  -6    4.85    0.91
   0 -11  -6    5.44    0.96
   0 -11  -6    5.42    1.15
   0 -11  -6    5.79    1.09
   0  11   6    3.94    0.97
   0  11  -6    2.61    1.09
   0 -11  -6    5.66    0.96
   0 -11  -6    6.64    1.14
   0 -11  -6    5.60    0.89
   0  11  -6    5.14    1.10
   0 -11  -7    1.13    0.64
   0 -11  -7    0.54    0.67
   0  11   7    0.54    0.83
   0 -11  -7    1.99    0.90
   0 -11  -7    1.49    0.95
   0 -11  -7    2.04    0.74
   0 -11  -7    1.00    0.66
   0 -11  -7    0.74    0.64
   0 -11  -7    1.38    0.87
   0 -11  -7    0.88    0.67
   0 -11  -7    0.58    0.80
   0  11  -7    0.97    0.98
   0  11  -7    1.30    1.03
   0  11  -7    2.49    1.11
   0  11  -7    2.00    1.07
   0  11  -7    0.12    0.74
   0  11  -7    1.43    0.82
   0 -11  -8  198.24    6.94
   0 -11  -8  199.44    6.94
   0 -11  -8  195.03    6.82
   0  11   8  204.16    7.29
   0 -11  -8  193.26    6.83
   0 -11  -8  201.75    6.61
   0 -11  -8  201.23    6.85
   0 -11  -8  199.05    6.63
   0 -11  -8  192.49    6.69
   0 -11  -8  197.68    6.82
   0 -11  -8  185.50    6.70
   0 -11  -8  203.23    6.64
   0 -11  -8  197.10    6.59
   0 -11  -8  193.84    6.85
   0  11  -8  201.63    7.42
   0  11  -8  195.65    7.22
   0  11  -8  196.57    7.10
   0  11  -8  209.89    7.66
   0  11  -8  198.69    6.89
   0  11  -8  202.29    7.13
   0  11  -9   21.65    2.48
   0  11  -9   20.26    2.17
   0  11  -9   24.91    2.44
   0  11  -9   25.11    2.30
   0 -11  -9   28.40    2.34
   0 -11  -9   28.74    2.21
   0 -11  -9   26.52    2.24
   0  11   9   23.97    2.34
   0 -11  -9   27.44    2.30
   0 -11  -9   22.70    2.12
   0 -11  -9   26.70    2.15
   0 -11  -9   26.75    2.33
   0 -11  -9   28.12    2.27
   0 -11  -9   25.34    2.16
   0 -11  -9   27.02    2.14
   0 -11  -9   27.05    2.21
   0 -11  -9   27.44    2.26
   0 -11  -9   26.32    2.25
   0 -11  -9   26.28    2.11
   0 -11  -9   26.12    2.10
   0 -11  -9   27.42    2.22
   0 -11  -9   28.85    2.37
   0  11  -9   24.47    2.10
   0  11  -9   23.24    2.27
   0  11 -10   79.79    4.69
   0 -11 -10   77.29    4.05
   0  11 -10   80.88    4.31
   0  11 -10   87.40    4.35
   0  11  10   87.41    4.53
   0 -11 -10   75.34    4.02
   0 -11 -10   81.71    4.16
   0 -11 -10   79.01    4.04
   0 -11 -10   72.37    3.95
   0 -11 -10   76.64    4.06
   0 -11 -10   78.60    3.99
   0 -11 -10   76.58    3.95
   0 -11 -10   76.30    3.91
   0 -11 -10   77.06    3.88
   0 -11 -10   77.57    3.89
   0 -11 -10   81.11    4.11
   0 -11 -10   72.36    3.96
   0  11 -10   83.50    4.33
   0 -11 -11  111.42    5.17
   0 -11 -11  124.28    5.37
   0 -11 -11  124.31    5.40
   0  11  11  137.02    5.66
   0 -11 -11  124.25    5.28
   0 -11 -11  116.57    5.31
   0 -11 -11  120.15    5.37
   0 -11 -11  111.68    5.20
   0 -11 -11  126.76    5.44
   0 -11 -11  125.59    5.38
   0  11 -11  118.90    5.47
   0 -11 -11  125.22    5.19
   0 -11 -11  117.38    5.10
   0 -11 -11  133.75    5.48
   0 -11 -11  123.17    5.34
   0  11 -11  132.78    6.13
   0  11 -11  124.16    5.49
   0  11 -11  126.59    5.84
   0  11 -11  122.07    5.40
   0  11 -12   21.89    2.55
   0 -11 -12   27.15    2.42
   0 -11 -12   32.96    2.58
   0 -11 -12   26.38    2.35
   0 -11 -12   24.88    2.33
   0 -11 -12   25.05    2.27
   0 -11 -12   25.92    2.29
   0  11 -12   22.77    2.43
   0 -11 -12   26.96    2.31
   0 -11 -12   21.77    2.13
   0 -11 -12   24.18    2.26
   0 -11 -12   27.71    2.37
   0 -11 -12   22.12    2.26
   0 -11 -13   11.94    1.65
   0 -11 -13   12.58    1.71
   0 -11 -13   11.43    1.60
   0 -11 -13   11.82    1.55
   0 -11 -13   11.43    1.64
   0 -11 -13   13.35    1.58
   0 -11 -13   11.80    1.62
   0  11 -13    9.18    1.59
   0  11 -14   14.07    1.84
   0 -11 -14   16.46    1.64
   0 -11 -14   13.64    1.66
   0 -11 -14   12.79    1.56
   0  11 -14   14.05    1.67
   0  11 -14   12.83    1.77
   0 -11 -14   13.81    1.63
   0 -11 -14   13.58    1.52
   0 -11 -14   12.76    1.55
   0 -11 -14   14.61    1.63
   0 -11 -14   14.87    1.64
   0 -11 -14   13.68    1.66
   0 -11 -14   14.40    1.66
   0 -11 -14   15.55    1.63
   0 -11 -15   14.99    1.41
   0 -11 -15   18.29    1.57
   0 -11 -15   14.64    1.49
   0 -11 -15   17.73    1.58
   0 -11 -15   17.31    1.59
   0 -11 -15   15.25    1.47
   0  11 -15   13.04    1.66
   0  11 -15   16.47    1.72
   0 -11 -16    3.29    0.67
   0 -11 -16    4.03    0.71
   0  11 -16    1.80    0.69
   0  11 -16    1.29    0.65
   0 -12   0    3.51    0.85
   0  12   0    2.47    0.92
   0  12   0    2.19    0.84
   0  12   0    2.63    0.90
   0  12   0    2.91    0.91
   0  12   0    1.66    0.75
   0  12   0    2.26    0.86
   0  12   0    2.05    0.72
   0 -12   0    4.18    0.82
   0 -12   0    3.22    0.73
   0  12   1   31.01    1.81
   0  12  -1   26.08    2.01
   0  12   1   32.74    2.16
   0  12   1   28.95    1.96
   0  12  -1   30.42    1.92
   0  12  -1   33.54    2.21
   0  12  -1   29.85    1.93
   0  12   1   29.76    2.03
   0  12  -1   32.28    2.10
   0  12   1   28.83    2.00
   0  12   1   29.05    1.86
   0 -12   1   29.28    1.96
   0 -12  -1   30.54    1.85
   0 -12  -1   29.57    1.59
   0 -12  -1   32.52    1.76
   0 -12   1   30.73    2.02
   0 -12  -2   33.37    1.84
   0 -12   2   31.19    2.12
   0 -12  -2   32.83    1.74
   0  12  -2   34.01    2.31
   0  12  -2   28.20    2.18
   0  12  -2   35.20    2.28
   0  12  -2   31.57    2.11
   0  12  -2   34.60    2.25
   0  12  -2   33.39    2.25
   0  12   2   33.66    1.83
   0  12  -2   31.07    2.19
   0  12   2   36.16    2.36
   0  12  -2   29.69    1.98
   0  12  -2   34.45    2.04
   0  12   2   35.61    2.25
   0  12  -2   30.53    2.13
   0  12  -2   31.82    2.18
   0 -12  -2   31.71    1.71
   0 -12  -2   32.25    1.91
   0 -12  -2   34.74    2.04
   0 -12  -2   35.62    2.04
   0 -12  -3  423.32   11.13
   0 -12  -3  421.27   11.01
   0 -12  -3  428.33   11.16
   0  12  -3  414.61   11.19
   0  12   3  414.18   11.40
   0  12  -3  398.42   11.32
   0 -12  -3  422.74   10.56
   0  12  -3  430.54   11.49
   0  12  -3  417.17   10.92
   0  12  -3  408.15   11.15
   0  12  -3  440.19   11.51
   0  12  -3  413.12   11.49
   0  12  -3  431.01   11.45
   0  12  -3  409.48   11.76
   0  12  -3  416.01   11.61
   0  12  -3  421.00   11.55
   0 -12  -3  414.10   10.89
   0 -12  -3  433.24   10.85
   0 -12  -3  430.51   10.68
   0 -12   3  400.12   11.38
   0 -12  -3  408.59   10.59
   0 -12  -4    9.84    1.25
   0 -12  -4    9.48    1.25
   0  12  -4    9.79    1.51
   0 -12  -4   11.28    1.12
   0 -12  -4   11.16    1.22
   0  12  -4   10.78    1.45
   0  12  -4    9.89    1.44
   0  12  -4    8.03    1.32
   0  12  -4   12.16    1.56
   0  12  -4   11.69    1.39
   0  12  -4    9.84    1.23
   0  12  -4   10.00    1.30
   0 -12  -4    9.80    1.04
   0 -12  -4   10.19    1.12
   0  12  -4   10.47    1.35
   0 -12  -5    6.54    0.97
   0 -12  -5    5.19    0.88
   0 -12  -5    4.26    1.05
   0 -12  -5    6.03    1.03
   0 -12  -5    5.62    1.01
   0 -12  -5    5.76    0.87
   0 -12  -5    6.58    1.14
   0 -12  -5    6.32    1.09
   0 -12  -5    4.83    1.05
   0  12  -5    3.10    1.14
   0  12  -5    3.72    1.12
   0  12   5    5.55    1.15
   0 -12  -5    4.78    0.91
   0  12  -5    3.28    1.15
   0  12  -5    4.19    1.23
   0  12  -5    4.41    1.03
   0 -12  -6   69.00    3.26
   0 -12  -6   73.38    3.25
   0 -12  -6   72.12    3.51
   0 -12  -6   72.30    3.43
   0 -12  -6   74.34    3.52
   0  12   6   74.69    3.81
   0  12  -6   69.90    3.88
   0  12  -6   69.75    3.84
   0  12  -6   74.48    3.80
   0  12  -6   71.24    3.82
   0  12   6   78.52    3.81
   0  12  -6   73.02    3.60
   0 -12  -6   77.67    3.43
   0 -12  -6   67.72    3.14
   0 -12  -6   67.14    3.52
   0 -12  -6   74.85    3.60
   0  12  -6   68.76    3.93
   0 -12  -6   74.00    3.51
   0 -12  -6   74.62    3.18
   0  12  -6   72.06    3.67
   0  12  -6   71.82    3.66
   0 -12  -7   50.37    2.73
   0 -12  -7   52.89    3.02
   0 -12  -7   49.86    3.00
   0  12   7   55.21    3.30
   0  12  -7   49.15    3.15
   0  12  -7   52.18    3.34
   0  12  -7   56.07    3.42
   0  12   7   57.87    3.31
   0 -12  -7   47.01    2.73
   0 -12  -7   51.27    2.88
   0 -12  -7   46.98    2.68
   0 -12  -7   53.89    2.92
   0 -12  -7   49.82    2.91
   0 -12  -7   50.70    3.00
   0 -12  -7   47.33    2.89
   0 -12  -7   46.86    2.67
   0 -12  -7   52.34    3.00
   0  12  -7   51.94    3.44
   0  12  -7   60.01    3.27
   0  12  -7   54.28    3.25
   0 -12  -8   33.33    2.31
   0 -12  -8   35.49    2.59
   0  12   8   34.86    2.71
   0 -12  -8   38.34    2.65
   0 -12  -8   33.17    2.50
   0  12  -8   29.53    2.58
   0  12  -8   27.18    2.57
   0  12  -8   28.82    2.51
   0  12   8   29.14    2.45
   0 -12  -8   31.08    2.43
   0 -12  -8   33.55    2.40
   0 -12  -8   31.78    2.28
   0 -12  -8   32.66    2.47
   0 -12  -8   33.80    2.51
   0 -12  -8   31.87    2.44
   0 -12  -8   33.88    2.33
   0 -12  -8   35.55    2.34
   0 -12  -8   33.20    2.49
   0  12  -8   29.63    2.75
   0  12  -8   32.05    2.59
   0  12  -8   28.37    2.33
   0  12  -9   64.81    4.16
   0  12   9   59.93    3.64
   0  12  -9   64.88    3.76
   0  12  -9   59.60    3.69
   0 -12  -9   53.98    3.14
   0 -12  -9   58.36    3.27
   0 -12  -9   58.78    3.46
   0  12   9   53.77    3.65
   0 -12  -9   57.04    3.46
   0 -12  -9   58.25    3.45
   0 -12  -9   57.89    3.39
   0 -12  -9   55.04    3.21
   0 -12  -9   59.19    3.43
   0 -12  -9   60.25    3.44
   0 -12  -9   53.62    3.31
   0 -12  -9   62.96    3.51
   0 -12  -9   57.83    3.20
   0 -12  -9   61.12    3.31
   0 -12  -9   65.01    3.46
   0 -12  -9   63.55    3.59
   0  12  -9   61.38    3.48
   0  12  -9   58.07    3.61
   0  12 -10   17.88    2.36
   0  12  10   15.24    1.89
   0 -12 -10   19.28    2.09
   0  12 -10   13.28    1.99
   0  12 -10   14.51    1.94
   0  12 -10   15.41    1.98
   0 -12 -10   17.29    2.00
   0 -12 -10   17.11    1.95
   0 -12 -10   13.24    1.81
   0 -12 -10   17.72    1.88
   0 -12 -10   17.30    1.93
   0 -12 -10   17.16    1.88
   0 -12 -10   18.36    1.83
   0 -12 -10   17.69    1.80
   0 -12 -10   14.92    1.79
   0 -12 -10   14.69    1.87
   0  12 -10   14.56    1.86
   0 -12 -11   31.85    2.62
   0 -12 -11   34.20    2.72
   0 -12 -11   37.21    2.71
   0 -12 -11   33.68    2.68
   0 -12 -11   37.77    2.77
   0  12 -11   34.32    2.78
   0  12 -11   31.36    2.85
   0  12  11   33.22    2.75
   0 -12 -11   37.44    2.78
   0 -12 -11   35.07    2.74
   0 -12 -11   34.09    2.68
   0  12 -11   29.04    2.91
   0 -12 -11   36.05    2.57
   0  12 -12    6.52    1.57
   0 -12 -12    8.39    1.36
   0 -12 -12    8.01    1.38
   0 -12 -12    7.75    1.36
   0 -12 -12    7.11    1.37
   0 -12 -12    5.87    1.19
   0 -12 -12    8.74    1.51
   0 -12 -12    6.89    1.41
   0 -12 -12    6.64    1.33
   0 -12 -12    7.83    1.45
   0 -12 -12    7.26    1.45
   0 -12 -12    6.85    1.32
   0  12 -12    5.95    1.49
   0 -12 -12    6.66    1.37
   0 -12 -13   18.02    1.96
   0 -12 -13   18.26    1.85
   0 -12 -13   19.12    1.92
   0 -12 -13   23.60    2.05
   0 -12 -13   19.06    1.89
   0 -12 -13   17.96    1.87
   0 -12 -13   16.90    1.84
   0 -12 -13   14.81    1.70
   0 -12 -13   17.80    1.81
   0  12 -13   14.87    1.87
   0  12 -13   17.75    2.15
   0 -12 -14   22.38    1.86
   0 -12 -14   26.00    2.03
   0 -12 -14   22.10    1.86
   0  12 -14   21.47    2.13
   0  12 -14   22.45    2.13
   0 -12 -14   20.71    1.90
   0 -12 -14   23.04    1.94
   0 -12 -14   24.50    1.96
   0 -12 -14   23.85    1.96
   0 -12 -14   23.62    1.96
   0 -12 -14   23.68    1.94
   0 -12 -15    8.14    1.12
   0 -12 -15    7.74    1.11
   0 -12 -15    8.94    1.13
   0 -12 -15   11.04    1.16
   0 -12 -15    8.37    1.11
   0  12 -15    8.05    1.25
   0  12 -15   10.45    1.43
   0 -12 -15    7.42    1.07
   0 -12 -16    4.29    0.66
   0  12 -16    2.99    0.77
   0 -13   0    0.10    0.60
   0  13   0    0.42    0.69
   0  13   0    0.75    0.79
   0  13   0   -0.34    0.86
   0 -13   0    0.33    0.52
   0  13   0    0.11    0.79
   0  13  -1    1.53    0.75
   0  13   1    0.58    0.82
   0  13  -1    1.14    0.84
   0  13   1    1.61    0.81
   0  13  -1    1.65    0.85
   0  13   1    1.11    0.65
   0 -13  -1    2.41    0.72
   0 -13  -1    2.64    0.76
   0 -13  -1    1.81    0.74
   0  13  -1    0.19    0.86
   0  13   1    2.36    0.84
   0  13  -1    1.60    0.86
   0  13  -1    1.57    0.88
   0  13  -1    0.89    0.79
   0 -13  -2   95.88    3.62
   0 -13  -2   99.77    3.73
   0  13  -2  102.00    4.01
   0  13  -2  103.09    4.28
   0  13  -2   96.62    4.22
   0  13  -2   96.70    3.88
   0  13  -2   93.82    4.24
   0 -13  -2  104.77    3.86
   0 -13  -2   98.83    3.91
   0 -13  -2   96.06    3.87
   0  13  -2   91.84    4.06
   0  13  -2  103.34    4.08
   0  13  -2   98.03    4.11
   0 -13  -3   75.43    3.25
   0  13  -3   75.27    3.63
   0  13  -3   75.14    3.73
   0  13  -3   81.13    3.75
   0  13  -3   73.66    3.50
   0  13  -3   78.67    3.39
   0 -13  -3   78.46    3.47
   0 -13  -3   79.94    3.39
   0 -13  -3   74.34    3.40
   0  13  -3   75.80    3.68
   0  13  -3   75.28    3.69
   0  13  -3   79.40    3.58
   0 -13  -4   78.61    3.44
   0 -13  -4   77.43    3.50
   0 -13  -4   78.44    3.39
   0  13  -4   72.79    3.84
   0  13  -4   82.96    4.02
   0  13  -4   87.23    3.96
   0  13  -4   77.98    3.79
   0  13  -4   78.53    3.42
   0 -13  -4   69.33    3.13
   0 -13  -4   77.65    3.56
   0 -13  -4   80.76    3.67
   0 -13  -4   83.09    3.58
   0  13  -4   76.60    3.77
   0  13   4   84.08    3.90
   0  13  -4   77.29    3.67
   0  13  -4   74.65    3.74
   0 -13  -5   11.78    1.29
   0 -13  -5   12.75    1.46
   0 -13  -5   11.98    1.48
   0 -13  -5   12.25    1.53
   0 -13  -5   12.80    1.46
   0  13  -5   15.54    1.84
   0  13  -5   12.48    1.59
   0  13  -5   14.82    1.70
   0  13  -5   12.91    1.66
   0  13  -5   17.90    1.98
   0  13   5   15.14    1.68
   0  13  -5   15.16    1.82
   0  13  -5   14.19    1.86
   0  13  -5   17.87    1.87
   0 -13  -5   13.92    1.43
   0 -13  -5   11.15    1.42
   0  13  -5   12.56    1.74
   0 -13  -6   75.74    3.53
   0 -13  -6   81.93    3.88
   0 -13  -6   84.64    3.98
   0 -13  -6   82.55    3.82
   0  13  -6   79.24    3.92
   0  13  -6   81.32    4.01
   0  13   6   75.65    3.93
   0  13  -6   78.09    3.90
   0 -13  -6   75.66    3.43
   0 -13  -6   79.73    3.58
   0  13  -6   72.18    4.03
   0  13  -6   72.71    4.03
   0  13  -6   74.05    4.10
   0  13  -6   74.24    3.97
   0 -13  -6   84.35    3.88
   0 -13  -6   80.48    3.80
   0 -13  -6   79.00    3.67
   0  13  -6   75.18    4.26
   0 -13  -7   22.08    1.99
   0 -13  -7   22.90    1.94
   0 -13  -7   23.60    1.88
   0 -13  -7   20.27    1.99
   0 -13  -7   22.83    2.09
   0 -13  -7   21.03    1.94
   0  13  -7   18.96    2.03
   0  13  -7   21.66    2.04
   0  13   7   21.43    2.07
   0 -13  -7   21.72    1.98
   0  13  -7   20.25    2.19
   0  13  -7   21.16    2.23
   0  13  -7   18.43    2.02
   0  13  -7   18.24    2.12
   0 -13  -7   20.99    2.02
   0 -13  -7   19.26    1.96
   0  13  -7   18.78    2.20
   0 -13  -8   23.69    1.97
   0 -13  -8   21.31    2.09
   0 -13  -8   24.04    2.20
   0  13  -8   24.09    2.28
   0  13  -8   22.54    2.19
   0  13   8   23.74    2.26
   0 -13  -8   19.96    1.84
   0 -13  -8   22.83    2.18
   0  13  -8   25.91    2.55
   0  13  -8   21.53    2.38
   0  13  -8   24.78    2.41
   0  13  -8   22.69    2.35
   0 -13  -8   26.34    2.26
   0 -13  -8   24.04    2.15
   0 -13  -8   23.62    2.23
   0  13  -8   23.08    2.47
   0 -13  -9  216.47    7.73
   0 -13  -9  218.59    7.71
   0 -13  -9  211.76    7.64
   0  13  -9  202.15    7.90
   0  13  -9  221.27    8.00
   0  13  -9  223.22    8.35
   0  13   9  228.16    7.97
   0 -13  -9  213.44    7.58
   0 -13  -9  225.20    7.65
   0 -13  -9  217.53    7.49
   0 -13  -9  210.84    7.57
   0 -13  -9  230.70    7.81
   0 -13  -9  220.21    7.48
   0  13  -9  219.86    8.52
   0 -13  -9  216.41    7.72
   0  13  -9  208.71    7.76
   0  13  -9  206.65    7.53
   0 -13 -10   91.04    4.62
   0  13 -10   92.10    5.14
   0  13  10   78.98    4.47
   0  13 -10   92.56    4.72
   0 -13 -10   98.41    4.58
   0 -13 -10   95.49    4.64
   0 -13 -10  103.12    4.63
   0 -13 -10   91.44    4.52
   0 -13 -10   98.35    4.50
   0 -13 -10   92.21    4.48
   0  13 -10  103.94    5.32
   0  13 -10   87.00    4.68
   0  13 -10   95.78    4.80
   0  13 -10   89.92    4.91
   0 -13 -10   98.07    4.72
   0 -13 -10   92.82    4.59
   0 -13 -10  109.76    4.88
   0  13 -11   44.72    3.47
   0  13 -11   44.03    3.40
   0  13 -11   46.32    3.41
   0 -13 -11   51.99    3.19
   0  13  11   42.52    3.06
   0 -13 -11   50.92    3.26
   0 -13 -11   47.79    3.20
   0 -13 -11   43.47    3.01
   0 -13 -11   49.98    3.24
   0 -13 -11   48.84    3.05
   0 -13 -11   47.79    3.19
   0 -13 -11   51.75    3.29
   0 -13 -11   49.75    3.18
   0 -13 -12   18.17    1.75
   0 -13 -12   18.07    1.89
   0 -13 -12   20.85    2.10
   0 -13 -12   20.91    2.06
   0 -13 -12   21.28    2.10
   0 -13 -12   20.91    2.06
   0 -13 -12   20.75    2.04
   0 -13 -12   21.93    2.09
   0  13 -12   18.02    2.30
   0  13 -12   15.54    2.00
   0  13 -12   17.19    2.17
   0 -13 -13    3.65    1.03
   0 -13 -13    4.25    1.03
   0  13 -13    1.89    1.11
   0 -13 -13    4.74    1.03
   0 -13 -13    2.48    0.92
   0  13 -13    4.19    1.20
   0  13 -13    2.14    1.00
   0 -13 -13    3.84    1.12
   0 -13 -13    3.36    1.11
   0 -13 -13    3.20    0.93
   0 -13 -13    3.26    1.08
   0 -13 -14    2.18    0.85
   0 -13 -14    2.69    0.85
   0 -13 -14    2.33    0.84
   0 -13 -14    1.68    0.86
   0 -13 -14    1.55    0.82
   0 -13 -14    1.03    0.81
   0 -13 -14    2.13    0.86
   0  13 -14    2.17    1.00
   0 -13 -14    2.00    0.78
   0 -13 -14    2.90    0.91
   0  13 -14    1.15    0.96
   0 -13 -15    3.92    0.78
   0 -13 -15    2.21    0.69
   0 -13 -15    4.14    0.80
   0 -13 -15    4.14    0.83
   0 -13 -15    3.50    0.83
   0  13 -15    3.15    0.87
   0  13 -15    3.57    0.87
   0 -13 -15    3.83    0.83
   0 -14   0   42.10    2.36
   0 -14   0   43.84    2.38
   0  14   0   40.32    2.38
   0  14   0   45.36    2.71
   0  14   0   42.20    2.68
   0  14   0   46.56    2.62
   0  14  -1   36.31    2.40
   0 -14  -1   38.89    2.30
   0 -14  -1   37.57    2.18
   0 -14  -1   38.94    2.31
   0 -14   1   37.93    2.20
   0  14  -1   37.55    2.33
   0  14   1   38.18    2.20
   0  14   1   38.27    2.52
   0  14  -1   40.00    2.64
   0  14  -1   37.09    2.51
   0  14   1   39.94    2.37
   0  14  -1   40.35    2.50
   0  14   1   37.14    2.49
   0  14  -1   38.51    2.56
   0  14  -2   36.79    2.48
   0 -14  -2   35.41    2.12
   0 -14  -2   34.28    2.16
   0 -14  -2   36.03    2.28
   0 -14  -2   35.48    2.27
   0  14   2   38.35    2.27
   0  14  -2   33.95    2.46
   0  14  -2   38.84    2.58
   0  14   2   36.93    2.48
   0  14  -2   37.54    2.44
   0  14   2   38.48    2.58
   0  14  -2   30.98    2.33
   0  14   3   22.27    2.06
   0  14  -3   21.55    2.01
   0  14  -3   23.10    2.04
   0  14   3   21.94    1.72
   0  14  -3   22.63    2.07
   0  14   3   20.70    1.91
   0  14  -3   23.02    2.05
   0 -14  -3   21.25    1.69
   0 -14  -3   22.97    1.71
   0  14  -3   22.69    2.02
   0  14  -3   22.72    2.02
   0  14  -3   22.93    2.09
   0 -14  -3   23.09    1.86
   0 -14  -3   19.55    1.79
   0 -14  -3   20.73    1.78
   0  14  -4   22.32    2.13
   0  14  -4   23.68    2.13
   0  14   4   24.53    2.17
   0  14  -4   26.22    2.16
   0 -14  -4   25.63    1.96
   0 -14  -4   22.01    1.93
   0 -14  -4   24.21    2.04
   0  14  -4   23.16    2.29
   0  14  -4   22.07    2.13
   0  14  -4   25.97    2.28
   0  14  -4   25.13    2.18
   0  14  -4   24.06    2.14
   0  14  -4   17.40    1.96
   0 -14  -4   25.69    2.01
   0 -14  -4   23.67    1.85
   0 -14  -4   22.76    1.81
   0 -14  -5    4.71    1.10
   0 -14  -5    2.54    1.04
   0 -14  -5    3.83    1.00
   0 -14  -5    3.67    0.96
   0  14  -5    2.94    1.18
   0  14  -5    2.58    1.07
   0  14  -5    4.14    1.25
   0  14  -5    6.15    1.42
   0  14  -5    3.56    1.29
   0  14  -5    3.61    1.02
   0  14  -5    2.79    0.98
   0  14  -5    4.03    1.14
   0  14  -5    4.35    1.37
   0  14   5    3.28    1.02
   0 -14  -5    4.02    0.97
   0 -14  -5    4.19    1.03
   0 -14  -5    3.51    1.00
   0 -14  -6   18.73    1.68
   0 -14  -6   16.05    1.75
   0 -14  -6   16.64    1.72
   0  14   6   20.04    2.07
   0  14  -6   17.72    2.01
   0 -14  -6   17.81    1.70
   0  14  -6   22.05    2.23
   0  14  -6   18.07    2.07
   0  14  -6   22.25    2.34
   0  14  -6   20.62    2.28
   0 -14  -6   16.23    1.81
   0 -14  -6   16.57    1.76
   0  14  -6   17.50    1.89
   0  14  -6   20.08    2.12
   0  14  -6   20.20    2.03
   0 -14  -7   14.64    1.58
   0 -14  -7   13.89    1.62
   0 -14  -7   12.11    1.69
   0 -14  -7   14.52    1.69
   0  14  -7   11.54    1.88
   0  14   7   14.53    1.82
   0 -14  -7   12.09    1.60
   0  14  -7   12.15    1.88
   0  14  -7   13.30    1.86
   0  14  -7   13.75    1.91
   0  14  -7   16.13    2.03
   0 -14  -7   10.55    1.61
   0 -14  -7   15.09    1.70
   0 -14  -7   12.45    1.70
   0  14  -7   12.29    1.72
   0  14  -7   11.58    1.67
   0 -14  -8   26.82    2.36
   0 -14  -8   30.54    2.46
   0 -14  -8   27.23    2.37
   0  14  -8   27.75    2.59
   0  14  -8   26.22    2.66
   0  14  -8   33.42    2.78
   0  14   8   24.51    2.36
   0 -14  -8   26.09    2.16
   0 -14  -8   22.12    2.11
   0 -14  -8   26.68    2.38
   0 -14  -8   28.58    2.43
   0 -14  -8   28.96    2.42
   0 -14  -8   26.30    2.32
   0  14  -8   24.51    2.60
   0 -14  -8   28.18    2.27
   0 -14  -8   30.27    2.53
   0  14  -8   22.28    2.28
   0  14  -8   26.19    2.35
   0 -14  -9   42.88    2.98
   0  14  -9   34.77    3.20
   0  14   9   35.55    2.83
   0  14  -9   34.25    2.79
   0  14  -9   34.64    2.66
   0 -14  -9   35.30    2.78
   0 -14  -9   39.01    2.83
   0 -14  -9   41.44    2.91
   0 -14  -9   39.80    2.75
   0  14  -9   33.03    2.97
   0  14  -9   35.81    3.10
   0  14  -9   38.43    3.01
   0 -14  -9   38.47    2.81
   0 -14  -9   41.33    2.79
   0 -14 -10   59.87    3.51
   0 -14 -10   54.31    3.41
   0 -14 -10   54.67    3.42
   0 -14 -10   54.59    3.48
   0  14  10   48.81    3.33
   0  14 -10   49.57    3.68
   0  14 -10   55.63    3.85
   0 -14 -10   60.04    3.58
   0 -14 -10   55.67    3.42
   0 -14 -10   55.99    3.31
   0 -14 -10   62.75    3.55
   0 -14 -10   52.12    3.14
   0  14 -10   57.81    3.95
   0 -14 -11    0.99    0.87
   0 -14 -11    1.88    1.01
   0 -14 -11    0.44    0.86
   0 -14 -11    0.84    0.96
   0  14  11    0.93    0.83
   0 -14 -11    0.28    0.84
   0  14 -11   -0.56    1.28
   0 -14 -11    0.72    0.97
   0  14 -11    0.54    1.02
   0  14 -11   -0.18    1.18
   0 -14 -11    0.84    0.90
   0 -14 -11   -0.15    0.96
   0 -14 -11    0.30    0.88
   0 -14 -11    0.79    0.82
   0 -14 -12   15.49    1.75
   0 -14 -12   19.24    1.96
   0 -14 -12   20.36    1.96
   0 -14 -12   18.92    1.97
   0  14 -12   19.78    2.15
   0 -14 -12   17.11    1.83
   0 -14 -12   15.16    1.72
   0 -14 -12   15.92    1.75
   0 -14 -13    5.45    1.13
   0 -14 -13    4.32    1.02
   0  14 -13    5.70    1.33
   0 -14 -13    4.79    1.08
   0 -14 -13    5.00    1.08
   0 -14 -13    6.26    1.19
   0 -14 -13    4.72    1.12
   0  14 -13    5.09    1.31
   0 -14 -13    5.68    1.08
   0 -14 -14    1.06    0.59
   0 -14 -14    2.05    0.78
   0 -14 -14    2.25    0.81
   0 -14 -14    2.05    0.73
   0  14 -14    1.25    0.88
   0  14 -14    1.14    0.86
   0 -14 -14    1.58    0.77
   0 -14 -14    1.20    0.68
   0 -14 -14    1.86    0.83
   0 -14 -14    2.64    0.78
   0 -14 -15   11.15    1.08
   0 -14 -15    9.44    1.02
   0  14 -15   10.60    1.17
   0 -14 -15   11.46    1.09
   0 -14 -15   11.35    1.03
   0  15   0    0.56    0.83
   0  15   0    0.26    0.76
   0  15   0   -0.38    0.89
   0 -15   0    0.79    0.65
   0 -15   0    0.20    0.56
   0  15   0    0.42    0.86
   0  15   0    0.35    0.84
   0  15  -1   64.77    3.51
   0  15  -1   59.81    3.43
   0  15  -1   60.34    3.36
   0  15   1   61.56    3.43
   0  15  -1   64.74    3.29
   0  15   1   67.10    3.25
   0  15   1   67.14    3.48
   0 -15  -1   52.98    2.92
   0 -15  -1   57.00    2.89
   0 -15  -1   61.15    3.08
   0  15   1   62.02    3.28
   0  15  -1   59.47    3.48
   0  15  -1   61.04    3.21
   0  15   1   60.85    3.52
   0  15  -2   17.32    1.83
   0  15  -2   14.90    1.68
   0  15   2   17.70    1.84
   0  15  -2   18.07    1.95
   0  15  -2   17.23    1.75
   0  15  -2   16.72    1.89
   0  15   2   19.90    1.95
   0  15   2   19.80    1.76
   0  15  -2   15.47    1.84
   0  15  -2   18.85    2.01
   0  15  -2   17.03    1.83
   0  15   2   19.40    1.97
   0  15  -2   16.28    1.72
   0 -15  -2   17.43    1.61
   0 -15  -2   16.00    1.62
   0 -15  -2   15.68    1.60
   0  15  -3   10.05    1.53
   0  15  -3   11.55    1.62
   0 -15  -3    9.70    1.24
   0 -15  -3    7.90    1.20
   0  15  -3   10.96    1.45
   0  15   3   10.27    1.53
   0  15  -3   11.48    1.64
   0  15  -3   10.20    1.44
   0  15   3   10.02    1.54
   0  15   3   12.64    1.63
   0  15   3    9.73    1.47
   0  15  -3   13.65    1.82
   0  15  -3   10.49    1.64
   0  15   3   10.61    1.33
   0 -15  -3    9.81    1.39
   0 -15  -3    8.26    1.32
   0 -15  -3    8.53    1.24
   0 -15  -4   20.16    1.85
   0 -15  -4   21.30    1.94
   0 -15  -4   19.04    1.89
   0  15  -4   24.39    2.26
   0  15  -4   20.92    1.88
   0  15  -4   28.18    2.33
   0  15  -4   23.75    2.22
   0 -15  -4   19.42    1.78
   0 -15  -4   19.82    1.77
   0 -15  -4   23.06    1.95
   0 -15  -4   21.26    1.78
   0  15   4   26.16    2.31
   0  15  -4   22.04    2.21
   0  15   4   26.57    2.19
   0  15  -4   22.41    2.12
   0  15  -4   21.26    2.20
   0  15  -4   27.30    2.36
   0 -15  -5    3.56    1.03
   0 -15  -5    3.05    0.99
   0 -15  -5    2.79    0.97
   0  15  -5    7.21    1.36
   0  15  -5    4.90    1.18
   0  15  -5    6.02    1.37
   0  15   5    6.67    1.26
   0  15  -5    6.56    1.47
   0  15   5    3.98    1.19
   0 -15  -5    4.21    1.04
   0 -15  -5    5.68    1.12
   0 -15  -5    5.37    1.11
   0  15  -5    7.54    1.48
   0  15  -5    7.44    1.50
   0  15  -5    6.28    1.41
   0  15  -5    6.82    1.57
   0 -15  -6    5.81    1.17
   0 -15  -6    6.11    1.26
   0 -15  -6    5.74    1.20
   0  15  -6    3.07    1.16
   0  15  -6    3.53    1.15
   0  15  -6    4.23    1.31
   0  15   6    4.92    1.30
   0 -15  -6    5.24    1.15
   0 -15  -6    5.86    1.26
   0  15  -6    5.45    1.41
   0  15  -6    4.16    1.42
   0  15  -6    2.26    1.20
   0 -15  -6    4.73    1.18
   0  15  -6    2.57    1.34
   0 -15  -7    9.19    1.50
   0 -15  -7    7.92    1.34
   0  15  -7    6.01    1.33
   0  15  -7    5.11    1.24
   0  15   7    6.53    1.41
   0 -15  -7    5.93    1.28
   0 -15  -7    4.13    1.13
   0 -15  -7    6.56    1.35
   0  15  -7    5.71    1.43
   0  15  -7    3.92    1.42
   0 -15  -7    6.34    1.31
   0  15  -7    6.30    1.69
   0 -15  -8    7.24    1.42
   0  15  -8    4.27    1.41
   0  15  -8    5.90    1.59
   0  15  -8    7.56    1.68
   0  15   8    5.46    1.34
   0 -15  -8    6.69    1.40
   0 -15  -8    6.50    1.37
   0 -15  -8    5.51    1.30
   0 -15  -8    6.61    1.19
   0 -15  -8    6.73    1.25
   0 -15  -8    7.44    1.50
   0 -15  -8    6.96    1.24
   0  15  -8    7.46    1.81
   0  15  -8    4.49    1.28
   0  15  -8    3.84    1.16
   0 -15  -8    6.84    1.34
   0 -15  -9    2.89    1.08
   0 -15  -9    2.46    1.08
   0  15   9    2.46    1.11
   0 -15  -9    3.15    0.94
   0 -15  -9    1.94    1.03
   0 -15  -9    3.65    1.02
   0  15  -9    2.61    1.21
   0  15  -9    3.08    1.27
   0  15  -9    2.05    1.40
   0  15  -9    3.33    1.09
   0  15  -9    0.59    1.14
   0 -15  -9    3.22    1.19
   0 -15  -9    2.10    0.93
   0 -15  -9    1.84    0.83
   0 -15  -9    2.69    1.06
   0  15  10   46.60    3.12
   0  15 -10   49.37    3.21
   0  15 -10   48.59    3.52
   0  15 -10   53.35    3.67
   0  15 -10   46.21    3.64
   0 -15 -10   47.43    3.16
   0 -15 -10   49.27    3.22
   0 -15 -10   46.28    3.08
   0 -15 -10   53.85    3.32
   0 -15 -10   51.83    3.27
   0 -15 -10   45.96    2.89
   0 -15 -10   51.33    3.20
   0 -15 -10   47.26    2.98
   0  15  10   42.93    3.15
   0 -15 -11   80.53    3.98
   0 -15 -11   82.80    3.92
   0 -15 -11   80.83    4.01
   0 -15 -11   85.46    4.17
   0 -15 -11   84.05    4.09
   0 -15 -11   79.24    3.99
   0 -15 -11   76.17    4.07
   0  15  11   76.81    4.05
   0 -15 -11   83.15    3.89
   0 -15 -12   14.85    1.66
   0 -15 -12   12.26    1.48
   0 -15 -12   15.07    1.70
   0 -15 -12   17.16    1.79
   0 -15 -12   13.12    1.63
   0 -15 -12   16.45    1.72
   0 -15 -12   14.89    1.68
   0 -15 -12   14.29    1.55
   0  15 -12   14.01    1.90
   0  15 -12   10.86    1.72
   0 -15 -13   44.54    2.59
   0 -15 -13   49.45    2.76
   0 -15 -13   47.78    2.69
   0 -15 -13   38.73    2.50
   0 -15 -13   42.39    2.51
   0 -15 -13   48.53    2.71
   0  15 -13   49.77    3.06
   0 -15 -13   40.45    2.34
   0 -15 -13   48.71    2.68
   0  15 -13   48.82    2.97
   0 -15 -14    2.12    0.73
   0 -15 -14    2.30    0.75
   0 -15 -14    1.65    0.65
   0 -15 -14    1.56    0.69
   0  15 -14    4.33    0.95
   0 -15 -14    2.78    0.70
   0 -15 -14    2.35    0.72
   0 -15 -14    2.12    0.78
   0  15 -15    7.87    0.96
   0  16   0  138.23    5.31
   0  16   0  128.01    5.59
   0  16   0  122.06    4.87
   0 -16   0  125.07    4.82
   0  16   0  130.99    5.40
   0  16   0  130.52    5.12
   0  16   0  122.15    5.36
   0  16   0  125.19    5.33
   0  16  -1    5.03    1.11
   0  16  -1    4.44    1.22
   0  16  -1    3.36    1.11
   0  16   1    4.25    1.17
   0 -16  -1    5.13    1.11
   0 -16  -1    4.74    1.03
   0 -16  -1    6.03    1.10
   0  16  -1    5.18    1.38
   0  16   1    5.03    1.24
   0  16  -1    2.95    1.24
   0  16  -1    4.25    1.21
   0  16   1    3.98    1.13
   0  16  -1    4.42    1.24
   0  16   1    4.36    1.17
   0  16  -2   59.27    3.56
   0  16   2   57.91    3.11
   0  16   2   59.24    3.40
   0  16  -2   63.43    3.61
   0  16  -2   61.66    3.59
   0  16   2   59.58    3.56
   0  16  -2   64.34    3.45
   0 -16  -2   58.29    3.18
   0 -16  -2   60.14    3.10
   0 -16  -2   56.23    3.18
   0 -16  -2   60.94    3.21
   0 -16  -2   56.34    3.04
   0  16  -2   51.58    3.36
   0  16   2   59.11    3.39
   0  16  -2   63.25    3.72
   0  16  -2   60.94    3.31
   0 -16  -3   10.71    1.39
   0 -16  -3   13.65    1.58
   0  16  -3    8.38    1.57
   0  16  -3   10.39    1.49
   0  16   3   10.41    1.57
   0  16   3    7.78    1.47
   0  16  -3    7.87    1.53
   0  16   3    7.28    1.47
   0  16  -3    7.89    1.53
   0  16   3    7.16    1.26
   0  16  -3    7.97    1.50
   0  16  -3    7.58    1.45
   0  16  -3    5.33    1.37
   0 -16  -3   13.46    1.53
   0 -16  -3   11.79    1.39
   0 -16  -4    6.62    1.21
   0 -16  -4    8.39    1.39
   0 -16  -4    8.20    1.26
   0  16   4    9.65    1.58
   0  16  -4    8.65    1.59
   0  16  -4    9.13    1.33
   0  16  -4    8.02    1.51
   0  16   4    8.68    1.59
   0  16  -4    5.39    1.41
   0  16   4    7.84    1.42
   0  16  -4    8.17    1.56
   0  16  -4   10.93    1.70
   0  16  -4    7.40    1.48
   0 -16  -4    9.32    1.38
   0 -16  -4    9.30    1.32
   0 -16  -5   33.32    2.57
   0 -16  -5   30.21    2.36
   0  16  -5   35.89    2.93
   0  16  -5   34.24    2.73
   0  16   5   37.42    2.80
   0  16  -5   37.47    2.90
   0  16  -5   35.58    2.96
   0  16   5   43.06    2.83
   0  16   5   39.48    2.93
   0  16  -5   38.06    2.85
   0  16   5   35.92    2.85
   0  16  -5   40.65    3.00
   0 -16  -5   35.63    2.58
   0 -16  -5   35.76    2.61
   0 -16  -5   31.40    2.42
   0 -16  -6   51.15    3.20
   0  16   6   48.55    3.10
   0  16   6   48.50    3.34
   0 -16  -6   49.65    3.14
   0 -16  -6   46.16    3.01
   0 -16  -6   51.33    3.13
   0  16  -6   44.71    3.28
   0 -16  -6   51.01    3.10
   0 -16  -6   46.90    3.07
   0  16   6   53.43    3.39
   0  16  -6   47.06    3.23
   0  16  -6   48.27    3.45
   0  16  -6   45.44    3.22
   0 -16  -7    2.79    1.02
   0  16  -7    4.85    1.48
   0  16  -7    2.55    1.28
   0  16   7    2.86    1.16
   0 -16  -7    4.30    1.17
   0 -16  -7    3.47    1.10
   0 -16  -7    3.65    1.20
   0 -16  -7    2.84    1.00
   0 -16  -7    3.11    1.02
   0  16  -7    3.51    1.17
   0  16  -7    1.94    1.06
   0  16   7    3.53    1.34
   0  16  -7    2.94    1.40
   0 -16  -7    4.18    1.09
   0 -16  -8    0.81    0.82
   0 -16  -8    0.81    0.80
   0 -16  -8    2.26    1.07
   0 -16  -8    1.04    0.88
   0 -16  -8    0.87    1.01
   0  16  -8    2.22    1.18
   0  16  -8    2.27    1.31
   0 -16  -8    1.21    0.90
   0  16   8    1.34    0.96
   0  16  -8    0.78    0.88
   0  16   8    1.38    1.13
   0  16  -8    0.64    0.88
   0  16  -8    1.78    1.42
   0  16   9   15.85    1.91
   0 -16  -9   12.99    1.70
   0  16   9   10.49    1.64
   0 -16  -9   11.77    1.58
   0 -16  -9   13.66    1.70
   0 -16  -9   11.11    1.60
   0  16  -9    9.87    1.77
   0  16  -9    9.94    1.93
   0 -16  -9   13.87    1.78
   0  16  10   39.95    2.79
   0  16 -10   42.16    3.21
   0 -16 -10   34.58    2.72
   0 -16 -10   36.45    2.62
   0 -16 -10   36.28    2.59
   0 -16 -10   34.33    2.64
   0 -16 -10   38.57    2.81
   0  16  10   33.74    2.56
   0  16 -10   41.62    3.33
   0 -16 -10   36.84    2.61
   0 -16 -10   38.15    2.76
   0  16 -11    9.26    1.66
   0 -16 -11    8.82    1.33
   0 -16 -11    9.21    1.31
   0 -16 -11    9.75    1.43
   0  16 -11   11.30    1.79
   0  16  11   10.62    1.50
   0  16  11    8.89    1.38
   0 -16 -11    9.29    1.40
   0 -16 -11   11.74    1.46
   0 -16 -11    8.86    1.41
   0 -16 -11    9.28    1.43
   0  16 -12   28.36    2.38
   0  16  12   29.27    2.02
   0 -16 -12   23.25    1.91
   0 -16 -12   23.56    1.78
   0 -16 -12   26.84    1.99
   0 -16 -12   27.09    2.04
   0 -16 -12   30.32    2.18
   0 -16 -12   29.64    2.17
   0 -16 -13   24.72    1.84
   0  16 -13   21.59    1.89
   0 -16 -13   22.50    1.73
   0 -16 -13   21.38    1.53
   0 -16 -13   25.28    1.81
   0 -16 -13   25.51    1.89
   0 -16 -13   23.24    1.66
   0 -16 -14    2.92    0.71
   0 -16 -14    4.25    0.77
   0 -16 -14    3.08    0.71
   0 -16 -14    2.81    0.62
   0 -16 -14    4.05    0.76
   0  16 -14    3.09    0.82
   0 -16 -14    3.63    0.75
   0  17   0    0.32    0.98
   0  17   0    0.15    0.91
   0  17   0    0.39    0.96
   0  17   0   -0.45    1.08
   0  17   0   -0.66    1.08
   0  17   0   -0.14    1.01
   0  17  -1    0.82    1.03
   0  17  -1    0.53    1.01
   0  17   1    2.49    1.15
   0  17  -1    1.06    1.13
   0  17  -1    0.61    0.98
   0  17   1   -0.48    1.10
   0  17   1    2.01    1.18
   0  17   1    0.29    0.98
   0  17  -1    1.07    1.00
   0  17   1    1.00    0.94
   0  17  -1    1.75    1.12
   0 -17  -1    0.70    0.76
   0 -17  -2    5.64    1.10
   0 -17  -2    4.88    1.13
   0  17   2    6.10    1.45
   0  17   2    6.26    1.45
   0  17   2    6.07    1.24
   0  17  -2    4.99    1.39
   0  17  -2    8.34    1.56
   0  17  -2    7.81    1.49
   0  17   2    7.39    1.52
   0  17  -2    7.27    1.39
   0  17  -2    6.76    1.51
   0  17  -3    1.82    1.16
   0  17   3    3.07    1.25
   0  17  -3    3.04    1.11
   0  17  -3    2.48    1.22
   0 -17  -3    1.87    0.79
   0 -17  -3    1.13    0.89
   0  17  -3    2.32    1.25
   0  17  -3    2.22    1.33
   0  17   3    1.90    1.04
   0  17   3    2.76    1.15
   0  17  -3    2.61    1.17
   0  17   4    3.91    1.21
   0  17  -4    4.21    1.31
   0  17   4    4.35    1.23
   0  17  -4    5.53    1.48
   0  17  -4    4.44    1.32
   0 -17  -4    4.12    1.00
   0 -17  -4    2.73    0.95
   0 -17  -4    2.88    0.99
   0 -17  -4    1.75    0.81
   0  17  -4    2.66    1.17
   0  17   4    5.85    1.50
   0 -17  -4    3.52    1.04
   0 -17  -4    4.27    1.15
   0  17   5    6.05    1.46
   0  17  -5    6.16    1.60
   0  17   5    6.37    1.45
   0  17  -5    5.11    1.54
   0  17  -5    6.51    1.50
   0  17  -5    7.76    1.64
   0 -17  -5    3.74    1.05
   0 -17  -5    4.18    1.20
   0 -17  -5    4.45    1.14
   0 -17  -5    4.94    1.19
   0 -17  -5    4.36    1.23
   0  17  -5    5.83    1.41
   0  17   5    7.06    1.63
   0 -17  -5    3.75    1.11
   0 -17  -6   18.04    1.87
   0  17  -6   18.75    2.24
   0  17  -6   14.41    2.06
   0 -17  -6   20.24    2.11
   0 -17  -6   20.01    2.01
   0 -17  -6   16.01    1.90
   0  17   6   18.62    2.19
   0  17   6   19.45    2.01
   0  17   6   15.75    1.96
   0  17   6   20.26    2.19
   0  17  -6   16.37    2.07
   0 -17  -6   20.93    2.04
   0  17   7    3.12    1.27
   0  17  -7    3.23    1.16
   0 -17  -7    4.83    1.18
   0  17  -7    3.10    1.37
   0 -17  -7    1.60    0.98
   0 -17  -7    2.50    1.01
   0 -17  -7    2.95    0.95
   0  17   7    1.95    1.20
   0  17   7    3.90    1.21
   0 -17  -7    2.81    0.92
   0 -17  -8    3.12    1.08
   0  17  -8    2.90    1.22
   0  17  -8    2.45    1.01
   0  17   8    3.96    1.38
   0 -17  -8    2.99    1.15
   0  17   8    2.31    1.10
   0  17   8    3.15    1.03
   0 -17  -8    4.51    1.09
   0 -17  -8    4.12    1.17
   0 -17  -8    3.13    0.96
   0 -17  -9   23.09    2.19
   0 -17  -9   27.27    2.32
   0 -17  -9   21.48    2.01
   0 -17  -9   25.68    2.15
   0 -17  -9   23.97    2.21
   0  17   9   26.72    2.37
   0  17  -9   22.43    2.43
   0  17  -9   22.64    2.21
   0  17   9   19.93    2.07
   0 -17  -9   23.66    2.24
   0 -17 -10   16.98    1.71
   0 -17 -10   17.59    1.82
   0 -17 -10   18.21    1.91
   0 -17 -10   19.03    1.94
   0 -17 -10   17.63    1.76
   0  17  10   23.45    2.02
   0 -17 -10   17.72    1.78
   0  17  10   23.33    2.16
   0 -17 -11    6.73    1.21
   0 -17 -11    7.91    1.36
   0 -17 -11    7.36    1.20
   0 -17 -11    8.62    1.26
   0  17 -11    5.94    1.33
   0 -17 -11    4.75    0.99
   0 -17 -11    7.36    1.21
   0  17  11    7.61    1.32
   0 -17 -12    3.52    0.79
   0 -17 -12    3.29    0.89
   0 -17 -12    2.18    0.80
   0  17 -12    2.43    0.93
   0 -17 -12    3.63    0.82
   0 -17 -12    1.59    0.82
   0 -17 -12    2.85    0.82
   0  17  12    1.85    0.79
   0 -17 -13    1.19    0.69
   0 -17 -13    0.63    0.69
   0 -17 -13    0.52    0.49
   0 -17 -13    0.63    0.62
   0 -17 -13    1.75    0.59
   0  17 -13   -0.56    0.74
   0 -17 -13    0.16    0.57
   0  17 -14    5.13    0.83
   0  18   0   42.70    3.14
   0  18   0   42.80    2.92
   0  18   0   44.16    3.20
   0  18   0   44.69    3.22
   0  18   0   39.52    2.93
   0  18   1    1.72    0.98
   0  18   1    3.10    1.36
   0  18  -1    1.85    1.28
   0  18   1    2.13    1.13
   0  18   1    1.51    1.18
   0  18  -1    2.07    1.33
   0  18  -1    1.14    1.11
   0  18  -1    2.70    1.19
   0  18   1    1.17    1.12
   0  18  -1    2.09    1.21
   0  18  -1    1.68    1.21
   0  18  -2    4.77    1.31
   0  18  -2    4.52    1.36
   0  18   2    3.89    1.34
   0  18   2    4.95    1.42
   0  18  -2    3.56    1.39
   0  18  -2    1.63    1.36
   0  18   2    4.83    1.17
   0  18  -2    5.74    1.43
   0  18   2    2.91    1.22
   0 -18  -2    5.59    1.18
   0 -18  -3   46.95    3.00
   0 -18  -3   46.90    3.03
   0  18  -3   43.74    3.40
   0  18  -3   48.52    3.07
   0  18   3   52.01    3.42
   0  18  -3   52.86    3.42
   0  18   3   48.95    3.36
   0  18  -3   53.34    3.61
   0  18  -3   57.23    3.72
   0  18   3   51.14    3.33
   0  18  -4    4.72    1.56
   0  18   4    5.03    1.40
   0  18  -4    2.81    1.26
   0  18   4    4.94    1.27
   0 -18  -4    2.87    0.99
   0 -18  -4    4.01    1.04
   0 -18  -4    4.35    1.06
   0  18   4    4.67    1.35
   0  18  -4    2.42    1.23
   0  18  -4    6.15    1.59
   0 -18  -5   11.58    1.52
   0  18   5   14.08    1.92
   0  18   5   15.86    1.91
   0 -18  -5   13.35    1.65
   0 -18  -5   13.78    1.76
   0 -18  -5    9.92    1.50
   0  18   5   13.87    1.95
   0  18  -5   15.72    2.05
   0  18  -5   13.57    1.93
   0  18   6   73.12    4.20
   0  18   6   75.53    3.97
   0 -18  -6   67.47    3.77
   0 -18  -6   68.54    3.71
   0  18   6   77.58    4.20
   0  18  -6   72.37    4.19
   0  18  -6   78.41    4.44
   0 -18  -6   70.52    3.85
   0  18   7    1.45    0.99
   0 -18  -7    1.14    0.87
   0 -18  -7    1.36    0.82
   0 -18  -7    1.30    0.85
   0  18  -7    2.86    1.16
   0  18   7    1.86    1.16
   0  18  -7   -0.16    1.00
   0  18   8    8.05    1.46
   0 -18  -8    7.29    1.33
   0 -18  -8    7.89    1.28
   0  18  -8    8.17    1.62
   0  18  -8    8.87    1.51
   0  18   8   11.73    1.74
   0 -18  -8    7.11    1.37
   0 -18  -9   10.61    1.41
   0 -18  -9   10.40    1.39
   0 -18  -9   10.69    1.53
   0 -18  -9   13.52    1.51
   0  18   9   11.68    1.55
   0  18 -10    3.11    1.17
   0 -18 -10    3.12    0.95
   0 -18 -10    2.87    0.90
   0 -18 -10    1.94    0.85
   0 -18 -10    2.59    0.99
   0 -18 -10    3.68    0.95
   0  18  10    1.99    0.78
   0  18  10    3.13    1.07
   0  18 -11    4.72    1.18
   0 -18 -11    5.58    0.98
   0 -18 -11    6.89    1.13
   0 -18 -11    5.31    1.04
   0 -18 -11    5.96    0.99
   0  18  11    3.34    0.95
   0 -18 -12    0.34    0.63
   0  18 -12    0.51    0.76
   0 -18 -12    0.33    0.63
   0 -18 -12    0.47    0.49
   0 -18 -12    0.97    0.63
   0 -18 -12    0.60    0.55
   0  18  12    0.28    0.61
   0 -18 -13    0.06    0.47
   0 -18 -13    0.63    0.50
   0 -18 -13    0.13    0.53
   0  19   0    1.92    1.16
   0  19   0   -0.33    1.07
   0  19   0    0.28    0.96
   0  19   0   -0.17    0.97
   0  19   0   -0.44    1.04
   0  19  -1   10.31    1.82
   0  19   1   13.59    1.96
   0  19  -1   10.31    1.74
   0  19   1   12.83    1.93
   0  19  -1   14.05    1.96
   0  19   1   11.06    1.74
   0  19   1   13.66    1.76
   0  19   1   13.33    1.90
   0  19  -1   10.53    1.70
   0  19   2    8.54    1.66
   0  19  -2    8.57    1.70
   0  19   2   10.57    1.76
   0  19  -2   10.60    1.74
   0  19  -2    9.56    1.78
   0  19   2    9.22    1.40
   0  19   2   12.79    1.80
   0  19  -2    9.35    1.62
   0  19   2   10.18    1.78
   0  19  -2   11.13    1.88
   0  19   3   45.25    3.18
   0  19  -3   46.66    3.22
   0  19   3   44.40    3.31
   0  19  -3   43.09    3.30
   0  19   3   44.35    3.28
   0  19  -3   47.69    3.43
   0  19  -3   48.20    3.47
   0  19   3   45.78    3.21
   0  19  -3   41.04    2.89
   0  19   4    8.68    1.62
   0  19   4   10.73    1.66
   0  19  -4    9.05    1.80
   0  19  -4   10.12    1.71
   0  19  -4    9.64    1.74
   0  19   4    9.49    1.77
   0  19   5   -0.17    0.92
   0  19   5   -0.44    1.00
   0  19   5    0.47    1.16
   0  19  -5   -0.51    1.06
   0 -19  -5    0.81    0.81
   0  19  -5   -0.35    0.93
   0 -19  -6    3.35    1.00
   0  19   6    5.76    1.53
   0  19  -6    3.77    1.22
   0  19  -6    6.48    1.53
   0 -19  -7    0.14    0.85
   0  19  -7    0.51    1.13
   0  19   7    0.15    1.10
   0  19  -7    1.07    0.92
   0  19   7    1.55    1.00
   0 -19  -8   11.51    1.48
   0 -19  -8   11.33    1.53
   0  19  -8   12.78    1.67
   0  19   8   10.67    1.56
   0  19  -9    5.33    1.34
   0  19   9    5.50    1.15
   0  19   9    6.69    1.38
   0 -19  -9    6.78    1.27
   0 -19  -9    5.97    1.13
   0  19  10   13.68    1.43
   0 -19 -10   12.22    1.36
   0 -19 -10   13.12    1.42
   0  19  10   13.02    1.54
   0  19 -10   14.05    1.71
   0 -19 -11    2.46    0.64
   0 -19 -11    1.94    0.73
   0 -19 -11    1.87    0.71
   0  19  11    2.35    0.85
   0  19 -11    2.05    0.89
   0  19 -12   -0.08    0.56
   0 -19 -12    0.20    0.46
   0 -19 -12    0.42    0.61
   0 -19 -12   -0.61    0.58
   0  20   0  272.25    9.05
   0  20   0  265.33    9.37
   0  20   0  276.30    9.51
   0  20   0  280.61    9.41
   0  20   0  264.97    8.85
   0  20  -1   39.95    2.88
   0  20   1   39.83    2.98
   0  20   1   32.69    2.59
   0  20   1   39.98    3.12
   0  20  -1   39.89    3.12
   0  20   1   36.81    3.02
   0  20  -1   37.42    3.08
   0  20   1   36.72    2.97
   0  20  -1   39.06    2.92
   0  20   2   15.66    1.95
   0  20  -2   12.22    1.73
   0  20   2   15.42    1.98
   0  20  -2    9.45    1.68
   0  20   2   10.14    1.67
   0  20  -2    9.68    1.84
   0  20   2    9.81    1.70
   0  20  -2   11.63    1.90
   0  20  -3   14.99    1.83
   0  20  -3   14.74    2.11
   0  20   3   14.09    1.93
   0  20   3   15.62    2.08
   0  20  -3   17.76    2.26
   0  20   3   17.71    2.06
   0  20  -3   16.90    2.07
   0  20   3   16.72    2.13
   0  20  -4    3.98    1.42
   0  20   4    2.03    1.26
   0  20   4    1.68    1.24
   0  20   4    2.67    1.15
   0  20   4    4.26    1.34
   0  20  -4    2.36    1.25
   0  20   5    7.09    1.52
   0  20  -5    5.65    1.48
   0  20   6    3.11    1.16
   0  20   6    4.49    1.33
   0  20  -6    4.69    1.24
   0 -20  -6    4.00    0.93
   0  20   7    6.06    1.27
   0  20  -7    5.81    1.30
   0 -20  -7    5.76    1.13
   0  20   8   20.77    2.03
   0  20  -8   24.24    2.09
   0  20   8   32.74    2.46
   0  20  -8   28.73    2.47
   0 -20  -8   23.41    2.01
   0  20   9   19.88    1.85
   0 -20  -9   20.59    1.70
   0 -20  -9   22.15    1.69
   0  20  -9   21.86    2.03
   0  20   9   21.88    1.97
   0  20 -10    6.70    1.22
   0 -20 -10    6.72    0.98
   0 -20 -10    5.90    0.99
   0  20  10    7.42    1.19
   0  20  10    4.64    0.96
   0  20  10    4.96    0.90
   0 -20 -11    3.82    0.75
   0 -20 -11    3.36    0.71
   0  20  11    5.63    0.89
   0  21   0   -0.15    0.98
   0  21   0   -0.35    1.12
   0  21   0    0.16    1.06
   0  21  -1  107.17    5.02
   0  21   1  119.98    5.30
   0  21  -1  116.27    5.56
   0  21   1  108.81    5.42
   0  21   1  120.47    5.46
   0  21  -1  122.88    5.56
   0  21   2   22.35    2.26
   0  21  -2   22.16    2.16
   0  21   2   24.28    2.47
   0  21  -2   25.29    2.51
   0  21  -2   25.77    2.59
   0  21   2   22.75    2.40
   0  21   3    8.33    1.61
   0  21   3   12.59    1.84
   0  21  -3   10.79    1.89
   0  21   4    4.94    1.37
   0  21   4    3.37    1.17
   0  21   5    3.23    1.04
   0  21   5    3.57    1.23
   0  21   5    3.52    1.22
   0  21   6   13.57    1.83
   0  21   6   14.65    1.84
   0  21   6   13.03    1.75
   0  21   7   19.86    2.03
   0  21   7   15.30    1.74
   0  21   7   15.77    1.81
   0  21   8    2.97    1.07
   0  21   8    2.25    0.87
   0  21   8    3.08    0.96
   0 -21  -9   13.31    1.27
   0  21   9   14.61    1.48
   0  21   9   16.41    1.52
   0  21  10    3.18    0.84
   0 -21 -10    1.80    0.59
   0  22   0   24.09    2.22
   0  22   1   27.56    2.29
   0  22   2   17.92    2.00
   0  22   3   13.73    1.87
   0  22   3   13.82    1.88
   0  22   3   14.41    1.81
   0  22   4    0.30    0.97
   0  22   4   -0.15    0.90
   0  22   4   -0.38    0.90
   0  22   4    0.14    1.11
   0  22   5    1.11    0.98
   0  22   5    0.84    0.98
   0  22   5    1.59    1.07
   0  22   6    6.09    1.28
   0  22   6    5.12    1.15
   0  22   6    5.57    1.35
   0  22   7    7.49    1.22
   0  22   7    6.75    1.25
   0  22   7    5.83    1.26
   0  22   8   16.08    1.51
   0  22   8   13.94    1.46
   0  22   8   16.93    1.66
   0  22   9    3.70    0.76
   0  22   9    3.80    0.89
   0  22  10    0.06    0.59
   0  23   0    0.30    1.02
   0  23   0   -0.55    1.00
   0  23   0    0.49    0.82
   0  23   1   31.03    2.52
   0  23   1   29.32    2.52
   0  23  -1   26.86    2.49
   0  23  -1   29.40    2.32
   0  23   1   32.07    2.49
   0  23   2   30.80    2.48
   0  23   2   33.90    2.70
   0  23   2   32.51    2.51
   0  23   3    0.36    0.87
   0  23   3   -0.14    0.98
   0  23   3    1.63    1.03
   0  23   4    9.47    1.46
   0  23   4   11.33    1.63
   0  23   5    0.84    0.86
   0  23   5    0.48    0.78
   0  23   5    0.35    0.94
   0  23   6    8.50    1.33
   0  23   6    9.47    1.30
   0  23   6    9.32    1.44
   0  23   7   18.17    1.62
   0  23   7   24.06    1.90
   0  23   8    5.25    0.87
   0  23   8    5.79    0.99
   0  23   9    0.59    0.56
   0  24   0    1.54    1.08
   0  24   0    1.65    0.98
   0  24   1    4.35    1.17
   0  24   1    4.12    1.15
   0  24   1    5.90    1.22
   0  24   2   10.69    1.45
   0  24   2   12.26    1.66
   0  24   2   11.28    1.50
   0  24   3    1.07    0.96
   0  24   3    0.64    0.95
   0  24   4    2.10    0.91
   0  24   4    1.75    0.96
   0  24   5    1.38    0.82
   0  24   5    1.63    0.90
   0  24   6   13.51    1.41
   0  24   6   13.49    1.45
   0  24   7    0.93    0.60
   0  24   7    2.20    0.74
   0  24   8   21.80    1.45
   0  25   1    0.34    0.79
   0  25   2    0.35    0.74
   0  25   3    4.22    0.99
   0  25   3    3.42    0.94
   0  25   4    3.72    0.87
   0  25   4    4.87    0.99
   0  25   5    2.97    0.77
   0  25   5    3.11    0.88
   0  25   6    2.18    0.69
   0  26   4    0.11    0.61
  -1   0  18    3.40    0.75
  -1   0  17    5.85    1.08
  -1   0  17    5.63    1.04
  -1   0  16    8.77    1.44
  -1   0  16    9.88    1.47
  -1   0  16   11.18    1.59
  -1   0  16   14.58    1.64
  -1   0  15    0.60    0.92
  -1   0  15    0.60    0.94
   1   0 -14   38.10    2.59
  -1   0  14   35.46    2.86
   1   0 -13   22.94    2.11
   1   0 -13   22.39    2.20
   1   0 -13   23.63    2.01
   1   0 -13   22.60    2.05
  -1   0  13   22.80    2.23
  -1   0  13   23.40    2.27
   1   0 -13   24.25    2.09
   1   0 -12   43.75    2.74
   1   0 -12   39.15    2.66
   1   0 -12   36.40    2.74
   1   0 -12   43.33    2.71
   1   0 -12   42.55    2.74
  -1   0  12   44.33    2.99
   1   0 -12   39.48    2.83
   1   0 -11    3.29    0.90
   1   0 -11    4.64    0.98
   1   0 -11    4.75    1.07
   1   0 -11    3.28    0.98
   1   0 -11    2.99    0.87
   1   0 -11    4.46    0.90
   1   0 -11    4.82    1.01
   1   0 -11    3.64    1.04
   1   0 -10  125.95    4.68
   1   0 -10  115.45    4.39
   1   0 -10  120.88    4.38
   1   0 -10  113.88    4.56
   1   0 -10  121.91    4.52
   1   0 -10  116.51    4.27
   1   0 -10  119.50    4.47
   1   0 -10  110.36    4.16
   1   0 -10  122.16    4.51
   1   0 -10  117.72    4.47
   1   0  -9   35.64    1.95
   1   0  -9   36.98    1.91
   1   0  -9   35.24    2.13
   1   0  -9   41.44    2.22
   1   0  -9   39.83    2.23
   1   0  -9   36.37    2.00
   1   0  -9   38.62    2.16
  -1   0   9   35.83    2.04
   1   0  -8    7.56    0.80
   1   0  -8    8.46    0.83
   1   0  -8    7.11    1.03
   1   0  -8    9.01    1.06
   1   0  -8    7.37    0.96
   1   0  -8    8.16    0.88
   1   0  -8    8.19    0.91
   1   0  -8    8.04    0.87
   1   0  -8    9.38    1.00
   1   0  -8    9.28    1.04
   1   0  -8    6.32    0.92
   1   0  -8    9.20    1.04
  -1   0   8    7.26    0.90
   1   0  -8    6.91    0.95
   1   0  -8    9.30    1.10
   1   0  -7   70.20    2.35
   1   0  -7   68.47    2.35
   1   0  -7   69.35    2.74
   1   0  -7   71.31    2.79
   1   0  -7   69.76    2.48
   1   0  -7   72.16    2.53
   1   0  -7   69.94    2.55
   1   0  -7   69.45    2.70
   1   0  -7   65.14    2.65
   1   0  -7   67.48    2.68
   1   0  -7   68.13    2.58
   1   0  -7   66.98    2.66
   1   0  -7   67.34    2.13
   1   0  -7   67.49    2.11
  -1   0   7   67.63    2.55
   1   0  -7   64.09    2.71
   1   0  -7   68.55    2.77
   1   0  -6    1.80    0.46
   1   0  -6    2.49    0.48
  -1   0   6    2.15    0.61
   1   0  -6    3.41    0.68
   1   0  -6    1.43    0.59
   1   0  -6    1.85    0.51
  -1   0   6    2.54    0.66
   1   0  -6    2.07    0.51
   1   0  -6    1.82    0.59
   1   0  -6    2.09    0.55
   1   0  -6    1.42    0.55
   1   0  -6    3.22    0.66
   1   0  -6    1.80    0.59
   1   0  -6    1.51    0.53
  -1   0   6    2.12    0.54
   1   0  -6    1.41    0.37
   1   0  -6    2.27    0.65
   1   0  -6    1.70    0.62
   1   0  -5   20.86    1.13
  -1   0   5   18.86    1.15
   1   0  -5   20.58    0.95
   1   0  -5   20.24    1.19
   1   0  -5   18.64    1.19
   1   0  -5   21.14    1.19
  -1   0   5   21.49    1.23
   1   0  -5   21.51    1.18
  -1   0   5   20.04    1.22
   1   0  -5   20.40    1.11
   1   0  -5   19.99    1.11
  -1   0   5   18.95    1.16
   1   0  -5   18.82    1.14
   1   0  -5   19.26    1.14
   1   0  -5   21.75    1.17
   1   0  -5   20.40    1.18
  -1   0   5   20.27    1.06
   1   0  -5   18.78    1.18
  -1   0   4   29.84    1.33
   1   0  -4   31.86    1.27
   1   0  -4   30.25    1.36
   1   0  -4   32.39    1.39
  -1   0   4   29.70    1.39
  -1   0   4   30.65    1.38
   1   0  -4   30.23    1.28
   1   0  -4   32.12    1.32
   1   0  -4   29.10    1.29
  -1   0   4   29.98    1.35
   1   0  -4   30.98    1.35
   1   0  -4   30.85    1.36
   1   0  -4   28.35    1.27
   1   0  -4   29.28    1.33
   1   0  -4   30.99    1.34
   1   0  -4   31.42    1.24
   1   0  -4   29.70    1.05
   1   0  -4   27.66    1.36
   1   0  -4   29.17    1.38
   1   0  -3   32.91    1.17
   1   0  -3   33.96    1.17
  -1   0   3   32.57    1.23
   1   0  -3   29.74    1.24
   1   0  -3   34.22    1.26
  -1   0   3   31.01    1.23
   1   0  -3   32.26    1.22
   1   0  -3   31.14    1.25
   1   0  -3   32.37    1.26
   1   0  -3   32.52    1.27
   1   0  -3   32.09    1.26
   1   0  -3   32.84    1.25
   1   0  -3   31.65    1.25
   1   0  -3   31.96    1.25
  -1   0   3   32.25    1.26
  -1   0   3   32.75    1.29
   1   0  -3   31.82    1.25
   1   0  -3   32.80    1.23
   1   0  -3   32.48    1.12
   1   0  -3   32.32    1.25
   1   0  -2    0.28    0.28
  -1   0   2    0.66    0.30
  -1   0   2    0.10    0.32
   1   0  -2    0.13    0.31
   1   0  -2    0.32    0.33
  -1   0   2    0.24    0.31
   1   0  -2    0.38    0.29
  -1   0   2    0.32    0.30
   1   0  -2    0.19    0.33
   1   0  -2    0.57    0.30
   1   0  -2    0.54    0.32
   1   0  -2    0.22    0.29
   1   0  -2    0.31    0.31
  -1   0   2    0.35    0.30
   1   0  -2    0.30    0.24
   1   0  -2    0.31    0.32
   1   0  -2    0.42    0.31
   1   0  -2    0.39    0.32
  -1   0   2    0.41    0.32
   1   0  -2    0.45    0.32
   1   0  -1   20.56    0.78
   1   0  -1   19.88    0.79
  -1   0   1   20.08    0.77
   1   0  -1   20.45    0.74
   1   0  -1   19.69    0.77
  -1   0   1   18.86    0.76
  -1   0   1   20.72    0.79
  -1   0   1   20.19    0.78
  -1   0   1   19.96    0.79
   1   0  -1   20.49    0.78
  -1   0   1   19.04    0.78
   1   0  -1   19.58    0.77
   1   0  -1   21.12    0.79
  -1   0   1   18.84    0.77
   1   0  -1   20.73    0.78
   1   0  -1   20.31    0.78
   1   0  -1   20.24    0.77
   1   0  -1   19.43    0.73
   1   0  -1   20.13    0.58
   1   0  -1   19.78    0.77
   1   0  -1   19.80    0.75
  -1   0   1   19.61    0.77
   1   0  -1   20.19    0.77
  -1   0   0   31.96    1.05
   1   0   0   32.75    1.05
   1   0   0   33.07    1.06
  -1   0   0   30.15    1.04
   1   0   0   33.50    1.05
   1   0   0   33.61    1.07
   1   0   0   30.03    1.04
  -1   0   0   31.28    1.04
  -1   0   0   31.48    1.04
   1   0   0   31.49    1.05
   1   0   0   33.53    1.04
   1   0   0   31.99    1.05
   1   0   0   31.71    1.03
   1   0   0   32.67    1.05
   1   0   0   32.75    1.04
   1   0   0   32.91    1.05
  -1   0   0   33.00    1.04
  -1   0   0   32.02    1.03
   1   0   0   32.43    1.05
   1   0   0   31.60    1.02
  -1   0   0   33.71    1.06
  -1   0  -1    5.57    0.51
   1   0   1    6.12    0.49
  -1   0  -1    5.30    0.49
   1   0   1    5.49    0.51
   1   0   1    5.88    0.51
   1   0   1    5.85    0.48
   1   0   1    4.76    0.45
   1   0   1    5.54    0.48
   1   0   1    5.38    0.48
  -1   0  -1    5.88    0.47
   1   0   1    5.35    0.46
   1   0   1    5.04    0.47
   1   0   1    5.21    0.50
   1   0   1    5.18    0.48
   1   0   1    4.95    0.46
  -1   0  -1    5.42    0.45
   1   0   2    4.60    0.54
   1   0   2    3.84    0.49
   1   0   2    3.61    0.50
   1   0   2    4.85    0.56
   1   0   2    4.18    0.56
   1   0   2    3.49    0.51
   1   0   2    3.13    0.47
   1   0   2    4.26    0.52
   1   0   2    4.45    0.51
   1   0   2    3.73    0.52
  -1   0  -2    4.28    0.52
  -1   0  -2    4.97    0.50
   1   0   2    3.77    0.51
   1   0   2    3.87    0.55
   1   0   2    3.37    0.50
  -1   0  -2    3.85    0.51
  -1   0  -2    4.83    0.52
  -1   0  -2    3.63    0.54
   1   0   2    4.56    0.56
   1   0   2    4.19    0.51
  -1   0  -3    8.12    0.70
  -1   0  -3    8.11    0.82
   1   0   3    7.82    0.80
   1   0   3    8.23    0.77
   1   0   3    8.31    0.75
   1   0   3    8.51    0.79
  -1   0  -3    8.32    0.79
   1   0   3    8.77    0.78
   1   0   3    9.53    0.81
   1   0   3    9.63    0.83
   1   0   3    8.59    0.78
   1   0   3    8.46    0.76
   1   0   3    8.28    0.75
  -1   0  -3    7.46    0.79
   1   0   3    8.86    0.78
  -1   0  -3    9.37    0.74
  -1   0  -3    9.32    0.76
   1   0   3    8.17    0.77
  -1   0  -4   19.47    1.05
  -1   0  -4   18.50    1.01
   1   0   4   18.36    1.08
   1   0   4   17.63    1.10
   1   0   4   19.41    1.13
  -1   0  -4   17.90    1.12
   1   0   4   19.11    1.18
   1   0   4   19.19    1.17
   1   0   4   18.85    1.08
  -1   0  -4   18.10    1.01
   1   0   4   16.91    1.10
  -1   0  -4   18.39    1.06
   1   0   4   16.83    1.01
   1   0   4   20.22    1.10
  -1   0  -4   20.09    1.15
  -1   0  -5   97.40    3.04
  -1   0  -5   93.09    3.07
   1   0   5   89.77    3.18
   1   0   5   96.99    3.11
   1   0   5   96.52    3.12
  -1   0  -5   93.82    3.16
  -1   0  -5   94.79    3.18
   1   0   5   93.12    3.00
   1   0   5   96.63    3.21
  -1   0  -5   98.34    3.19
   1   0   5   96.97    3.09
  -1   0  -5   96.10    3.12
  -1   0  -5   96.92    2.94
  -1   0  -5   94.49    2.99
  -1   0  -6   60.59    2.03
   1   0   6   56.22    2.52
  -1   0  -6   60.06    2.40
  -1   0  -6   63.79    2.41
  -1   0  -6   61.67    2.54
  -1   0  -6   62.17    2.53
  -1   0  -6   62.72    2.47
  -1   0  -6   62.77    2.41
  -1   0  -6   60.00    2.30
   1   0   6   60.39    2.54
   1   0   6   60.73    2.56
  -1   0  -6   56.51    2.46
  -1   0  -6   58.25    2.46
   1   0   6   57.61    2.36
   1   0   6   59.92    2.53
   1   0   6   57.93    2.43
  -1   0  -6   60.85    2.24
  -1   0  -6   58.62    2.29
   1   0   6   56.42    2.28
  -1   0  -7   11.25    1.04
  -1   0  -7   10.31    1.07
  -1   0  -7   10.49    1.07
   1   0   7   11.18    1.21
  -1   0  -7   10.56    1.11
  -1   0  -7   10.77    1.13
  -1   0  -7   11.08    0.99
  -1   0  -7   10.86    1.04
   1   0   7   11.36    1.14
  -1   0  -7   12.10    1.18
  -1   0  -7   11.67    1.18
  -1   0  -7   10.76    1.20
   1   0   7   11.21    1.06
   1   0   7    9.63    1.12
  -1   0  -7   11.48    0.93
  -1   0  -7    9.70    1.07
   1   0   8    2.42    0.76
   1   0   8    3.46    0.85
  -1   0  -8    2.74    0.82
  -1   0  -8    1.95    0.74
  -1   0  -8    3.97    0.71
  -1   0  -8    3.31    0.74
  -1   0  -8    3.11    0.82
  -1   0  -8    2.99    0.80
  -1   0  -8    2.82    0.81
  -1   0  -8    3.66    0.74
  -1   0  -8    2.68    0.68
   1   0   8    2.88    0.72
   1   0   8    3.72    0.93
  -1   0  -8    2.91    0.78
  -1   0  -8    4.05    0.85
  -1   0  -8    2.69    0.77
  -1   0  -8    3.65    0.88
   1   0   9   36.23    2.39
  -1   0  -9   40.24    2.45
  -1   0  -9   36.90    2.30
  -1   0  -9   38.99    2.44
  -1   0  -9   40.73    2.44
  -1   0  -9   37.14    2.32
   1   0   9   41.92    2.52
   1   0   9   38.60    2.43
  -1   0  -9   33.60    2.08
  -1   0  -9   36.97    2.20
  -1   0  -9   36.70    2.17
  -1   0  -9   36.75    2.06
  -1   0  -9   36.14    2.26
  -1   0 -10    9.59    1.32
  -1   0 -10   11.03    1.44
  -1   0 -10   13.24    1.54
  -1   0 -10    9.14    1.17
  -1   0 -10   10.40    1.41
  -1   0 -10   11.99    1.54
  -1   0 -10   10.83    1.36
   1   0  10   12.85    1.59
   1   0  10   10.24    1.43
  -1   0 -10   10.70    1.28
  -1   0 -10    9.45    1.23
  -1   0 -11   22.94    2.04
   1   0  11   22.54    2.09
  -1   0 -11   21.00    1.81
  -1   0 -11   18.57    1.90
  -1   0 -11   20.34    2.13
  -1   0 -11   24.17    2.03
  -1   0 -11   22.90    2.11
   1   0  11   21.10    2.07
  -1   0 -11   22.82    1.87
  -1   0 -12    8.58    1.45
   1   0  12    7.20    1.42
   1   0  12    9.32    1.52
  -1   0 -12    9.16    1.42
   1   0  13   16.84    2.06
  -1   0 -13   17.59    1.93
   1   0  13   16.54    1.96
   1   0  13   19.22    2.05
  -1   0 -13   16.97    1.81
   1   0  14   37.25    2.79
   1   0  14   40.64    2.88
   1   0  14   34.85    2.69
   1   0  15   71.31    3.73
   1   0  15   70.80    3.72
   1   0  15   75.63    3.83
   1   0  16    6.16    1.10
   1   0  16    7.55    1.21
   1   0  16    5.01    1.01
   1   0  17   19.33    1.46
   1   0  17   19.96    1.48
   1   1 -18    1.69    0.63
  -1  -1  18    1.96    0.62
  -1   1  18    2.03    0.62
  -1  -1  17    3.97    1.01
  -1   1  17    1.42    0.81
  -1  -1  17    2.80    0.87
  -1   1  17    2.39    0.84
  -1  -1  16   26.62    2.23
  -1   1  16   30.01    2.32
  -1   1  16   29.39    2.28
  -1  -1  16   26.50    2.22
  -1   1  16   30.52    2.33
  -1  -1  16   27.11    2.28
  -1   1  16   27.22    2.26
  -1  -1  16   24.25    2.11
  -1  -1  15   10.50    1.57
  -1  -1  15   11.51    1.62
  -1   1  15   11.50    1.65
  -1   1  15    9.59    1.54
   1  -1 -14   10.29    1.46
  -1  -1  14    8.65    1.53
  -1   1  14    8.01    1.48
   1  -1 -14   13.73    1.74
   1  -1 -14    8.51    1.39
   1  -1 -14    8.01    1.36
   1   1 -13   34.60    2.45
   1  -1 -13   27.11    2.25
   1  -1 -13   28.98    2.35
  -1   1  13   34.67    2.72
  -1   1  13   29.23    2.52
  -1  -1  13   30.69    2.55
  -1  -1  13   28.49    2.56
   1  -1 -13   30.52    2.37
   1  -1 -13   30.74    2.39
   1   1 -13   29.70    2.22
   1   1 -13   32.28    2.52
   1  -1 -13   29.35    2.54
   1  -1 -12   72.99    3.68
   1   1 -12   74.86    3.64
   1   1 -12   67.60    3.48
   1  -1 -12   72.27    3.48
   1  -1 -12   72.99    3.84
   1  -1 -12   69.87    3.57
   1   1 -12   75.36    3.83
   1   1 -12   66.41    3.84
   1   1 -12   67.13    3.54
   1  -1 -12   76.02    3.74
  -1   1  12   78.77    4.00
  -1  -1  12   66.03    3.74
   1  -1 -12   71.67    3.62
   1   1 -12   68.93    3.54
   1  -1 -12   77.13    3.90
   1  -1 -12   73.62    3.46
   1  -1 -12   70.23    3.42
   1  -1 -11   32.18    2.26
   1   1 -11   36.03    2.42
   1   1 -11   32.07    2.20
   1  -1 -11   29.83    2.10
   1  -1 -11   30.99    2.36
   1   1 -11   34.85    2.28
   1  -1 -11   32.36    2.25
   1  -1 -11   31.66    2.26
   1   1 -11   33.87    2.29
   1   1 -11   31.25    2.18
   1  -1 -11   28.67    2.04
   1  -1 -11   29.97    2.16
   1  -1 -11   33.22    2.29
   1  -1 -11   33.52    2.42
   1   1 -11   33.07    2.41
   1  -1 -11   29.13    2.08
   1   1 -10   64.64    3.03
   1  -1 -10   62.14    3.05
   1  -1 -10   61.89    3.15
   1   1 -10   70.13    3.33
   1   1 -10   65.16    2.94
   1   1 -10   63.68    3.03
   1  -1 -10   67.43    3.15
   1  -1 -10   65.41    2.94
   1  -1 -10   61.23    3.08
   1   1 -10   68.05    3.13
   1  -1 -10   61.17    3.10
   1   1 -10   66.94    3.07
   1  -1 -10   60.37    2.99
   1  -1 -10   64.23    2.98
   1  -1 -10   64.03    3.08
   1   1 -10   69.77    3.01
   1  -1 -10   63.25    2.99
   1   1 -10   66.42    3.25
   1  -1 -10   66.49    3.27
   1   1  -9   18.50    1.37
   1  -1  -9   23.13    1.56
   1  -1  -9   24.31    1.55
   1  -1  -9   25.06    1.78
   1   1  -9   19.02    1.53
   1  -1  -9   26.50    1.77
   1  -1  -9   23.95    1.63
   1   1  -9   21.43    1.58
   1   1  -9   18.99    1.42
   1  -1  -9   27.09    1.82
   1  -1  -9   24.28    1.76
  -1  -1   9   21.34    1.53
   1  -1  -9   25.98    1.75
   1  -1  -9   27.11    1.67
   1   1  -9   20.23    1.60
   1  -1  -9   24.58    1.76
   1  -1  -9   24.98    1.80
   1  -1  -9   23.22    1.75
   1   1  -9   20.06    1.48
   1   1  -8   23.74    1.49
   1   1  -8   19.35    1.42
   1  -1  -8   24.09    1.45
   1   1  -8   20.10    1.28
   1  -1  -8   21.39    1.45
   1  -1  -8   18.83    1.40
   1  -1  -8   18.95    1.26
   1  -1  -8   21.73    1.34
   1  -1  -8   21.54    1.52
   1   1  -8   22.01    1.52
   1  -1  -8   22.66    1.55
   1  -1  -8   21.88    1.50
   1  -1  -8   22.01    1.56
   1   1  -8   19.26    1.43
   1   1  -8   21.57    1.50
   1   1  -8   21.73    1.39
   1   1  -8   21.90    1.58
   1  -1  -8   23.71    1.63
   1   1  -8   20.50    1.45
   1   1  -8   21.82    1.57
   1  -1  -8   20.53    1.54
   1  -1  -8   20.89    1.53
   1   1  -8   19.53    1.40
   1  -1  -8   20.89    1.38
   1   1  -8   21.44    1.50
  -1   1   8   17.01    1.36
  -1  -1   8   22.43    1.43
   1   1  -7 1841.93   40.13
   1   1  -7 1776.76   39.82
   1   1  -7 1873.48   40.28
   1  -1  -7 1788.21   40.29
   1   1  -7 1823.30   40.20
   1   1  -7 1813.31   40.25
   1  -1  -7 1834.21   40.35
   1  -1  -7 1856.61   40.31
   1   1  -7 1833.90   40.05
   1  -1  -7 1790.16   40.34
   1  -1  -7 1831.32   40.17
   1  -1  -7 1784.09   40.34
   1   1  -7 1852.39   40.40
   1   1  -7 1822.49   40.23
   1   1  -7 1851.67   40.39
   1  -1  -7 1794.06   40.35
   1   1  -7 1843.60   40.13
   1  -1  -7 1787.36   40.36
   1  -1  -7 1809.18   40.07
   1   1  -7 1857.64   39.86
   1  -1  -7 1787.54   39.86
   1   1  -7 1792.76   39.60
   1   1  -7 1818.04   39.62
   1  -1  -7 1761.51   39.87
   1  -1  -7 1818.45   40.13
   1   1  -7 1852.09   39.96
   1   1  -7 1900.08   39.93
   1  -1  -7 1843.01   40.20
   1  -1  -7 1805.29   40.30
   1   1  -7 1817.93   40.29
   1  -1  -7 1817.25   40.39
   1  -1  -7 1726.01   39.59
  -1   1   7 1832.13   40.21
  -1  -1   7 1836.12   40.03
   1   1  -6    7.30    0.84
   1  -1  -6    8.60    0.91
   1   1  -6    7.84    0.82
   1   1  -6    8.15    0.85
   1  -1  -6    9.27    0.90
   1  -1  -6    8.21    0.81
   1   1  -6    8.50    0.89
   1  -1  -6    8.45    0.92
   1   1  -6    8.17    0.79
   1  -1  -6   10.57    0.95
   1   1  -6    7.58    0.89
   1  -1  -6   10.35    0.98
   1   1  -6    8.66    0.91
   1   1  -6    8.54    0.85
   1  -1  -6    9.37    0.90
   1  -1  -6    8.65    0.83
   1   1  -6    8.69    0.73
   1   1  -6    8.68    0.65
  -1  -1   6    7.70    0.80
   1  -1  -6    8.59    0.76
   1   1  -6    7.94    0.63
  -1  -1   6    9.25    0.89
  -1   1   6    7.56    0.88
   1   1  -6    8.75    0.76
   1  -1  -6    9.23    0.87
   1  -1  -6    8.40    0.86
   1   1  -6    8.73    0.78
   1   1  -6    8.17    0.85
   1  -1  -6    7.54    0.92
   1  -1  -6    8.25    0.87
   1   1  -6    8.49    0.52
   1   1  -6    8.47    0.54
  -1   1   6    8.71    0.84
  -1  -1   6    7.96    0.75
   1   1  -5  244.80    6.26
   1   1  -5  249.89    6.20
  -1   1   5  245.32    6.32
   1  -1  -5  255.01    6.25
  -1  -1   5  242.27    6.24
  -1  -1   5  243.52    6.09
   1   1  -5  251.06    5.79
   1   1  -5  257.82    6.12
  -1   1   5  246.95    6.32
   1  -1  -5  249.74    6.21
   1  -1  -5  249.75    6.26
  -1  -1   5  236.55    6.26
   1  -1  -5  250.75    6.29
   1  -1  -5  241.45    6.27
   1   1  -5  244.40    6.25
   1  -1  -5  236.14    6.26
   1   1  -5  245.47    6.24
   1   1  -5  245.19    6.26
   1   1  -5  250.81    6.32
   1  -1  -5  242.57    6.30
   1  -1  -5  235.65    6.24
   1  -1  -5  248.04    6.32
   1   1  -5  253.59    6.27
   1   1  -5  244.59    6.32
   1   1  -5  246.18    6.18
  -1  -1   5  238.20    6.28
   1  -1  -5  252.97    6.33
  -1   1   5  254.06    6.42
   1   1  -5  249.49    5.94
  -1   1   5  249.81    6.39
   1  -1  -5  235.56    6.20
   1   1  -5  252.53    6.28
   1  -1  -5  245.67    6.30
  -1  -1   5  237.47    5.98
   1   1  -5  240.78    5.60
  -1   1   5  241.02    6.14
   1  -1  -5  246.88    5.94
   1   1  -4 2389.83   51.25
   1   1  -4 2422.28   51.39
   1  -1  -4 2414.40   51.38
  -1   1   4 2400.36   51.47
   1   1  -4 2304.33   50.94
  -1  -1   4 2358.96   51.35
   1  -1  -4 2446.29   51.39
   1   1  -4 2337.13   51.41
   1   1  -4 2387.91   51.24
   1  -1  -4 2396.07   51.41
   1   1  -4 2416.88   51.29
  -1  -1   4 2330.46   51.32
   1  -1  -4 2361.65   51.40
  -1   1   4 2370.13   51.45
   1   1  -4 2311.32   51.26
   1  -1  -4 2382.59   51.45
   1  -1  -4 2388.85   51.40
   1   1  -4 2379.19   51.41
   1  -1  -4 2389.89   51.44
   1   1  -4 2372.70   51.32
   1   1  -4 2396.50   51.39
   1  -1  -4 2375.51   51.43
   1   1  -4 2395.67   51.43
   1  -1  -4 2344.20   51.44
   1   1  -4 2309.77   51.47
   1   1  -4 2414.03   51.37
   1  -1  -4 2378.86   51.39
   1   1  -4 2363.89   51.46
   1  -1  -4 2347.08   51.45
   1   1  -4 2344.60   51.41
  -1   1   4 2386.17   51.53
  -1  -1   4 2379.67   51.45
  -1   1   4 2390.10   51.51
   1  -1  -4 2411.19   51.32
   1  -1  -4 2394.50   51.14
  -1  -1   4 2343.74   51.11
   1   1  -4 2412.72   51.44
   1  -1  -4 2377.61   51.43
   1  -1  -4 2376.60   51.35
   1   1  -3  873.55   19.35
   1  -1  -3  899.22   19.38
  -1   1   3  868.86   19.44
  -1  -1   3  894.79   19.26
   1   1  -3  856.43   19.12
   1  -1  -3  891.77   19.32
   1   1  -3  896.15   19.26
   1  -1  -3  876.86   19.37
   1   1  -3  891.84   19.37
   1  -1  -3  869.81   19.36
   1   1  -3  877.80   19.28
  -1  -1   3  871.32   19.31
   1  -1  -3  886.49   19.37
   1   1  -3  893.17   19.22
   1  -1  -3  892.77   19.38
   1   1  -3  884.42   19.37
   1  -1  -3  865.42   19.37
   1  -1  -3  857.94   19.37
   1   1  -3  902.61   19.32
   1  -1  -3  857.96   19.38
   1   1  -3  878.41   19.39
   1  -1  -3  880.00   19.34
   1   1  -3  893.39   19.38
   1  -1  -3  883.44   19.30
   1   1  -3  868.60   19.39
   1  -1  -3  877.71   19.35
   1   1  -3  893.33   19.35
   1   1  -3  906.32   19.26
   1  -1  -3  865.37   19.40
   1   1  -3  897.75   19.18
   1  -1  -3  875.10   19.44
  -1   1   3  878.67   19.42
  -1   1   3  899.35   19.45
  -1  -1   3  866.84   19.32
   1  -1  -3  893.29   19.26
   1   1  -3  838.45   18.86
   1  -1  -3  891.33   19.28
  -1   1   3  894.33   19.46
  -1  -1   3  858.23   19.03
   1   1  -3  875.34   19.38
   1  -1  -3  870.36   19.33
   1   1  -2   19.04    0.84
   1   1  -2   19.03    0.86
   1   1  -2   19.01    0.77
   1   1  -2   19.37    0.83
  -1   1   2   17.97    0.71
   1   1  -2   18.83    0.66
   1  -1  -2   25.33    0.94
  -1   1   2   19.63    0.89
   1   1  -2   18.77    0.75
   1   1  -2   18.47    0.80
   1  -1  -2   26.21    0.97
   1   1  -2   18.63    0.74
  -1  -1   2   23.73    0.86
   1   1  -2   19.13    0.79
  -1  -1   2   25.19    0.86
   1  -1  -2   24.53    0.92
   1   1  -2   19.06    0.78
   1   1  -2   18.74    0.82
   1   1  -2   18.61    0.79
   1  -1  -2   23.21    0.94
  -1  -1   2   25.62    0.91
  -1   1   2   18.68    0.86
  -1  -1   2   25.21    0.90
   1  -1  -2   24.62    0.93
   1  -1  -2   24.89    0.95
   1   1  -2   19.59    0.87
  -1  -1   2   24.61    0.93
   1  -1  -2   24.90    0.91
   1   1  -2   19.17    0.82
   1   1  -2   19.63    0.86
   1   1  -2   17.57    0.83
   1   1  -2   19.32    0.84
   1   1  -2   17.82    0.86
   1   1  -2   19.55    0.87
   1   1  -2   21.29    0.88
  -1   1   2   19.73    0.88
   1   1  -2   19.20    0.80
   1   1  -2   18.69    0.62
   1   1  -2   19.08    0.76
  -1  -1   1  148.38    3.47
   1  -1  -1  158.02    3.67
   1  -1  -1  157.06    3.61
   1   1  -1  151.41    3.61
   1  -1  -1  156.91    3.67
  -1  -1   1  143.82    3.50
  -1   1   1  152.23    3.51
  -1  -1   1  148.70    3.62
   1  -1  -1  159.45    3.65
  -1   1   1  152.37    3.62
  -1   1   1  148.21    3.61
  -1  -1   1  160.83    3.65
   1  -1  -1  161.13    3.59
   1  -1  -1  158.58    3.66
  -1  -1   1  151.36    3.62
   1  -1  -1  152.85    3.64
  -1   1   1  150.43    3.63
  -1   1   1  150.72    3.64
   1   1  -1  154.46    3.61
   1  -1  -1  154.03    3.66
   1   1  -1  147.69    3.58
  -1  -1   1  148.37    3.63
   1   1  -1  147.82    3.56
   1   1  -1  150.63    3.61
  -1  -1   1  148.24    3.60
  -1   1   1  145.38    3.61
   1  -1  -1  152.20    3.62
   1  -1  -1  153.49    3.58
   1   1  -1  146.90    3.61
   1   1  -1  151.03    3.53
   1   1  -1  149.04    3.64
   1   1  -1  147.11    3.64
   1   1  -1  146.76    3.64
   1  -1  -1  151.16    3.57
   1  -1  -1  153.01    3.59
   1   1  -1  146.95    3.58
  -1  -1   1  151.12    3.62
   1   1  -1  149.81    3.55
   1   1  -1  147.33    3.60
  -1  -1   1  152.49    3.59
   1   1  -1  149.88    3.61
   1  -1  -1  154.26    3.66
   1   1  -1  149.31    3.60
   1   1  -1  150.23    3.64
   1   1   0  230.21    5.34
   1   1   0  227.33    5.28
   1   1   0  228.15    5.33
  -1  -1   0  231.22    5.34
  -1   1   0  233.80    5.28
  -1  -1   0  231.25    5.32
  -1   1   0  239.08    5.33
  -1   1   0  237.28    5.32
  -1  -1   0  232.40    5.32
  -1   1   0  237.43    5.33
   1   1   0  229.05    5.27
  -1   1   0  237.12    5.28
   1   1   0  230.03    5.30
   1   1   0  231.15    5.31
   1   1   0  224.58    5.33
   1  -1   0  233.79    5.32
   1  -1   0  238.42    5.30
   1  -1   0  229.62    5.30
  -1   1   0  228.89    5.30
   1  -1   0  235.50    5.32
   1   1   0  220.01    5.31
   1  -1   0  228.19    5.32
   1  -1   0  236.29    5.25
   1   1   0  228.99    5.31
  -1  -1   0  217.85    5.30
   1   1   0  224.67    5.29
   1   1   0  224.87    5.32
   1  -1   0  232.69    5.25
  -1  -1   0  228.04    5.33
   1  -1   0  235.77    5.29
   1  -1   0  232.41    5.29
  -1  -1   0  232.19    5.29
   1   1   0  228.41    5.31
  -1  -1   0  225.60    5.31
   1   1   0  231.27    5.30
  -1   1   0  237.19    5.29
   1  -1   0  227.93    5.25
   1   1   0  229.93    5.31
   1   1   0  229.97    5.32
   1   1   0  231.43    5.32
   1   1   1  251.62    5.92
   1  -1   1  249.04    5.80
  -1   1  -1  250.90    5.83
  -1  -1  -1  265.69    5.92
   1   1   1  255.32    5.94
   1   1   1  254.75    5.93
   1   1   1  259.19    5.93
  -1   1  -1  258.62    5.91
  -1  -1  -1  257.47    5.92
   1   1   1  254.54    5.94
   1  -1   1  254.60    5.94
  -1  -1  -1  258.19    5.93
   1   1   1  253.45    5.93
  -1   1  -1  253.05    5.85
   1  -1   1  248.57    5.85
   1  -1   1  253.83    5.81
   1  -1   1  250.88    5.88
  -1   1  -1  257.44    5.84
   1  -1   1  258.00    5.94
   1   1   1  260.05    5.95
   1   1   1  249.72    5.92
   1   1   1  257.18    5.95
   1  -1   1  255.83    5.92
   1  -1   1  248.48    5.77
   1   1   1  250.68    5.92
   1   1   1  256.28    5.93
  -1  -1  -1  264.08    5.94
   1   1   1  253.96    5.93
  -1  -1  -1  258.66    5.94
   1   1   1  252.34    5.92
   1   1   1  254.03    5.93
   1  -1   1  250.02    5.88
   1  -1   1  251.67    5.90
  -1   1  -1  257.11    5.80
  -1   1  -1  256.61    5.80
  -1   1  -1  266.33    5.86
   1  -1   1  248.59    5.81
  -1   1  -2   10.30    0.63
   1  -1   2    3.97    0.55
  -1  -1  -2    4.36    0.59
   1  -1   2    4.92    0.56
   1   1   2   10.23    0.69
   1   1   2   11.05    0.71
   1   1   2   10.91    0.72
   1  -1   2    4.43    0.55
  -1   1  -2   11.55    0.57
  -1  -1  -2    5.26    0.59
   1   1   2   10.24    0.71
   1  -1   2    4.45    0.55
   1  -1   2    4.63    0.57
   1   1   2   10.30    0.72
   1   1   2   10.15    0.68
   1  -1   2    4.77    0.55
   1  -1   2    4.25    0.58
   1   1   2   10.51    0.72
   1  -1   2    4.51    0.51
   1   1   2    9.79    0.70
   1   1   2   10.14    0.70
   1  -1   2    4.26    0.51
  -1  -1  -2    4.18    0.57
   1   1   2    9.93    0.71
  -1  -1  -2    3.88    0.57
   1  -1   2    4.45    0.50
  -1  -1  -2    4.46    0.58
  -1   1  -2   10.11    0.62
   1  -1   2    4.65    0.51
   1   1   2   10.62    0.71
   1   1   2   10.22    0.71
  -1   1  -2   11.28    0.56
   1   1   2    9.75    0.71
  -1  -1  -2    4.18    0.53
   1  -1   2    4.61    0.53
  -1   1  -3   81.47    2.37
   1  -1   3   82.38    2.33
   1   1   3   78.64    2.51
   1   1   3   81.87    2.54
   1  -1   3   83.38    2.49
   1   1   3   81.23    2.54
  -1  -1  -3   85.71    2.56
  -1   1  -3   82.54    2.23
   1  -1   3   84.08    2.48
   1   1   3   79.08    2.54
  -1  -1  -3   85.59    2.58
  -1   1  -3   85.00    2.52
  -1  -1  -3   83.54    2.59
  -1   1  -3   83.50    2.37
   1  -1   3   90.02    2.59
   1  -1   3   85.61    2.45
   1  -1   3   86.88    2.59
   1  -1   3   87.11    2.59
   1   1   3   85.87    2.58
   1   1   3   87.27    2.58
   1  -1   3   81.32    2.43
   1  -1   3   80.55    2.47
   1  -1   3   82.24    2.45
   1   1   3   80.51    2.52
   1  -1   3   86.59    2.43
   1  -1   3   83.23    2.39
   1   1   3   83.56    2.51
   1  -1   3   81.71    2.35
  -1  -1  -3   81.23    2.51
  -1  -1  -3   82.90    2.49
   1  -1   3   83.60    2.44
  -1  -1  -3   85.12    2.49
   1   1   3   82.20    2.56
  -1   1  -3   81.08    2.38
   1  -1   3   87.40    2.56
  -1   1  -3   82.09    2.45
   1   1   3   80.33    2.57
  -1  -1  -3   84.40    2.53
  -1   1  -3   81.11    2.19
  -1   1  -3   84.11    2.54
  -1   1  -4   53.94    2.04
  -1  -1  -4   59.93    2.16
  -1   1  -4   54.06    2.08
   1   1   4   53.50    2.07
   1  -1   4   59.53    2.08
   1   1   4   53.58    2.02
   1  -1   4   59.15    2.01
  -1   1  -4   55.00    1.86
  -1  -1  -4   60.32    2.16
  -1   1  -4   54.67    2.05
  -1   1  -4   53.95    1.97
   1  -1   4   57.18    2.04
  -1   1  -4   55.57    1.71
   1   1   4   54.22    2.11
   1   1   4   53.50    2.06
  -1  -1  -4   59.41    2.09
   1  -1   4   60.63    2.05
  -1  -1  -4   59.03    2.07
  -1   1  -4   56.96    1.96
  -1   1  -4   56.77    1.92
  -1   1  -4   51.50    1.97
   1  -1   4   59.49    1.97
   1  -1   4   60.07    2.00
  -1   1  -4   52.18    2.05
  -1  -1  -4   58.03    2.03
   1   1   4   53.77    2.06
  -1  -1  -4   60.28    2.00
  -1  -1  -4   61.65    2.03
   1  -1   4   58.73    1.95
   1   1   4   54.38    2.13
   1  -1   4   58.18    1.92
  -1   1  -4   53.04    1.85
  -1   1  -4   54.34    1.93
  -1  -1  -4   61.25    2.08
   1  -1   4   57.72    2.08
   1  -1   4   61.99    2.16
   1   1   4   55.26    2.08
   1  -1   4   59.03    2.14
   1   1   4   56.09    2.09
  -1  -1  -5  346.73    8.52
  -1   1  -5  331.35    8.49
  -1   1  -5  343.33    8.50
   1   1   5  338.21    8.46
   1  -1   5  342.45    8.39
   1   1   5  331.39    8.34
   1  -1   5  332.59    8.24
  -1   1  -5  335.58    8.02
  -1   1  -5  339.66    8.08
  -1   1  -5  334.57    8.39
  -1  -1  -5  343.32    8.48
  -1   1  -5  340.75    7.84
   1   1   5  332.00    8.53
  -1  -1  -5  345.65    8.42
   1  -1   5  334.10    8.37
   1   1   5  341.56    8.59
  -1   1  -5  353.05    8.36
  -1  -1  -5  337.32    8.40
  -1   1  -5  341.17    8.26
  -1  -1  -5  351.84    8.47
  -1   1  -5  331.61    8.34
   1  -1   5  330.18    8.22
  -1   1  -5  352.02    8.46
  -1   1  -5  343.68    8.49
  -1  -1  -5  333.27    8.20
   1   1   5  330.15    8.41
   1  -1   5  320.72    8.12
  -1  -1  -5  339.83    8.27
   1   1   5  340.88    8.58
   1  -1   5  334.17    8.33
  -1   1  -5  337.24    8.23
  -1   1  -5  340.27    8.12
  -1  -1  -5  336.65    8.35
   1   1   5  350.07    8.56
   1  -1   5  342.25    8.53
   1  -1   6   94.72    3.23
   1   1   6   94.97    3.31
   1  -1   6   95.00    3.11
  -1  -1  -6   98.21    3.41
  -1  -1  -6   98.28    3.29
   1   1   6   91.44    3.39
  -1   1  -6   88.71    2.65
   1  -1   6   93.91    3.22
  -1  -1  -6  100.59    3.31
  -1  -1  -6  100.59    3.35
  -1   1  -6   93.99    3.22
  -1   1  -6   87.18    2.87
  -1   1  -6   95.83    3.27
  -1   1  -6   92.22    3.06
  -1  -1  -6   95.91    3.27
  -1  -1  -6   99.03    3.37
  -1   1  -6   97.59    3.20
   1  -1   6   92.41    3.35
   1   1   6   92.89    3.36
   1   1   6   96.21    3.38
   1  -1   6   98.75    3.41
  -1   1  -6   94.18    3.34
  -1  -1  -6   95.73    3.39
  -1  -1  -6  100.15    3.41
  -1   1  -6   92.36    3.28
  -1   1  -6   94.40    3.27
  -1   1  -6   92.37    3.07
  -1   1  -6   92.28    2.96
  -1  -1  -6   97.02    3.23
   1   1   6   94.49    3.26
  -1  -1  -6   95.62    3.12
  -1  -1  -6  101.70    3.10
   1   1   6   93.13    3.40
   1  -1   6   98.47    3.23
  -1   1  -6   92.91    3.19
  -1  -1  -6  101.11    3.42
  -1   1  -6   94.18    3.36
  -1   1  -6   92.22    3.38
  -1  -1  -6   99.34    3.41
  -1   1  -7  232.20    6.40
  -1  -1  -7  231.35    6.72
  -1  -1  -7  245.99    6.73
  -1  -1  -7  238.61    6.59
  -1   1  -7  238.55    6.56
  -1   1  -7  236.82    6.66
   1   1   7  239.02    6.83
   1  -1   7  244.03    6.86
  -1   1  -7  240.07    6.82
  -1   1  -7  241.20    6.72
  -1  -1  -7  236.82    6.75
  -1  -1  -7  238.98    6.83
  -1  -1  -7  233.70    6.50
  -1   1  -7  226.81    6.16
  -1   1  -7  231.38    6.33
  -1  -1  -7  227.85    6.37
  -1  -1  -7  238.11    6.76
  -1   1  -7  240.74    6.70
   1  -1   7  234.64    6.58
   1   1   7  235.16    6.69
  -1   1  -7  240.92    6.63
  -1  -1  -7  234.78    6.68
  -1   1  -7  232.40    6.08
   1   1   7  230.40    6.59
   1  -1   7  231.32    6.49
   1  -1   7  225.40    6.75
   1   1   7  235.64    6.87
  -1  -1  -7  227.87    6.74
  -1   1  -7  232.02    6.77
  -1  -1  -7  232.43    6.79
  -1   1  -7  244.40    6.83
  -1   1  -7  241.96    6.63
   1   1   8   27.62    1.96
   1   1   8   29.65    1.97
   1  -1   8   30.30    2.03
   1  -1   8   30.28    2.00
  -1   1  -8   29.86    1.83
  -1  -1  -8   29.47    1.96
  -1  -1  -8   29.42    1.93
  -1  -1  -8   31.85    2.03
  -1   1  -8   33.66    2.02
  -1   1  -8   29.55    1.93
  -1  -1  -8   26.81    1.64
  -1  -1  -8   28.63    1.75
  -1  -1  -8   29.34    1.96
  -1   1  -8   33.06    2.00
  -1   1  -8   31.98    1.78
  -1  -1  -8   30.52    1.87
  -1  -1  -8   30.38    1.95
  -1   1  -8   28.59    1.73
  -1  -1  -8   31.72    1.93
  -1   1  -8   27.71    1.77
  -1   1  -8   28.20    1.87
  -1  -1  -8   31.70    1.87
  -1   1  -8   26.49    1.58
  -1  -1  -8   32.32    1.98
  -1  -1  -8   31.14    1.70
   1  -1   8   26.40    1.70
   1   1   8   28.75    1.99
  -1   1  -8   27.59    1.96
  -1  -1  -8   28.48    1.90
  -1   1  -8   31.71    1.94
  -1  -1  -8   27.90    1.90
   1  -1   9   34.57    2.33
   1   1   9   36.45    2.37
   1  -1   9   30.21    2.20
   1   1   9   39.57    2.46
  -1  -1  -9   35.61    2.30
  -1   1  -9   39.48    2.39
  -1  -1  -9   33.13    2.23
  -1   1  -9   41.38    2.37
  -1   1  -9   39.89    2.40
  -1  -1  -9   31.08    2.19
  -1  -1  -9   29.40    1.91
   1  -1   9   31.93    2.22
  -1  -1  -9   30.21    2.10
  -1  -1  -9   30.18    2.12
  -1   1  -9   39.69    2.40
  -1   1  -9   38.11    2.26
  -1  -1  -9   30.32    2.19
  -1  -1  -9   32.01    2.22
  -1  -1  -9   32.48    2.18
  -1  -1  -9   33.43    2.01
  -1  -1  -9   33.38    2.20
  -1   1  -9   36.22    2.05
  -1   1  -9   38.85    2.14
  -1  -1  -9   33.12    2.08
  -1  -1  -9   34.78    2.20
  -1  -1  -9   31.98    2.06
  -1  -1 -10   36.56    2.20
  -1  -1 -10   37.24    2.30
  -1  -1 -10   36.01    2.30
  -1   1 -10   32.47    2.11
  -1  -1 -10   40.49    2.48
  -1  -1 -10   37.91    2.44
  -1   1 -10   27.47    2.25
  -1  -1 -10   41.78    2.67
  -1  -1 -10   39.13    2.48
  -1   1 -10   28.61    2.17
  -1   1 -10   30.60    2.14
  -1   1 -10   28.17    2.21
  -1  -1 -10   38.66    2.43
  -1  -1 -10   38.94    2.54
  -1  -1 -10   39.23    2.56
  -1  -1 -10   36.61    2.49
  -1   1 -10   29.09    2.14
   1  -1  10   39.12    2.61
   1   1  10   30.57    2.36
   1   1  10   30.33    2.34
   1  -1  10   37.08    2.54
  -1   1 -10   28.09    1.97
  -1  -1 -11   75.17    3.52
  -1  -1 -11   75.03    3.64
  -1  -1 -11   79.24    3.72
  -1  -1 -11   74.82    3.79
  -1  -1 -11   81.00    4.03
  -1   1 -11   78.55    3.92
  -1   1 -11   74.36    3.91
  -1  -1 -11   73.21    3.79
   1   1  11   83.67    4.09
   1  -1  11   85.97    4.13
  -1   1 -11   70.09    3.59
   1  -1  11   76.81    3.96
   1   1  11   72.13    3.85
  -1  -1 -11   77.52    3.66
  -1  -1 -11   75.53    3.91
  -1   1 -11   69.58    3.56
  -1  -1 -11   78.40    3.81
  -1  -1 -12   10.20    1.42
  -1   1 -12   13.00    1.60
  -1  -1 -12   10.20    1.51
  -1  -1 -12    8.88    1.50
  -1  -1 -12   10.21    1.47
  -1  -1 -12   11.73    1.66
  -1  -1 -12    9.46    1.51
  -1   1 -12   11.76    1.56
   1  -1  12   11.27    1.63
   1  -1  12   12.25    1.72
   1   1  12   11.85    1.73
   1   1  12   11.62    1.70
  -1  -1 -12   11.09    1.45
  -1   1 -13   16.43    1.83
  -1  -1 -13   17.86    1.93
  -1  -1 -13   15.38    1.80
  -1   1 -13   15.30    1.72
   1  -1  13   18.54    2.07
   1  -1  13   17.60    2.05
   1   1  13   16.65    1.97
   1   1  13   14.59    1.88
   1  -1  13   20.30    2.15
   1   1  13   12.18    1.75
   1   1  14   26.26    2.45
   1  -1  14   33.11    2.66
   1   1  14   28.17    2.42
   1   1  14   30.80    2.57
   1  -1  14   29.04    2.48
   1  -1  14   29.70    2.49
   1   1  15   35.47    2.59
   1  -1  15   26.40    2.28
   1   1  15   35.01    2.57
   1   1  15   33.17    2.48
   1  -1  15   29.41    2.40
   1  -1  15   33.32    2.51
   1   1  16    1.90    0.86
   1  -1  16    1.80    0.82
   1   1  16    2.04    0.82
   1  -1  16    2.47    0.83
   1  -1  16    0.87    0.72
   1   1  16    1.08    0.75
   1  -1  17   25.79    1.70
   1  -1  17   28.43    1.77
   1   1  17   26.08    1.69
   1   1  17   25.91    1.70
  -1  -2  18    8.24    0.97
  -1   2  18    9.12    0.99
   1   2 -18    5.75    0.96
  -1   2  17    4.37    0.95
  -1  -2  17    1.73    0.82
  -1   2  17    2.39    0.90
  -1  -2  17    3.78    0.99
  -1  -2  16    8.27    1.34
  -1  -2  16    8.76    1.37
  -1   2  16    7.22    1.22
  -1   2  16    7.32    1.29
  -1   2  16    5.40    1.21
  -1  -2  16    6.19    1.24
  -1   2  16    8.57    1.31
  -1  -2  16    7.59    1.28
  -1  -2  15   12.47    1.67
  -1  -2  15   11.54    1.64
  -1   2  15    6.50    1.32
  -1   2  15    7.11    1.43
   1  -2 -15    7.56    1.27
   1  -2 -14    8.76    1.41
   1  -2 -14    6.48    1.37
   1  -2 -14    7.42    1.29
   1  -2 -14    7.59    1.47
  -1   2  14    8.58    1.54
  -1  -2  14    7.50    1.52
   1  -2 -13    4.67    1.07
   1  -2 -13    5.31    1.27
   1  -2 -13    5.89    1.23
   1  -2 -13    6.94    1.30
   1   2 -13    3.07    0.94
   1  -2 -13    3.96    1.15
   1  -2 -13    7.32    1.35
  -1  -2  13    5.41    1.32
  -1   2  13    4.77    1.26
  -1   2  13    4.31    1.20
  -1  -2  13    4.94    1.31
   1  -2 -13    7.36    1.32
   1  -2 -12   18.77    1.88
   1   2 -12   18.60    1.74
   1  -2 -12   22.95    2.04
   1  -2 -12   16.86    1.91
   1  -2 -12   20.45    1.83
   1   2 -12   15.69    1.80
   1   2 -12   13.39    1.75
   1  -2 -12   21.27    1.83
   1  -2 -12   18.97    1.97
   1  -2 -12   17.89    1.83
   1   2 -12   16.14    1.64
   1  -2 -12   19.80    1.90
  -1   2  12   16.42    1.84
  -1  -2  12   19.79    2.01
   1  -2 -12   23.64    2.06
   1   2 -12   18.37    1.76
   1  -2 -11   82.27    3.82
   1  -2 -11   75.77    3.51
   1   2 -11   75.18    3.47
   1  -2 -11   81.75    3.75
   1  -2 -11   79.22    3.74
   1   2 -11   67.76    3.36
   1  -2 -11   80.53    3.88
   1   2 -11   73.90    3.70
   1  -2 -11   78.49    3.71
   1  -2 -11   77.54    3.59
   1  -2 -11   76.23    3.65
   1   2 -11   74.39    3.52
   1  -2 -11   77.40    3.54
   1   2 -11   72.33    3.84
   1   2 -11   71.30    3.44
   1  -2 -11   88.15    3.87
   1  -2 -11   78.98    3.85
   1  -2 -10    3.68    0.98
   1   2 -10    4.73    1.01
   1   2 -10    4.17    0.90
   1  -2 -10    4.53    0.97
   1   2 -10    4.66    1.03
   1  -2 -10    2.62    0.88
   1   2 -10    4.89    0.96
   1  -2 -10    3.50    0.96
   1  -2 -10    2.81    0.91
   1  -2 -10    4.97    1.04
   1   2 -10    5.43    0.99
   1  -2 -10    3.05    0.87
   1   2 -10    6.09    1.01
   1  -2 -10    5.07    0.97
   1  -2 -10    5.05    0.98
   1  -2 -10    2.63    0.78
   1  -2 -10    4.65    0.95
   1  -2 -10    5.04    0.90
   1  -2 -10    2.55    0.78
   1  -2  -9    0.31    0.50
   1  -2  -9   -0.08    0.62
   1  -2  -9   -0.25    0.56
   1  -2  -9    1.13    0.58
   1  -2  -9    0.63    0.52
   1   2  -9   -0.08    0.50
   1  -2  -9    0.73    0.63
   1   2  -9   -0.07    0.53
   1  -2  -9    0.40    0.54
   1   2  -9    0.43    0.54
   1   2  -9    0.51    0.55
   1   2  -9    0.07    0.49
   1   2  -9    0.50    0.58
   1  -2  -9    0.85    0.65
   1  -2  -9    0.09    0.58
   1  -2  -9    0.79    0.71
   1  -2  -9    0.41    0.60
   1  -2  -9    0.91    0.71
   1  -2  -9    0.63    0.62
   1   2  -8    9.99    1.11
   1  -2  -8    7.36    0.95
   1  -2  -8    8.42    1.02
   1   2  -8    9.45    0.88
   1  -2  -8    9.82    0.97
   1  -2  -8    6.72    0.86
   1  -2  -8    8.13    1.09
   1  -2  -8    9.10    1.03
   1  -2  -8    9.17    1.12
   1   2  -8    9.89    1.04
   1  -2  -8    7.03    1.02
   1  -2  -8    8.92    1.09
   1   2  -8    9.57    1.10
   1   2  -8    9.35    1.02
   1   2  -8   11.12    1.02
   1  -2  -8    7.75    1.07
   1   2  -8   11.90    1.20
   1  -2  -8    9.49    1.03
   1   2  -8   10.60    1.03
   1   2  -8   10.27    1.01
   1   2  -8    8.68    0.92
   1  -2  -8    7.08    0.95
   1  -2  -8    8.04    1.04
   1  -2  -8    8.78    1.08
   1   2  -8   10.42    1.08
  -1  -2   8    8.72    0.91
   1   2  -7  253.70    6.95
   1  -2  -7  281.33    7.07
  -1  -2   7  274.45    7.11
  -1  -2   7  260.54    7.25
   1   2  -7  266.15    7.19
   1  -2  -7  279.01    7.29
   1  -2  -7  285.34    7.44
   1   2  -7  269.53    7.21
   1  -2  -7  277.59    7.28
   1   2  -7  267.21    6.82
   1  -2  -7  278.53    7.24
   1   2  -7  263.44    6.86
   1  -2  -7  279.11    7.39
   1   2  -7  261.73    6.96
   1   2  -7  264.64    7.15
   1  -2  -7  279.08    7.37
   1  -2  -7  295.57    7.45
   1  -2  -7  283.06    7.37
   1  -2  -7  286.65    7.31
   1   2  -7  266.71    7.31
   1   2  -7  264.62    7.14
   1  -2  -7  286.54    7.42
   1   2  -7  265.03    7.33
   1  -2  -7  277.29    7.34
   1  -2  -7  279.77    7.37
   1   2  -7  265.39    7.05
   1   2  -7  266.72    7.05
   1   2  -7  259.40    6.97
   1  -2  -7  276.90    7.20
   1  -2  -7  269.67    6.84
  -1  -2   7  261.13    6.93
   1   2  -6   25.18    1.17
   1  -2  -6   25.36    1.43
   1   2  -6   24.24    0.99
  -1  -2   6   25.95    1.30
   1   2  -6   24.06    0.97
  -1   2   6   24.34    1.45
  -1  -2   6   26.24    1.40
   1  -2  -6   26.03    1.32
   1  -2  -6   24.82    1.36
   1   2  -6   23.84    1.38
   1  -2  -6   24.23    1.45
   1   2  -6   22.94    1.34
   1   2  -6   23.09    1.08
   1   2  -6   23.72    0.99
   1   2  -6   24.71    1.19
   1  -2  -6   25.53    1.44
   1   2  -6   23.99    1.14
   1   2  -6   25.16    1.22
   1  -2  -6   25.72    1.45
   1  -2  -6   25.39    1.42
   1  -2  -6   24.80    1.43
   1  -2  -6   26.69    1.46
   1  -2  -6   24.98    1.42
   1   2  -6   25.94    1.39
   1   2  -6   25.16    1.26
   1   2  -6   25.45    1.46
   1   2  -6   27.24    1.43
   1  -2  -6   25.53    1.41
   1  -2  -6   24.36    1.40
   1   2  -6   24.56    1.44
   1   2  -6   23.29    1.29
   1   2  -6   27.47    1.36
   1   2  -6   23.23    1.25
   1   2  -6   23.79    1.05
   1  -2  -6   23.34    1.45
  -1  -2   6   25.09    1.21
   1   2  -6   20.22    0.74
   1   2  -5   72.29    2.18
   1   2  -5   71.32    1.89
   1   2  -5   68.60    1.89
   1  -2  -5   67.90    2.39
  -1  -2   5   65.33    2.30
   1  -2  -5   66.00    2.39
  -1  -2   5   66.81    2.18
  -1   2   5   72.69    2.53
   1  -2  -5   65.66    2.31
   1   2  -5   74.28    2.44
   1  -2  -5   66.38    2.39
   1   2  -5   74.78    2.43
   1   2  -5   71.04    2.10
   1   2  -5   73.81    2.00
   1   2  -5   71.25    2.21
   1  -2  -5   69.60    2.40
   1  -2  -5   67.07    2.39
   1  -2  -5   66.20    2.38
   1   2  -5   70.85    2.39
   1  -2  -5   69.94    2.43
   1   2  -5   71.88    2.45
   1   2  -5   74.27    2.22
   1   2  -5   73.02    2.39
   1   2  -5   71.42    2.46
   1  -2  -5   70.36    2.40
   1  -2  -5   67.82    2.39
   1   2  -5   73.03    2.33
   1   2  -5   72.59    2.33
   1   2  -5   74.90    2.32
   1   2  -5   78.20    2.38
  -1   2   5   69.75    2.51
   1   2  -5   70.94    2.04
   1   2  -5   72.75    2.05
   1  -2  -5   72.98    2.52
  -1   2   5   67.52    2.48
  -1  -2   5   65.92    2.37
   1  -2  -5   68.52    2.45
   1   2  -5   61.78    1.63
   1  -2  -5   65.62    2.19
  -1  -2   5   67.57    2.10
   1  -2  -5   69.22    2.38
   1   2  -4   78.88    2.38
   1   2  -4   79.21    2.39
   1   2  -4   75.46    2.33
   1  -2  -4   81.17    2.47
  -1  -2   4   78.80    2.21
  -1   2   4   72.35    2.50
   1   2  -4   73.40    1.93
  -1  -2   4   75.00    2.32
   1  -2  -4   80.22    2.48
   1   2  -4   77.96    2.40
   1   2  -4   76.39    2.23
   1   2  -4   79.10    2.43
  -1   2   4   73.06    2.41
   1  -2  -4   78.24    2.45
   1   2  -4   77.35    2.27
  -1  -2   4   77.78    2.33
   1   2  -4   74.99    2.18
   1   2  -4   75.62    2.05
   1  -2  -4   79.73    2.44
   1   2  -4   78.23    2.41
   1  -2  -4   74.62    2.45
   1  -2  -4   74.90    2.43
   1  -2  -4   81.67    2.48
   1  -2  -4   79.00    2.48
   1   2  -4   79.31    2.48
   1   2  -4   78.34    2.26
   1   2  -4   78.08    2.25
   1   2  -4   77.71    2.48
   1  -2  -4   76.92    2.41
   1   2  -4   79.72    2.43
   1   2  -4   75.51    2.36
   1  -2  -4   79.00    2.40
   1  -2  -4   83.03    2.54
  -1   2   4   76.53    2.51
  -1   2   4   78.97    2.53
   1   2  -4   77.05    2.14
  -1  -2   4   77.23    2.40
   1  -2  -4   80.79    2.43
  -1   2   4   78.22    2.55
  -1  -2   4   74.05    2.10
   1  -2  -4   78.57    2.44
  -1  -2   4   78.12    2.13
   1   2  -4   79.06    2.45
   1  -2  -4   80.47    2.45
   1   2  -4   76.39    2.23
   1  -2  -4   76.94    2.32
   1   2  -3  333.09    7.67
  -1   2   3  310.03    7.73
  -1  -2   3  310.98    7.18
   1  -2  -3  329.79    7.60
   1   2  -3  339.61    7.59
   1   2  -3  335.72    7.59
   1   2  -3  326.19    7.44
   1   2  -3  332.48    7.60
   1   2  -3  333.03    7.60
   1   2  -3  331.12    7.46
  -1  -2   3  325.86    7.49
   1  -2  -3  329.15    7.66
  -1  -2   3  326.53    7.53
  -1   2   3  334.87    7.62
  -1  -2   3  323.30    7.48
  -1  -2   3  318.68    7.28
   1   2  -3  331.58    7.32
  -1  -2   3  315.02    7.42
  -1   2   3  323.24    7.74
   1  -2  -3  324.70    7.67
   1   2  -3  327.48    7.36
   1   2  -3  330.96    7.30
   1   2  -3  322.62    7.41
   1  -2  -3  322.75    7.61
   1  -2  -3  326.12    7.63
   1  -2  -3  320.44    7.55
   1   2  -3  331.05    7.63
   1  -2  -3  325.37    7.59
   1  -2  -3  325.69    7.61
   1   2  -3  326.49    7.48
   1   2  -3  328.35    7.40
   1   2  -3  336.08    7.48
   1  -2  -3  322.37    7.50
   1   2  -3  334.60    7.59
   1  -2  -3  318.60    7.50
   1   2  -3  332.15    7.62
   1   2  -3  295.05    7.14
   1   2  -3  329.70    7.38
  -1   2   3  327.82    7.70
  -1  -2   3  304.91    7.48
   1  -2  -3  336.32    7.71
   1  -2  -3  326.45    7.68
   1  -2  -3  318.23    7.43
   1   2  -3  328.55    7.63
   1   2  -3  337.32    7.48
   1  -2  -3  326.98    7.57
   1   2  -3  333.84    7.29
   1   2  -2  306.77    6.78
  -1   2   2  302.00    6.91
  -1  -2   2  287.60    6.53
   1  -2  -2  304.02    6.91
   1   2  -2  299.31    6.64
  -1   2   2  299.72    6.73
  -1   2   2  303.96    6.74
  -1  -2   2  282.67    6.63
  -1  -2   2  277.99    6.73
  -1   2   2  310.95    6.74
   1  -2  -2  296.76    6.82
   1  -2  -2  297.10    6.69
   1   2  -2  299.78    6.65
   1   2  -2  297.10    6.75
  -1  -2   2  273.46    6.67
   1   2  -2  286.70    6.45
   1   2  -2  303.14    6.66
   1   2  -2  298.81    6.60
   1   2  -2  296.80    6.65
   1   2  -2  291.19    6.55
   1  -2  -2  295.05    6.75
   1  -2  -2  297.78    6.80
   1  -2  -2  285.58    6.80
   1  -2  -2  285.61    6.74
   1   2  -2  280.48    6.57
   1   2  -2  300.77    6.70
   1   2  -2  303.91    6.76
   1   2  -2  288.98    6.46
   1   2  -2  298.57    6.82
   1  -2  -2  290.49    6.63
   1   2  -2  300.92    6.75
  -1  -2   2  290.34    6.62
   1   2  -2  297.61    6.61
   1  -2  -2  302.00    6.88
   1   2  -2  296.31    6.66
   1   2  -2  299.56    6.55
   1   2  -2  294.44    6.52
  -1  -2   2  286.77    6.64
  -1  -2   2  273.62    6.64
  -1  -2   2  290.23    6.66
   1   2  -2  295.83    6.81
   1   2  -2  289.56    6.82
   1   2  -2  289.62    6.52
   1   2  -2  305.29    6.81
   1  -2  -2  298.17    6.90
  -1   2   2  298.61    6.90
   1   2  -2  285.72    6.49
   1   2  -1   10.29    0.59
   1   2  -1   10.66    0.43
  -1  -2   1   10.59    0.59
   1  -2  -1   11.28    0.60
   1   2  -1    9.97    0.45
   1   2  -1   10.10    0.44
  -1  -2   1   10.12    0.56
   1   2  -1   10.58    0.49
   1   2  -1   10.24    0.58
  -1  -2   1    9.70    0.53
   1   2  -1    9.57    0.48
   1  -2  -1   11.08    0.60
  -1   2   1   11.46    0.58
   1  -2  -1   10.98    0.60
   1   2  -1    9.35    0.39
  -1   2   1    9.17    0.53
   1  -2  -1   11.20    0.52
  -1  -2   1   11.09    0.56
   1  -2  -1   10.25    0.51
   1  -2  -1   10.33    0.53
  -1   2   1   10.07    0.46
   1  -2  -1   10.47    0.56
  -1   2   1   10.81    0.51
   1  -2  -1   11.77    0.52
   1   2  -1   10.04    0.47
  -1  -2   1   10.30    0.49
   1   2  -1    9.35    0.55
   1   2  -1    9.63    0.51
  -1  -2   1   10.32    0.56
   1   2  -1   10.39    0.52
   1   2  -1    9.81    0.46
   1   2  -1   10.18    0.53
   1   2  -1    9.79    0.51
   1   2  -1    9.75    0.40
   1   2  -1    9.90    0.38
  -1  -2   1   10.72    0.57
   1   2  -1    9.99    0.47
  -1  -2   1   10.76    0.52
  -1  -2   1   11.00    0.56
  -1  -2   1   10.56    0.56
  -1   2   1   10.64    0.56
  -1   2   1   11.50    0.59
   1   2  -1   10.38    0.53
   1  -2  -1   11.77    0.60
  -1  -2   0   16.84    0.69
  -1   2   0   13.86    0.64
   1  -2   0   16.60    0.65
  -1   2   0   14.49    0.65
  -1  -2   0   16.01    0.69
   1  -2   0   16.35    0.67
   1   2   0   15.83    0.69
   1  -2   0   15.64    0.64
  -1   2   0   13.67    0.61
  -1   2   0   14.73    0.60
  -1  -2   0   16.13    0.64
  -1   2   0   14.71    0.58
   1   2   0   13.79    0.67
   1   2   0   13.72    0.66
  -1  -2   0   14.97    0.69
   1   2   0   14.75    0.65
   1   2   0   13.88    0.64
   1   2   0   15.10    0.67
  -1  -2   0   16.67    0.76
  -1  -2   0   17.88    0.70
   1   2   0   13.22    0.67
   1  -2   0   15.56    0.53
  -1  -2   0   16.17    0.74
   1   2   0   13.83    0.70
  -1  -2   0   16.75    0.73
   1   2   0   14.01    0.67
   1   2   0   14.15    0.69
  -1  -2   0   16.62    0.73
   1   2   0   15.15    0.66
   1  -2   0   17.59    0.69
   1   2   0   14.47    0.61
  -1  -2   0   16.89    0.69
  -1   2  -1  326.01    7.45
   1   2   1  319.56    7.41
  -1  -2  -1  324.87    7.41
   1   2   1  315.57    7.39
  -1   2  -1  323.19    7.39
   1   2   1  316.68    7.39
  -1  -2  -1  332.61    7.41
   1   2   1  324.03    7.38
  -1   2  -1  315.83    7.16
  -1   2  -1  332.53    7.21
  -1  -2  -1  315.68    7.34
  -1   2  -1  326.91    7.34
  -1  -2  -1  332.69    7.39
  -1   2  -1  326.74    7.14
   1  -2   1  326.96    7.37
   1   2   1  319.82    7.36
  -1   2  -1  326.90    7.28
   1  -2   1  315.97    7.31
   1  -2   1  317.30    7.28
  -1   2  -1  321.65    7.20
   1  -2   1  315.37    7.23
   1  -2   1  317.63    7.27
   1  -2   1  328.49    7.37
   1   2   1  320.56    7.36
   1   2   1  323.04    7.40
   1  -2   1  316.63    7.18
   1   2   1  318.55    7.40
   1  -2   1  317.12    7.12
   1  -2   1  315.52    7.26
   1   2   1  322.04    7.37
   1  -2   1  316.99    7.21
  -1   2  -1  327.77    7.21
  -1   2  -1  326.65    7.28
  -1  -2  -1  328.36    7.43
   1   2   1  316.15    7.42
  -1  -2  -1  325.41    7.43
  -1  -2  -1  321.12    7.42
  -1   2  -2   11.29    0.76
  -1   2  -2    9.37    0.71
   1   2   2   11.07    0.78
   1  -2   2    8.92    0.54
   1   2   2   10.18    0.72
   1  -2   2    8.60    0.51
  -1  -2  -2    8.05    0.72
  -1  -2  -2    7.90    0.69
   1   2   2    9.16    0.74
  -1   2  -2   11.21    0.75
   1   2   2    9.79    0.72
  -1   2  -2   11.21    0.65
   1  -2   2    8.89    0.68
   1  -2   2    8.82    0.68
  -1  -2  -2    8.89    0.72
  -1   2  -2   11.22    0.58
   1   2   2    9.93    0.70
  -1   2  -2    9.80    0.49
  -1   2  -2   10.26    0.56
   1  -2   2    9.07    0.67
  -1   2  -2   10.50    0.58
   1  -2   2    9.20    0.54
   1  -2   2    7.74    0.56
   1  -2   2    7.64    0.65
   1  -2   2    7.86    0.63
   1   2   2   10.38    0.76
  -1  -2  -2    8.14    0.73
   1   2   2   10.80    0.78
  -1  -2  -2    8.90    0.72
   1   2   2   10.45    0.76
  -1  -2  -2    8.16    0.72
   1   2   2   11.44    0.77
   1  -2   2    8.13    0.59
   1   2   2   10.07    0.65
  -1  -2  -2    8.49    0.70
  -1   2  -2   10.82    0.53
  -1   2  -2   11.35    0.53
   1   2   2   10.76    0.76
   1  -2   2    8.50    0.62
  -1   2  -2   11.30    0.68
  -1   2  -2   10.15    0.57
   1  -2   2    8.38    0.67
   1   2   2    9.26    0.67
   1   2   2    8.86    0.67
   1  -2   2    7.81    0.64
  -1   2  -3  191.26    4.65
  -1   2  -3  195.51    4.86
  -1   2  -3  195.56    4.92
  -1   2  -3  193.29    4.86
   1   2   3  188.95    4.91
   1  -2   3  180.51    4.59
   1  -2   3  183.75    4.66
   1  -2   3  187.09    4.78
  -1  -2  -3  190.19    4.93
   1   2   3  192.76    4.96
   1   2   3  191.79    4.95
   1   2   3  195.57    4.96
   1  -2   3  183.59    4.78
  -1  -2  -3  191.71    4.93
   1   2   3  189.51    4.96
  -1   2  -3  192.30    4.79
  -1   2  -3  198.02    4.75
  -1   2  -3  205.93    4.87
  -1   2  -3  196.97    4.64
   1  -2   3  190.27    4.90
  -1   2  -3  198.60    4.70
  -1  -2  -3  187.26    4.94
   1  -2   3  182.92    4.73
   1  -2   3  186.14    4.72
  -1   2  -3  194.05    4.57
  -1   2  -3  190.92    4.73
  -1   2  -3  192.55    4.65
   1  -2   3  179.16    4.70
   1  -2   3  185.89    4.77
  -1   2  -3  198.76    4.86
  -1   2  -3  204.66    4.81
   1  -2   3  182.09    4.61
  -1  -2  -3  187.09    4.88
   1  -2   3  184.12    4.67
   1   2   3  193.26    4.98
   1   2   3  197.82    4.99
  -1  -2  -3  187.94    4.87
  -1  -2  -3  184.18    4.84
   1  -2   3  181.37    4.69
   1  -2   3  184.65    4.74
  -1  -2  -3  191.35    4.94
  -1   2  -3  199.21    4.51
  -1   2  -3  196.80    4.59
   1   2   3  198.30    4.93
   1  -2   3  192.82    4.91
   1   2   3  207.80    4.96
   1  -2   3  187.00    4.89
  -1   2  -4  100.62    2.86
  -1   2  -4  106.25    3.16
  -1   2  -4  103.30    3.00
  -1   2  -4  103.07    3.19
   1  -2   4  105.67    3.11
   1   2   4  100.16    3.20
   1   2   4  101.05    3.17
  -1   2  -4  105.76    3.00
  -1   2  -4  103.40    3.05
  -1   2  -4  104.56    3.05
  -1  -2  -4  106.44    3.25
  -1  -2  -4  109.08    3.22
   1   2   4  101.85    3.24
   1   2   4  105.37    3.26
   1  -2   4  107.54    3.07
   1  -2   4  105.36    3.13
   1  -2   4  104.88    2.87
  -1  -2  -4  102.66    3.18
   1  -2   4  108.32    3.08
  -1  -2  -4  106.37    3.19
  -1   2  -4  102.81    3.04
  -1   2  -4  101.87    2.95
  -1   2  -4  102.24    2.85
   1  -2   4  100.52    2.99
   1  -2   4  105.50    2.97
  -1   2  -4  102.97    3.09
  -1   2  -4  104.74    3.07
  -1   2  -4  104.57    3.15
  -1  -2  -4  105.18    3.11
   1   2   4  101.86    2.64
   1  -2   4  102.62    2.95
  -1  -2  -4  107.04    3.15
   1  -2   4  103.03    2.93
  -1  -2  -4  105.52    3.14
   1   2   4  103.90    3.26
   1   2   4   97.01    3.17
   1  -2   4  102.52    3.15
  -1  -2  -4  106.80    3.24
  -1  -2  -4  105.03    3.18
  -1   2  -4  105.68    2.91
  -1   2  -4  108.07    2.74
   1  -2   4  107.72    3.23
   1   2   4  106.79    3.20
   1  -2   4  109.14    3.24
   1   2   4  106.56    3.20
  -1   2  -5    3.35    0.65
  -1   2  -5    3.02    0.62
  -1   2  -5    2.23    0.65
  -1   2  -5    2.43    0.55
  -1  -2  -5    1.49    0.59
   1   2   5    3.96    0.76
   1  -2   5    1.20    0.58
   1  -2   5    1.26    0.51
  -1   2  -5    2.03    0.51
  -1   2  -5    2.66    0.57
  -1   2  -5    2.50    0.56
  -1  -2  -5    1.32    0.59
   1  -2   5    0.90    0.37
  -1  -2  -5    1.11    0.62
   1  -2   5    1.42    0.51
   1   2   5    3.01    0.70
   1  -2   5    1.52    0.57
  -1   2  -5    3.21    0.58
  -1  -2  -5    1.22    0.58
  -1   2  -5    2.80    0.49
  -1   2  -5    3.23    0.59
   1  -2   5    0.99    0.50
  -1   2  -5    2.60    0.60
  -1   2  -5    2.73    0.65
  -1  -2  -5    1.42    0.56
   1   2   5    2.11    0.67
  -1  -2  -5    1.16    0.57
  -1  -2  -5    0.96    0.52
   1   2   5    3.76    0.69
   1  -2   5    1.82    0.50
  -1   2  -5    2.69    0.49
  -1  -2  -5    2.21    0.67
   1  -2   5    1.45    0.59
   1   2   5    2.25    0.66
   1  -2   6  139.40    4.29
   1   2   6  144.47    4.50
   1  -2   6  136.44    4.14
  -1   2  -6  143.08    4.17
  -1   2  -6  140.64    4.13
  -1  -2  -6  144.89    4.52
  -1  -2  -6  143.24    4.54
  -1  -2  -6  144.19    4.44
   1  -2   6  136.88    4.28
   1   2   6  153.90    4.69
  -1   2  -6  142.63    3.81
  -1   2  -6  150.77    4.35
  -1  -2  -6  137.83    4.40
  -1  -2  -6  140.11    4.46
  -1  -2  -6  137.84    4.45
  -1   2  -6  149.34    4.29
  -1   2  -6  154.57    4.43
  -1   2  -6  146.41    4.15
   1   2   6  150.28    4.56
   1  -2   6  142.53    4.51
   1  -2   6  140.48    4.49
   1   2   6  156.48    4.61
  -1   2  -6  152.08    4.44
  -1  -2  -6  142.81    4.53
  -1   2  -6  140.53    4.49
  -1   2  -6  155.77    4.49
  -1   2  -6  150.86    4.03
  -1  -2  -6  141.81    4.38
  -1  -2  -6  136.88    4.25
   1   2   6  148.70    4.69
   1   2   6  146.42    4.48
  -1  -2  -6  143.22    4.30
  -1  -2  -6  137.41    4.20
   1  -2   6  142.15    4.27
   1   2   6  150.27    4.65
  -1   2  -6  151.00    4.54
  -1   2  -6  149.18    4.36
  -1   2  -6  142.49    4.51
  -1  -2  -6  137.77    4.45
  -1   2  -7   83.00    3.13
  -1  -2  -7   82.76    3.27
  -1  -2  -7   84.26    3.17
  -1  -2  -7   87.54    3.29
  -1  -2  -7   87.44    3.27
   1  -2   7   81.25    3.08
   1  -2   7   77.84    2.84
  -1  -2  -7   81.87    3.27
  -1   2  -7   84.58    2.94
  -1  -2  -7   80.68    3.20
  -1   2  -7   81.83    3.15
  -1   2  -7   80.05    3.02
   1  -2   7   79.84    3.25
   1   2   7   86.24    3.34
  -1   2  -7   85.53    3.28
  -1   2  -7   82.70    3.04
  -1  -2  -7   84.74    3.30
  -1   2  -7   79.91    3.14
  -1  -2  -7   82.25    3.11
  -1  -2  -7   80.13    2.99
   1   2   7   82.05    3.36
   1  -2   7   79.06    3.22
   1  -2   7   75.67    2.93
  -1   2  -7   84.92    3.31
  -1  -2  -7   81.20    3.26
  -1  -2  -7   80.32    3.26
  -1   2  -7   81.96    3.25
  -1   2  -7   81.02    3.07
  -1  -2  -8  119.69    4.30
  -1   2  -8  123.37    4.23
  -1   2  -8  117.86    4.01
  -1  -2  -8  115.62    4.31
  -1  -2  -8  123.56    4.46
  -1   2  -8  121.76    4.04
   1   2   8  120.73    4.49
   1   2   8  131.12    4.59
   1  -2   8  116.09    4.44
   1  -2   8  124.04    4.53
  -1  -2  -8  121.08    4.46
  -1   2  -8  131.67    4.48
  -1   2  -8  120.60    4.17
  -1  -2  -8  120.93    4.46
  -1   2  -8  122.57    4.49
  -1  -2  -8  116.89    4.42
  -1  -2  -8  117.47    4.08
  -1  -2  -8  122.03    4.22
  -1  -2  -8  123.54    4.46
   1  -2   8  116.98    4.14
  -1  -2  -8  119.58    4.39
   1  -2   8  119.66    4.07
   1   2   8  130.43    4.67
  -1  -2  -8  122.60    4.45
  -1  -2  -8  120.19    4.42
  -1   2  -8  123.79    4.32
  -1  -2  -9    1.19    0.73
  -1  -2  -9    1.09    0.68
  -1  -2  -9    1.54    0.71
  -1  -2  -9    1.06    0.64
  -1  -2  -9    1.77    0.74
   1  -2   9    1.43    0.84
   1   2   9    1.54    0.80
   1  -2   9    1.10    0.83
   1   2   9    0.98    0.77
  -1  -2  -9    0.96    0.69
  -1  -2  -9    1.87    0.83
  -1   2  -9   -0.11    0.67
  -1   2  -9    0.61    0.64
  -1  -2  -9    1.60    0.79
  -1   2  -9    0.09    0.56
  -1  -2  -9    0.97    0.76
  -1  -2  -9    1.38    0.74
  -1  -2  -9    1.05    0.72
  -1  -2  -9    1.72    0.72
  -1   2  -9    1.03    0.62
  -1  -2  -9    1.37    0.68
  -1  -2  -9    2.13    0.82
  -1  -2 -10   99.56    4.40
  -1   2 -10  112.78    4.40
  -1   2 -10  103.10    4.50
  -1  -2 -10  100.91    4.39
  -1   2 -10  107.77    4.44
  -1  -2 -10   93.96    4.35
  -1  -2 -10   98.09    4.42
  -1   2 -10  111.96    4.27
  -1  -2 -10  107.63    4.50
  -1   2 -10  103.36    4.21
   1  -2  10   96.07    4.43
   1   2  10  112.37    4.68
   1   2  10  100.40    4.46
   1  -2  10  104.78    4.56
  -1  -2 -10   98.94    4.20
  -1  -2 -10  105.85    4.41
  -1  -2 -10  100.09    4.09
  -1  -2 -10   99.69    4.20
  -1  -2 -10   96.13    4.28
  -1  -2 -11   19.68    1.98
  -1  -2 -11   19.16    1.97
   1   2  11   20.07    1.98
   1  -2  11   19.02    1.94
  -1  -2 -11   15.82    1.71
  -1  -2 -11   16.13    1.85
  -1   2 -11   16.81    1.71
  -1  -2 -11   17.20    1.86
  -1   2 -11   14.38    1.63
   1  -2  11   15.03    1.76
   1   2  11   17.08    1.88
   1  -2  11   15.59    1.80
   1   2  11   19.26    1.92
  -1  -2 -11   21.94    1.92
  -1  -2 -11   14.33    1.61
  -1  -2 -11   17.25    1.79
  -1  -2 -11   16.99    1.66
  -1  -2 -12   27.58    2.15
  -1  -2 -12   27.46    2.22
  -1  -2 -12   29.66    2.41
  -1  -2 -12   30.40    2.48
   1   2  12   25.43    2.39
   1  -2  12   26.44    2.43
  -1  -2 -12   33.93    2.44
  -1  -2 -12   32.48    2.48
  -1   2 -12   24.90    2.11
   1  -2  12   31.63    2.58
   1   2  12   23.89    2.30
   1   2  12   24.50    2.30
   1  -2  12   26.85    2.44
  -1  -2 -12   27.77    2.32
  -1   2 -12   23.36    2.04
  -1  -2 -12   33.69    2.57
   1  -2  13   23.14    2.30
   1   2  13   24.77    2.38
  -1  -2 -13   26.15    2.16
  -1  -2 -13   24.33    2.24
   1   2  13   30.41    2.56
   1  -2  13   26.29    2.46
   1   2  13   29.22    2.53
   1  -2  13   21.95    2.24
  -1  -2 -13   28.40    2.33
   1  -2  14   38.30    2.77
   1   2  14   34.61    2.66
   1   2  14   36.40    2.74
   1  -2  14   33.25    2.65
   1  -2  14   33.99    2.70
   1   2  14   35.53    2.72
   1  -2  15   24.18    2.12
   1  -2  15   23.56    2.12
   1   2  15   21.63    2.05
   1   2  15   24.01    2.12
   1   2  15   21.36    2.02
   1  -2  15   25.37    2.17
  -1  -2 -15   25.18    1.99
   1   2  16   -0.10    0.77
   1   2  16    0.32    0.69
   1  -2  16    0.53    0.72
   1  -2  16    0.31    0.64
   1  -2  16    0.96    0.72
   1   2  16    1.16    0.73
   1  -2  17    8.11    1.01
   1   2  17    9.33    1.05
   1   3 -18    0.78    0.59
  -1  -3  18    1.46    0.59
  -1   3  18    1.08    0.53
  -1   3  17    1.82    0.87
  -1  -3  17    0.77    0.72
  -1   3  17   -0.20    0.66
  -1  -3  17    0.59    0.66
  -1   3  16   10.93    1.44
  -1  -3  16    8.50    1.35
  -1  -3  16   11.67    1.57
  -1   3  16   12.65    1.53
  -1   3  16    9.01    1.40
  -1  -3  16    9.32    1.44
  -1   3  16   11.25    1.46
  -1  -3  16   10.06    1.38
   1  -3 -15    8.85    1.36
  -1   3  15   12.31    1.64
  -1  -3  15   11.51    1.66
  -1   3  15   13.95    1.78
  -1  -3  15   10.89    1.60
   1  -3 -15   11.05    1.53
  -1  -3  14   16.67    1.98
  -1   3  14   19.23    2.10
   1  -3 -14   15.43    1.81
   1  -3 -14   16.37    1.85
   1  -3 -14   17.23    1.87
   1  -3 -14   16.46    1.96
   1  -3 -13    6.11    1.21
   1  -3 -13    4.02    1.15
   1  -3 -13    3.57    1.10
   1  -3 -13    4.59    1.17
   1  -3 -13    5.85    1.19
   1  -3 -13    2.81    1.19
   1  -3 -13    4.16    1.16
  -1   3  13    6.72    1.34
  -1  -3  13    5.07    1.28
  -1   3  13    5.81    1.26
  -1  -3  13    3.07    1.15
   1  -3 -13    5.11    1.18
   1  -3 -12   30.14    2.43
   1  -3 -12   29.60    2.42
   1  -3 -12   32.65    2.35
   1  -3 -12   31.77    2.54
   1  -3 -12   33.32    2.47
   1   3 -12   36.02    2.74
   1  -3 -12   31.75    2.28
   1  -3 -12   36.70    2.59
   1  -3 -12   35.98    2.53
   1  -3 -12   30.54    2.39
  -1   3  12   36.46    2.70
  -1  -3  12   28.55    2.46
   1   3 -12   32.78    2.28
   1  -3 -12   34.28    2.48
   1  -3 -11   26.35    2.09
   1  -3 -11   24.13    1.92
   1  -3 -11   20.61    1.99
   1  -3 -11   23.13    2.01
   1  -3 -11   21.45    1.97
   1   3 -11   23.37    1.83
   1  -3 -11   28.70    2.24
   1   3 -11   22.05    2.05
   1  -3 -11   25.68    2.11
   1  -3 -11   25.58    2.11
   1  -3 -11   23.70    2.01
   1  -3 -11   24.21    2.11
   1   3 -11   27.28    2.03
   1  -3 -11   22.14    1.82
   1  -3 -10    2.00    0.85
   1  -3 -10    2.93    0.92
   1  -3 -10    2.13    0.85
   1   3 -10    0.37    0.62
   1  -3 -10    2.47    0.79
   1  -3 -10    2.42    0.87
   1   3 -10    0.91    0.63
   1   3 -10    0.64    0.74
   1  -3 -10    2.67    0.87
   1   3 -10    1.22    0.89
   1   3 -10    0.56    0.56
   1  -3 -10    2.71    0.84
   1  -3 -10    2.08    0.77
   1  -3 -10    2.29    0.80
   1  -3 -10    2.42    0.75
   1  -3 -10    1.55    0.71
   1   3 -10    0.95    0.70
   1  -3 -10    2.45    0.90
   1  -3 -10    2.40    0.87
   1  -3  -9    1.47    0.77
   1  -3  -9    2.06    0.78
   1  -3  -9    1.88    0.81
   1  -3  -9    1.91    0.69
   1  -3  -9    2.24    0.79
   1  -3  -9    2.10    0.81
   1   3  -9    2.64    0.75
   1  -3  -9    0.88    0.66
   1   3  -9    2.85    0.70
   1   3  -9    3.45    0.89
   1   3  -9    3.75    0.78
   1   3  -9    3.17    0.73
   1  -3  -9    1.13    0.72
   1  -3  -9    3.94    0.80
   1  -3  -9    1.03    0.61
   1  -3  -9    2.21    0.70
   1  -3  -9    1.60    0.65
   1  -3  -9    2.11    0.74
   1   3  -8    7.02    1.01
  -1  -3   8    6.52    0.85
   1  -3  -8    7.42    0.92
   1   3  -8    5.36    0.77
   1   3  -8    5.27    0.75
   1   3  -8    4.94    0.73
   1  -3  -8    5.84    0.88
   1  -3  -8    6.69    0.91
   1  -3  -8    7.21    1.02
   1   3  -8    5.48    0.85
   1  -3  -8    5.45    0.94
   1  -3  -8    5.53    0.93
   1  -3  -8    7.00    0.95
   1  -3  -8    7.20    1.02
   1   3  -8    6.63    0.96
   1   3  -8    3.75    0.86
   1   3  -8    6.52    0.85
   1   3  -8    4.83    0.81
   1  -3  -8    7.04    1.00
   1  -3  -8    6.21    0.88
  -1   3   8    4.37    0.89
   1  -3  -8    5.51    0.79
   1  -3  -8    5.42    0.88
   1  -3  -8    4.71    0.86
   1   3  -8    5.16    0.83
   1   3  -7  864.86   20.38
   1   3  -7  859.92   19.87
   1  -3  -7  909.56   20.68
   1  -3  -7  910.43   20.42
  -1  -3   7  890.33   20.28
  -1   3   7  853.37   20.81
  -1  -3   7  892.07   20.56
   1   3  -7  897.83   20.46
   1  -3  -7  884.59   20.50
   1  -3  -7  883.20   20.65
   1   3  -7  914.44   20.50
   1  -3  -7  900.16   20.60
   1  -3  -7  885.48   20.65
   1  -3  -7  886.19   20.67
   1   3  -7  902.83   20.46
   1  -3  -7  890.58   20.66
   1  -3  -7  893.53   20.65
   1  -3  -7  870.31   20.67
   1   3  -7  874.22   20.63
   1   3  -7  888.97   19.95
   1  -3  -7  884.13   20.60
   1   3  -7  897.13   20.29
   1   3  -7  876.58   19.87
   1   3  -7  907.20   20.43
   1   3  -7  889.66   20.66
   1  -3  -7  917.30   20.64
  -1  -3   7  878.67   20.09
  -1   3   7  913.37   20.95
   1  -3  -7  882.97   20.28
  -1  -3   7  892.09   20.13
   1  -3  -7  902.66   20.55
   1   3  -7  875.36   20.17
   1   3  -7  908.83   20.30
   1   3  -7  881.34   20.27
   1   3  -6   32.13    1.33
   1   3  -6   31.78    1.00
  -1  -3   6   28.63    1.52
   1  -3  -6   28.71    1.62
  -1  -3   6   28.90    1.39
  -1   3   6   33.65    1.77
   1  -3  -6   25.17    1.44
   1   3  -6   33.18    1.60
   1  -3  -6   28.88    1.50
   1  -3  -6   28.63    1.59
   1   3  -6   32.31    1.30
   1   3  -6   35.79    1.60
   1   3  -6   30.30    1.22
   1   3  -6   30.40    1.01
   1  -3  -6   29.06    1.62
   1   3  -6   33.52    1.29
   1  -3  -6   27.13    1.57
   1  -3  -6   31.48    1.65
   1   3  -6   34.22    1.60
   1  -3  -6   28.53    1.58
   1   3  -6   32.87    1.36
   1   3  -6   31.59    1.17
   1   3  -6   34.40    1.60
   1  -3  -6   28.28    1.49
   1   3  -6   31.44    1.49
   1  -3  -6   27.50    1.53
   1   3  -6   32.94    1.34
   1   3  -6   33.98    1.68
   1  -3  -6   30.43    1.57
  -1  -3   6   27.76    1.30
  -1  -3   6   26.09    1.27
   1  -3  -6   30.70    1.62
  -1   3   6   30.94    1.73
   1   3  -6   32.29    1.51
   1   3  -6   35.16    1.53
   1   3  -6   34.35    1.53
   1   3  -6   33.45    1.28
   1  -3  -6   33.41    1.72
   1   3  -6   29.24    1.15
  -1  -3   5   22.01    0.95
   1   3  -5   20.29    1.26
   1  -3  -5   21.74    1.25
   1  -3  -5   20.15    1.12
  -1   3   5   20.74    1.31
   1   3  -5   18.67    1.05
   1   3  -5   18.86    1.09
   1   3  -5   19.80    0.93
   1   3  -5   18.42    1.07
  -1  -3   5   22.01    1.04
   1   3  -5   20.30    0.75
   1  -3  -5   20.44    1.23
   1  -3  -5   20.89    1.24
  -1   3   5   21.18    1.30
   1   3  -5   20.65    1.20
   1   3  -5   20.58    0.95
   1   3  -5   21.28    1.17
   1  -3  -5   21.06    1.24
   1   3  -5   20.02    0.86
  -1  -3   5   20.46    1.04
   1   3  -5   19.27    0.83
   1   3  -5   18.83    0.74
   1   3  -5   19.12    0.89
   1  -3  -5   19.72    1.20
   1  -3  -5   19.11    1.19
   1   3  -5   19.70    1.14
   1   3  -5   19.30    0.86
   1   3  -5   21.56    1.01
   1   3  -5   19.27    0.96
   1   3  -5   20.60    1.11
   1  -3  -5   21.19    1.13
   1  -3  -5   21.69    1.18
   1   3  -5   18.51    1.18
   1  -3  -5   21.93    1.22
   1   3  -5   20.57    1.16
   1   3  -5   16.91    0.59
   1   3  -5   19.75    0.85
   1  -3  -5   21.46    1.27
  -1   3   5   19.00    1.24
   1  -3  -5   21.73    1.28
   1   3  -5   19.64    0.74
   1   3  -5   19.67    1.17
   1  -3  -5   20.28    1.20
   1  -3  -5   20.42    1.11
   1   3  -5   18.69    0.95
   1   3  -5   19.75    0.75
   1  -3  -4  316.64    7.50
   1   3  -4  323.04    7.58
  -1  -3   4  293.00    6.94
   1  -3  -4  313.18    7.49
  -1   3   4  317.79    7.62
   1   3  -4  322.44    7.50
   1  -3  -4  319.21    7.56
  -1  -3   4  299.14    7.04
  -1   3   4  314.40    7.59
   1   3  -4  308.11    6.88
   1  -3  -4  319.89    7.53
   1   3  -4  310.79    7.34
   1   3  -4  307.76    7.10
   1   3  -4  310.69    7.33
   1   3  -4  302.33    6.87
   1   3  -4  311.61    7.30
   1   3  -4  310.76    7.13
  -1  -3   4  299.12    7.21
   1   3  -4  287.60    6.82
   1  -3  -4  308.09    7.49
  -1   3   4  319.13    7.47
   1   3  -4  278.87    6.69
   1   3  -4  309.34    6.96
   1   3  -4  294.50    6.79
   1  -3  -4  312.51    7.38
   1  -3  -4  308.32    7.44
   1  -3  -4  301.93    7.44
   1  -3  -4  310.54    7.42
   1   3  -4  310.45    7.17
   1   3  -4  315.33    7.03
   1  -3  -4  320.63    7.29
   1  -3  -4  305.67    7.33
   1   3  -4  311.42    7.32
   1  -3  -4  313.30    7.34
   1   3  -4  310.47    7.15
   1   3  -4  311.16    7.38
  -1   3   4  316.91    7.57
   1  -3  -4  318.38    7.54
   1   3  -4  308.81    6.97
   1  -3  -4  320.46    7.57
   1  -3  -4  295.01    7.20
   1   3  -4  314.49    7.14
   1  -3  -4  315.54    7.41
   1   3  -4  314.26    7.43
   1   3  -4  305.22    6.84
   1   3  -3 1079.84   23.24
   1   3  -3 1066.03   23.39
   1  -3  -3 1029.40   22.78
   1   3  -3 1046.61   22.95
  -1   3   3 1059.04   23.34
  -1  -3   3 1030.00   22.87
  -1   3   3 1075.63   23.46
   1  -3  -3 1108.62   23.45
   1   3  -3 1060.55   22.95
   1   3  -3 1056.73   23.10
   1   3  -3 1066.27   23.25
   1   3  -3 1063.95   23.27
   1   3  -3 1045.56   23.11
  -1  -3   3 1037.64   23.12
   1  -3  -3 1073.47   23.39
  -1  -3   3 1052.04   23.14
  -1   3   3 1052.13   23.28
   1   3  -3 1048.78   22.85
   1   3  -3 1053.99   22.97
   1   3  -3 1050.24   22.96
   1  -3  -3 1063.36   23.21
   1  -3  -3 1066.70   23.32
   1  -3  -3 1064.53   23.30
   1  -3  -3 1078.97   23.28
   1   3  -3 1056.36   23.04
   1   3  -3 1053.89   23.15
   1  -3  -3 1094.83   23.18
   1   3  -3 1066.73   23.13
   1   3  -3 1080.94   23.28
   1  -3  -3 1077.71   23.10
   1  -3  -3 1050.84   23.16
   1  -3  -3 1076.80   23.44
  -1  -3   3 1059.86   23.06
   1   3  -3 1061.48   22.99
   1  -3  -3 1104.18   23.46
   1  -3  -3 1077.26   23.25
   1   3  -3 1054.77   23.34
   1   3  -3 1056.35   23.13
  -1   3   3 1074.47   23.50
   1  -3  -3 1078.27   23.41
   1   3  -3 1080.14   23.43
   1   3  -2  359.04    8.16
   1   3  -2  360.42    7.89
   1   3  -2  353.62    7.86
   1   3  -2  357.57    8.14
   1   3  -2  357.31    8.09
   1   3  -2  347.15    7.93
  -1   3   2  371.18    8.07
  -1  -3   2  340.78    7.66
  -1  -3   2  346.33    7.83
   1  -3  -2  367.68    8.17
   1   3  -2  350.60    8.08
  -1   3   2  364.07    7.89
  -1  -3   2  330.98    7.80
   1  -3  -2  358.27    8.05
  -1   3   2  360.38    7.92
  -1  -3   2  327.96    7.77
   1   3  -2  335.45    7.58
  -1  -3   2  344.65    7.89
   1   3  -2  344.99    7.83
   1  -3  -2  346.84    7.94
   1  -3  -2  350.61    7.88
   1  -3  -2  348.84    7.94
  -1  -3   2  345.64    7.76
   1  -3  -2  343.90    7.78
   1  -3  -2  348.99    7.78
  -1  -3   2  351.77    8.09
   1   3  -2  364.98    8.11
   1  -3  -2  367.79    8.18
   1  -3  -2  335.83    7.83
  -1  -3   2  343.02    7.67
  -1  -3   2  343.77    7.84
   1  -3  -2  355.61    8.12
  -1  -3   2  337.94    7.79
   1   3  -1 1315.18   29.17
  -1   3   1 1374.69   29.16
  -1   3   1 1338.39   29.02
   1   3  -1 1371.32   29.33
  -1  -3   1 1369.52   29.04
   1   3  -1 1334.44   29.25
  -1   3   1 1384.27   29.29
   1  -3  -1 1362.94   28.99
  -1   3   1 1339.19   28.73
  -1  -3   1 1379.20   29.04
  -1   3   1 1343.70   29.02
  -1  -3   1 1339.30   29.00
  -1  -3   1 1376.26   29.12
   1  -3  -1 1376.47   29.23
   1   3  -1 1373.44   29.31
  -1   3   1 1400.79   28.92
  -1  -3   1 1319.24   28.79
  -1   3   1 1358.99   28.88
   1  -3  -1 1379.17   29.11
   1  -3  -1 1371.22   28.96
   1  -3  -1 1358.00   28.97
   1  -3  -1 1363.91   29.03
  -1  -3   1 1240.55   28.94
  -1  -3   1 1254.37   28.77
  -1  -3   1 1362.83   28.93
  -1  -3   1 1390.60   29.11
  -1  -3   1 1314.77   28.98
   1  -3  -1 1316.18   28.84
  -1  -3   1 1345.83   29.04
  -1  -3   1 1351.98   29.01
  -1  -3   1 1393.64   29.24
  -1  -3   1 1397.02   29.02
   1   3  -1 1336.27   28.96
   1  -3  -1 1362.66   29.12
   1  -3   0 2000.87   42.03
  -1  -3   0 1961.92   42.01
   1  -3   0 1959.62   42.01
   1   3   0 1860.14   41.77
   1   3   0 1976.03   42.14
  -1   3   0 1926.85   42.31
  -1  -3   0 1971.62   42.08
   1   3   0 1943.43   41.91
  -1  -3   0 2006.58   42.09
  -1  -3   0 1934.73   42.09
   1   3   0 1949.69   41.91
   1  -3   0 1960.87   41.86
   1  -3   0 1970.44   41.96
  -1   3   0 1988.66   42.05
   1   3   0 1969.44   42.03
   1  -3   0 1968.52   42.04
  -1   3   0 1951.27   42.34
  -1  -3   0 1951.59   42.05
  -1   3   0 2006.54   42.26
   1   3   0 1918.99   42.05
  -1  -3   0 2018.41   42.17
   1   3   0 1969.66   42.01
   1   3   0 1946.28   41.98
  -1  -3   0 2004.43   42.17
  -1  -3   0 2011.62   42.16
   1   3   0 1982.11   42.13
  -1  -3   0 2018.93   42.19
  -1   3   0 1956.43   42.34
  -1  -3   0 1938.85   42.04
  -1   3   0 1941.45   41.73
  -1   3   0 1981.82   42.04
  -1   3  -1   25.03    1.13
  -1   3  -1   26.30    0.91
  -1   3  -1   25.13    1.15
  -1   3  -1   26.91    1.18
   1   3   1   24.75    1.05
  -1  -3  -1   24.20    1.03
   1   3   1   26.09    0.97
  -1  -3  -1   24.58    1.05
  -1  -3  -1   24.70    1.05
   1   3   1   25.09    0.96
  -1   3  -1   23.68    1.06
  -1   3  -1   26.53    1.15
   1   3   1   26.72    1.05
  -1   3  -1   24.96    0.73
  -1  -3  -1   24.69    0.96
  -1   3  -1   26.20    0.83
  -1   3  -1   25.41    0.97
   1   3   1   24.38    0.95
  -1   3  -1   24.85    0.78
   1  -3   1   26.05    0.98
  -1   3  -1   24.60    0.68
  -1   3  -1   24.92    0.71
   1  -3   1   24.00    0.88
   1  -3   1   24.99    0.93
   1  -3   1   24.14    0.84
  -1   3  -1   24.71    0.71
   1  -3   1   25.03    0.77
   1  -3   1   24.56    0.78
  -1   3  -1   25.50    0.76
   1   3   1   26.10    1.02
  -1  -3  -1   24.77    1.09
  -1  -3  -1   26.65    1.10
  -1   3  -1   25.13    0.96
  -1  -3  -1   25.74    1.10
   1   3   1   25.91    1.04
  -1  -3  -1   24.57    1.09
   1   3   1   25.07    0.86
   1  -3   1   24.47    0.86
   1   3   1   25.02    0.78
   1  -3   1   24.68    0.87
  -1  -3  -1   23.27    0.98
   1  -3   1   24.95    0.97
   1  -3   1   24.69    0.91
   1   3   1   24.16    0.95
  -1   3  -2   90.99    2.56
   1  -3   2   86.62    2.27
  -1   3  -2   93.77    2.52
  -1   3  -2   91.97    2.47
  -1   3  -2   94.95    2.29
  -1  -3  -2   82.49    2.08
  -1   3  -2   94.47    2.72
  -1   3  -2   92.51    2.64
  -1   3  -2   95.27    2.74
   1   3   2   89.87    2.64
   1   3   2   91.18    2.61
  -1   3  -2   89.65    2.65
  -1   3  -2   90.64    2.16
  -1  -3  -2   88.03    2.61
  -1  -3  -2   89.77    2.65
   1   3   2   96.17    2.62
  -1  -3  -2   85.93    2.12
   1   3   2   92.07    2.58
   1  -3   2   89.31    2.58
   1  -3   2   85.78    2.26
  -1  -3  -2   89.72    2.64
  -1   3  -2   92.11    2.32
   1  -3   2   85.40    2.34
   1  -3   2   87.47    2.39
   1  -3   2   85.43    2.24
   1  -3   2   90.94    2.54
  -1   3  -2   88.46    2.10
   1   3   2   93.61    2.55
  -1   3  -2   91.47    2.32
  -1   3  -2   90.25    2.25
  -1   3  -2   90.21    2.30
  -1   3  -2   88.99    2.11
  -1   3  -2   89.06    2.10
  -1   3  -2   92.76    2.22
   1  -3   2   84.47    2.47
   1  -3   2   87.05    2.18
  -1   3  -2   91.77    2.37
  -1   3  -2   95.17    2.46
  -1   3  -2   95.24    2.37
   1   3   2   92.96    2.67
  -1   3  -2   93.43    2.58
  -1  -3  -2   89.79    2.65
  -1  -3  -2   86.84    2.61
  -1  -3  -2   86.27    2.61
   1   3   2   89.38    2.63
   1   3   2   97.12    2.66
  -1  -3  -2   84.82    2.61
  -1  -3  -2   88.20    2.59
   1  -3   2   84.15    2.39
   1   3   2   94.89    2.40
   1   3   2   89.35    2.46
   1   3   2   93.07    2.54
   1  -3   2   89.98    2.53
   1   3   2   92.56    2.54
   1  -3   2   90.70    2.53
  -1   3  -3   93.49    2.71
  -1   3  -3   93.56    2.78
  -1   3  -3   97.12    2.84
  -1   3  -3   93.97    2.58
  -1   3  -3   96.80    2.78
  -1   3  -3   96.36    2.91
  -1   3  -3   94.15    2.83
  -1  -3  -3  100.10    2.95
   1  -3   3   97.45    2.76
  -1  -3  -3   98.95    2.93
   1   3   3   98.81    2.93
   1  -3   3  101.78    2.81
  -1  -3  -3  100.00    2.96
   1   3   3   96.97    2.90
   1   3   3   94.18    2.92
  -1   3  -3   94.18    2.84
  -1   3  -3   96.81    2.64
  -1   3  -3   91.29    2.20
  -1   3  -3   93.92    2.44
   1  -3   3   97.67    2.86
  -1   3  -3   94.79    2.57
   1  -3   3   95.22    2.70
   1  -3   3   97.32    2.68
  -1   3  -3   92.78    2.30
  -1   3  -3   94.67    2.42
  -1   3  -3   96.61    2.62
  -1   3  -3   94.62    2.53
  -1   3  -3   92.55    2.41
   1  -3   3   95.09    2.73
   1  -3   3   97.96    2.71
   1  -3   3   97.03    2.51
  -1   3  -3   92.97    2.66
  -1   3  -3   93.55    2.66
  -1   3  -3   92.34    2.53
  -1   3  -3   96.09    2.77
   1  -3   3   96.98    2.64
  -1  -3  -3  100.22    2.91
  -1  -3  -3  100.57    2.93
  -1  -3  -3  100.81    2.91
   1  -3   3   94.69    2.58
   1   3   3   97.10    2.94
  -1  -3  -3  100.07    2.93
   1   3   3   98.10    2.97
   1   3   3   97.61    2.96
  -1  -3  -3  100.16    2.94
   1  -3   3   93.90    2.68
  -1   3  -3   95.84    2.35
   1   3   3   98.32    2.86
   1  -3   3  101.90    2.88
  -1   3  -3   95.95    2.47
   1   3   3   94.20    2.83
   1  -3   3   97.56    2.87
  -1   3  -4  346.52    8.33
   1   3   4  357.64    8.10
  -1   3  -4  366.19    8.57
  -1   3  -4  359.39    8.62
  -1   3  -4  373.22    8.36
  -1   3  -4  349.96    8.50
  -1   3  -4  361.87    8.60
   1  -3   4  351.33    8.09
   1  -3   4  338.47    8.37
  -1  -3  -4  353.91    8.65
  -1  -3  -4  352.40    8.64
   1   3   4  362.89    8.73
   1   3   4  350.47    8.67
   1  -3   4  342.15    8.36
   1  -3   4  347.36    8.36
   1   3   4  364.35    8.68
  -1  -3  -4  356.96    8.69
  -1   3  -4  360.81    8.39
   1  -3   4  356.83    8.57
  -1   3  -4  333.42    7.79
  -1   3  -4  349.31    7.98
  -1  -3  -4  356.25    8.65
   1  -3   4  350.98    8.28
  -1   3  -4  340.27    7.82
  -1   3  -4  349.67    7.98
  -1   3  -4  357.21    8.12
  -1   3  -4  353.51    8.36
  -1   3  -4  355.05    8.00
  -1   3  -4  359.90    8.25
  -1   3  -4  351.58    8.12
   1  -3   4  341.12    8.26
   1  -3   4  350.01    8.35
   1  -3   4  355.71    8.37
  -1   3  -4  364.56    8.46
  -1   3  -4  359.16    8.44
  -1   3  -4  361.76    8.28
  -1   3  -4  368.06    8.56
  -1  -3  -4  358.57    8.59
   1  -3   4  342.62    8.23
  -1  -3  -4  355.34    8.56
  -1  -3  -4  352.97    8.59
   1   3   4  363.46    8.79
  -1  -3  -4  350.06    8.60
   1   3   4  354.28    8.69
   1   3   4  360.12    8.76
   1  -3   4  348.36    8.12
   1  -3   4  343.44    8.19
  -1   3  -4  345.28    7.84
  -1   3  -4  355.57    7.90
   1  -3   4  349.85    8.53
  -1  -3  -4  366.77    8.70
   1  -3   4  359.56    8.61
   1   3   4  363.54    8.61
   1   3   4  366.05    8.61
  -1   3  -4  357.37    8.03
   1  -3   4  350.05    8.59
  -1   3  -5   15.36    0.98
  -1   3  -5   13.02    1.02
  -1   3  -5   15.25    1.06
   1  -3   5   13.90    0.97
  -1   3  -5   14.00    1.07
  -1  -3  -5   14.22    1.11
  -1   3  -5   14.59    0.98
  -1   3  -5   16.32    1.20
   1   3   5   14.29    1.15
   1  -3   5   13.61    1.00
  -1   3  -5   13.46    0.99
  -1  -3  -5   16.11    1.17
  -1   3  -5   14.30    0.95
  -1  -3  -5   13.81    1.09
  -1   3  -5   13.90    0.69
   1  -3   5   14.40    0.97
   1  -3   5   12.75    0.99
   1  -3   5   13.30    0.91
  -1  -3  -5   14.59    1.15
   1   3   5   14.70    1.12
  -1  -3  -5   15.72    1.17
   1   3   5   14.62    1.18
  -1   3  -5   15.93    0.90
  -1   3  -5   14.27    0.98
  -1   3  -5   13.45    0.64
  -1   3  -5   13.53    0.77
  -1   3  -5   14.17    0.92
  -1   3  -5   15.49    0.87
   1  -3   5   14.08    0.89
   1  -3   5   13.97    0.96
  -1   3  -5   14.05    1.02
  -1   3  -5   15.00    0.97
  -1   3  -5   14.97    1.10
  -1   3  -5   13.67    1.03
   1  -3   5   13.76    0.86
   1  -3   5   14.24    0.90
   1   3   5   13.65    1.15
  -1  -3  -5   14.74    1.09
   1   3   5   12.88    1.14
  -1  -3  -5   13.42    1.08
  -1  -3  -5   14.75    1.09
   1   3   5   13.41    1.15
  -1  -3  -5   15.29    1.20
  -1   3  -5   15.45    0.68
  -1   3  -5   13.54    0.61
   1  -3   5   14.54    1.11
   1   3   5   14.63    1.13
   1  -3   6    8.97    0.93
   1  -3   6    9.84    0.90
  -1  -3  -6   11.40    1.09
  -1  -3  -6   10.34    1.07
  -1  -3  -6    9.69    1.02
  -1  -3  -6    9.86    1.05
   1  -3   6   10.29    0.82
   1  -3   6   10.08    0.94
   1   3   6    8.25    1.01
  -1   3  -6    7.81    0.92
  -1   3  -6    9.02    0.73
  -1  -3  -6   10.39    1.04
  -1   3  -6    8.47    1.01
  -1   3  -6    8.35    0.88
  -1  -3  -6   11.14    1.06
  -1  -3  -6    9.90    1.03
  -1   3  -6    8.14    0.75
  -1   3  -6    9.23    0.86
  -1  -3  -6    9.81    1.05
  -1   3  -6    8.38    0.69
  -1   3  -6    8.35    0.83
   1  -3   6   10.97    1.07
   1  -3   6    9.01    0.97
   1   3   6    9.44    1.04
   1   3   6    9.07    1.03
  -1   3  -6    9.33    0.89
  -1   3  -6    8.55    0.93
  -1   3  -6    8.53    0.96
  -1   3  -6    7.65    0.87
  -1  -3  -6    9.75    0.99
   1   3   6   10.02    1.11
  -1  -3  -6    7.95    0.92
  -1  -3  -6   10.25    1.00
   1   3   6    5.84    0.97
   1  -3   6    8.97    0.76
  -1  -3  -6   10.58    1.05
  -1   3  -6    8.44    0.91
  -1   3  -6    7.83    0.86
  -1  -3  -7  212.04    6.39
  -1   3  -7  204.34    5.73
  -1  -3  -7  223.63    6.47
   1  -3   7  205.47    5.99
  -1  -3  -7  219.49    6.32
  -1  -3  -7  216.06    6.37
  -1  -3  -7  225.67    6.40
  -1  -3  -7  219.28    6.38
  -1   3  -7  206.93    6.04
  -1   3  -7  213.31    6.31
  -1  -3  -7  216.90    6.40
  -1  -3  -7  222.16    6.42
  -1   3  -7  205.03    5.76
  -1   3  -7  208.75    6.03
  -1  -3  -7  223.25    6.40
   1   3   7  224.68    6.42
   1  -3   7  214.52    6.37
  -1   3  -7  216.80    6.21
  -1  -3  -7  213.91    6.40
  -1   3  -7  210.40    6.28
  -1   3  -7  207.45    5.96
   1  -3   7  218.29    6.00
  -1  -3  -7  212.16    6.10
   1   3   7  212.57    6.52
   1  -3   7  216.98    6.07
  -1   3  -7  208.34    5.99
  -1  -3  -7  219.91    6.25
  -1   3  -8  116.75    4.22
  -1  -3  -8  129.43    4.57
  -1  -3  -8  131.61    4.61
  -1  -3  -8  132.31    4.59
  -1  -3  -8  126.79    4.46
  -1   3  -8  114.24    4.15
  -1  -3  -8  123.03    4.51
  -1   3  -8  118.36    4.13
  -1  -3  -8  116.12    4.49
  -1  -3  -8  128.72    4.59
  -1  -3  -8  124.68    4.14
   1   3   8  116.26    4.57
  -1   3  -8  112.31    4.08
  -1  -3  -8  119.00    4.17
  -1  -3  -8  136.46    4.66
   1  -3   8  122.87    4.18
  -1  -3  -8  123.34    4.50
   1  -3   8  122.22    4.50
   1  -3   8  128.73    4.59
   1   3   8  121.50    4.50
   1   3   8  122.42    4.50
  -1  -3  -8  122.17    4.34
  -1  -3  -9   29.36    2.12
  -1  -3  -9   31.41    2.14
  -1  -3  -9   33.74    2.25
  -1  -3  -9   25.26    1.82
  -1  -3  -9   26.81    1.91
  -1  -3  -9   28.51    2.10
  -1  -3  -9   29.61    2.07
  -1  -3  -9   30.23    2.13
  -1  -3  -9   30.09    2.03
  -1  -3  -9   30.70    2.14
  -1  -3  -9   27.48    2.02
  -1  -3  -9   30.52    2.11
  -1   3  -9   26.12    1.95
  -1   3  -9   25.47    1.98
  -1  -3  -9   27.03    2.04
  -1  -3  -9   32.88    2.23
   1  -3   9   29.24    2.13
   1  -3   9   29.59    2.11
   1   3   9   26.09    1.99
   1   3   9   25.96    2.02
  -1   3 -10   48.00    2.70
  -1  -3 -10   52.05    3.05
  -1   3 -10   47.92    2.67
  -1  -3 -10   53.17    3.08
  -1  -3 -10   52.40    3.01
  -1  -3 -10   49.40    2.73
   1  -3  10   49.17    2.97
   1   3  10   49.47    2.95
   1  -3  10   52.26    3.02
   1   3  10   48.88    2.95
  -1  -3 -10   50.06    2.86
  -1  -3 -10   49.59    2.78
  -1  -3 -10   49.98    2.96
  -1  -3 -10   50.61    2.96
  -1  -3 -10   48.38    2.81
  -1  -3 -10   50.63    2.98
  -1  -3 -10   53.89    3.02
  -1  -3 -10   43.60    2.82
  -1  -3 -11  239.55    8.03
  -1   3 -11  228.07    7.44
  -1  -3 -11  242.25    7.94
  -1  -3 -11  234.60    7.99
  -1   3 -11  242.67    8.24
   1  -3  11  228.87    8.00
   1   3  11  230.11    8.00
  -1  -3 -11  236.91    7.77
  -1  -3 -11  228.62    7.67
  -1  -3 -11  250.29    8.04
  -1  -3 -11  219.06    7.47
  -1   3 -11  227.04    7.50
   1  -3  11  250.49    8.19
   1   3  11  233.74    8.04
   1   3  11  233.58    7.95
   1  -3  11  239.09    8.04
  -1  -3 -11  253.37    8.08
  -1  -3 -11  248.10    8.14
  -1  -3 -12   82.86    3.96
  -1  -3 -12   83.93    4.09
  -1  -3 -12   83.23    4.23
  -1  -3 -12   83.15    4.30
   1  -3  12   86.80    4.36
   1   3  12   88.42    4.40
  -1  -3 -12   81.68    4.21
   1  -3  12   87.39    4.42
   1  -3  12   82.65    4.27
   1   3  12   88.99    4.38
   1   3  12   95.66    4.56
  -1  -3 -12   84.22    4.05
  -1  -3 -12   86.56    4.23
  -1  -3 -12   82.46    4.29
  -1  -3 -13   10.61    1.46
  -1  -3 -13   10.83    1.60
   1  -3  13   11.54    1.67
   1   3  13   10.62    1.61
   1   3  13   13.60    1.74
   1  -3  13   12.22    1.74
  -1  -3 -13   10.63    1.57
   1   3  14   41.92    2.95
   1  -3  14   45.78    3.06
   1  -3  14   47.60    3.09
   1  -3  14   40.07    2.89
   1   3  14   44.62    3.07
   1   3  14   47.37    3.05
  -1  -3 -14   41.57    2.67
   1   3  15   18.78    1.92
   1  -3  15   18.85    1.90
   1   3  15   16.98    1.77
   1  -3  15   18.81    1.84
  -1  -3 -15   16.18    1.68
   1   3  15   21.33    2.00
   1  -3  15   19.34    1.91
   1  -3  16    2.95    0.89
   1   3  16    4.56    1.01
   1   3  16    4.09    0.96
   1  -3  16    2.60    0.87
   1   3  17    8.08    0.97
   1  -3  17    8.23    0.96
  -1  -4  18   27.25    1.53
  -1   4  18   26.41    1.52
   1   4 -18   26.20    1.64
  -1   4  17    1.45    0.77
  -1  -4  17    1.57    0.73
  -1   4  17    1.29    0.70
  -1  -4  17    0.63    0.71
  -1  -4  16   15.63    1.70
  -1   4  16   13.54    1.62
  -1   4  16   15.70    1.62
  -1  -4  16   19.13    1.76
  -1   4  16   14.32    1.64
  -1  -4  16   16.29    1.72
  -1  -4  16   13.14    1.58
  -1   4  16   16.64    1.69
   1  -4 -16   14.02    1.53
   1  -4 -15    5.33    1.23
   1  -4 -15    5.86    1.18
   1  -4 -15    3.31    1.05
  -1  -4  15    5.23    1.24
  -1  -4  15    5.23    1.26
  -1   4  15    4.65    1.26
  -1   4  15    4.22    1.19
   1  -4 -15    4.18    1.18
   1  -4 -14    2.11    0.95
   1  -4 -14    1.95    1.06
   1  -4 -14    1.38    0.97
   1  -4 -14    2.10    0.94
  -1  -4  14    2.27    1.06
  -1   4  14    0.15    0.85
   1  -4 -14    2.65    1.05
   1  -4 -13    5.80    1.28
   1  -4 -13    4.64    1.29
   1  -4 -13    4.73    1.12
   1  -4 -13    4.92    1.19
   1  -4 -13    5.39    1.25
   1  -4 -13    4.13    1.00
  -1   4  13    6.95    1.38
  -1  -4  13    2.89    1.14
  -1   4  13    8.30    1.44
  -1  -4  13    3.49    1.11
   1  -4 -13    4.92    1.20
   1  -4 -13    4.39    1.25
   1  -4 -13    5.69    1.18
   1  -4 -13    4.60    1.21
   1  -4 -12    4.06    1.13
   1  -4 -12    2.07    1.03
   1  -4 -12    3.88    1.09
   1  -4 -12    3.22    0.98
   1  -4 -12    5.10    1.22
   1  -4 -12    4.45    1.11
   1   4 -12    2.50    1.05
   1  -4 -12    3.38    0.97
   1  -4 -12    3.86    1.09
   1  -4 -12    4.64    1.22
  -1  -4  12    3.16    1.06
  -1   4  12    4.71    1.13
   1  -4 -12    3.80    1.11
   1  -4 -11  107.63    4.53
   1  -4 -11   99.45    4.41
   1  -4 -11  102.12    4.35
   1  -4 -11   99.14    4.44
   1  -4 -11   99.88    4.47
   1  -4 -11  105.90    4.60
   1  -4 -11  104.29    4.50
   1   4 -11  105.91    4.77
   1  -4 -11   98.17    4.24
   1  -4 -11   97.55    4.15
   1  -4 -11  103.52    4.53
   1  -4 -11  111.36    4.68
   1   4 -11  106.31    4.25
  -1  -4  11   97.84    4.46
  -1   4  11  106.60    4.60
   1  -4 -10   50.14    2.75
   1  -4 -10   51.49    2.86
   1  -4 -10   51.45    2.83
   1  -4 -10   47.92    2.81
   1  -4 -10   50.89    2.85
   1  -4 -10   51.56    2.86
   1  -4 -10   47.85    2.77
   1  -4 -10   47.73    2.68
   1  -4 -10   47.00    2.55
   1  -4 -10   50.86    2.63
   1  -4 -10   52.07    2.85
   1   4 -10   53.54    3.07
   1  -4 -10   50.96    2.87
   1   4 -10   50.80    2.65
   1  -4 -10   49.96    2.73
   1  -4  -9  197.51    6.21
   1  -4  -9  193.41    6.01
   1  -4  -9  188.28    5.96
   1   4  -9  199.09    6.49
   1  -4  -9  194.46    6.25
   1  -4  -9  189.74    6.12
   1  -4  -9  198.46    6.35
   1  -4  -9  191.52    6.27
   1  -4  -9  201.30    6.21
   1  -4  -9  210.58    6.38
   1   4  -9  194.31    6.23
   1   4  -9  188.41    5.96
   1  -4  -9  187.04    6.05
   1  -4  -9  207.52    6.40
   1  -4  -8  164.81    5.26
   1   4  -8  160.11    4.81
   1   4  -8  160.97    4.80
   1  -4  -8  151.80    5.00
   1  -4  -8  156.75    4.85
  -1   4   8  160.49    5.44
   1   4  -8  164.89    5.46
   1   4  -8  155.44    4.79
   1   4  -8  158.76    4.94
   1  -4  -8  161.38    5.22
   1   4  -8  158.24    5.15
   1  -4  -8  164.98    5.20
   1  -4  -8  169.98    5.32
   1  -4  -8  163.91    5.29
   1  -4  -8  170.50    5.34
   1  -4  -8  168.32    5.31
   1  -4  -8  166.14    5.26
   1  -4  -8  161.75    5.17
   1   4  -8  166.92    5.08
   1  -4  -8  160.79    5.05
   1  -4  -8  166.58    5.36
   1   4  -8  156.79    4.98
   1  -4  -7  853.66   19.25
   1   4  -7  815.29   18.98
   1  -4  -7  838.54   19.22
   1  -4  -7  826.04   18.95
   1  -4  -7  804.46   19.18
   1  -4  -7  826.89   19.26
   1  -4  -7  817.48   19.21
   1  -4  -7  843.61   19.26
  -1   4   7  811.61   19.46
   1   4  -7  826.24   19.47
   1  -4  -7  802.40   18.91
  -1  -4   7  810.08   18.57
   1   4  -7  815.57   18.90
   1   4  -7  807.45   18.75
   1  -4  -7  827.25   19.10
   1   4  -7  853.21   19.21
   1  -4  -7  810.00   19.14
   1   4  -7  803.72   19.07
   1   4  -7  799.28   19.27
  -1  -4   7  804.15   19.00
  -1  -4   7  839.34   18.76
   1  -4  -7  834.24   19.28
   1  -4  -7  807.88   19.03
   1   4  -7  806.95   18.73
   1   4  -7  802.84   18.75
   1   4  -7  799.48   18.63
   1  -4  -7  834.70   19.33
   1   4  -6  123.91    4.04
   1  -4  -6  130.17    4.09
  -1  -4   6  128.67    3.65
   1  -4  -6  134.25    4.12
  -1   4   6  128.37    4.14
   1  -4  -6  129.16    4.00
   1   4  -6  132.47    3.92
   1   4  -6  124.34    3.41
   1  -4  -6  126.48    3.80
   1   4  -6  127.38    3.44
   1   4  -6  122.89    3.66
   1   4  -6  127.59    3.76
   1   4  -6  130.22    3.77
   1  -4  -6  125.75    4.05
   1  -4  -6  127.41    3.99
   1  -4  -6  131.55    4.06
   1  -4  -6  126.06    3.99
   1   4  -6  124.07    3.47
   1  -4  -6  128.72    3.87
   1  -4  -6  131.36    3.96
   1   4  -6  123.78    3.44
   1  -4  -6  129.64    3.94
   1   4  -6  125.96    3.73
   1   4  -6  126.45    3.44
   1  -4  -6  134.31    4.15
  -1  -4   6  127.89    3.52
   1  -4  -6  127.76    3.89
  -1   4   6  126.14    4.19
   1  -4  -6  130.55    4.08
   1   4  -5   32.69    1.41
   1   4  -5   31.22    1.36
   1   4  -5   30.83    1.16
   1   4  -5   34.01    1.62
  -1  -4   5   26.87    1.16
  -1  -4   5   26.42    1.18
   1  -4  -5   26.05    1.47
   1  -4  -5   26.59    1.48
  -1   4   5   30.64    1.61
   1   4  -5   30.76    1.19
   1  -4  -5   27.39    1.40
   1   4  -5   30.67    0.96
   1  -4  -5   26.87    1.47
  -1  -4   5   24.82    1.19
   1  -4  -5   29.07    1.45
   1  -4  -5   25.21    1.42
   1  -4  -5   24.74    1.41
   1  -4  -5   25.82    1.39
   1   4  -5   30.21    1.22
   1  -4  -5   26.15    1.36
   1   4  -5   32.22    1.23
   1  -4  -5   26.31    1.31
   1   4  -5   31.28    1.39
   1  -4  -5   25.62    1.36
   1  -4  -5   26.09    1.46
   1  -4  -5   27.12    1.52
  -1   4   5   31.98    1.61
   1   4  -5   30.45    1.01
   1   4  -5   31.96    1.49
   1  -4  -5   26.19    1.29
   1  -4  -5   25.70    1.38
   1  -4  -5   27.03    1.46
   1   4  -5   31.80    1.61
  -1  -4   5   26.69    1.09
   1   4  -5   31.40    1.30
  -1   4   5   30.86    1.62
  -1   4   4  120.74    3.18
  -1  -4   4  115.89    3.04
   1  -4  -4  120.51    3.62
  -1   4   4  127.41    3.60
  -1  -4   4  126.57    3.11
   1  -4  -4  126.90    3.65
  -1   4   4  126.12    3.65
   1   4  -4  124.32    3.35
   1   4  -4  119.42    3.59
   1  -4  -4  119.47    3.39
   1   4  -4  116.52    3.15
  -1  -4   4  119.59    3.26
  -1  -4   4  123.69    3.20
   1  -4  -4  126.38    3.60
   1  -4  -4  124.68    3.46
   1  -4  -4  120.61    3.52
   1  -4  -4  117.99    3.40
   1   4  -4  117.77    2.95
   1  -4  -4  124.26    3.48
   1  -4  -4  124.09    3.61
  -1   4   4  123.61    3.68
   1   4  -4  129.74    3.68
  -1  -4   4  118.72    2.98
   1   4  -4  121.85    3.38
   1  -4  -4  119.43    3.27
   1  -4  -4  121.20    3.38
   1  -4  -4  120.78    3.36
   1  -4  -4  122.25    3.58
   1  -4  -4  123.94    3.61
   1   4  -4  122.23    3.16
   1   4  -4  120.24    3.36
   1   4  -4  121.21    3.39
   1  -4  -4  118.47    3.24
   1  -4  -3   50.66    1.65
  -1  -4   3   47.82    1.58
  -1  -4   3   46.84    1.39
  -1  -4   3   47.81    1.57
   1  -4  -3   49.70    1.79
   1  -4  -3   47.63    1.65
  -1   4   3   55.17    1.71
   1   4  -3   55.83    1.71
   1   4  -3   58.12    1.85
  -1  -4   3   46.92    1.49
   1  -4  -3   46.02    1.61
   1  -4  -3   49.31    1.70
   1  -4  -3   46.55    1.72
   1   4  -3   52.07    1.91
   1   4  -3   53.35    1.72
  -1   4   3   55.46    1.79
   1  -4  -3   49.76    1.60
   1  -4  -3   49.36    1.60
   1  -4  -3   47.78    1.51
   1  -4  -3   51.56    1.86
   1   4  -3   56.87    1.94
  -1   4   3   52.44    1.95
  -1   4   3   57.89    1.94
  -1  -4   3   45.07    1.30
   1  -4  -3   49.43    1.84
  -1   4   3   58.90    1.92
   1  -4  -3   50.12    1.84
  -1  -4   3   46.36    1.49
   1  -4  -3   51.35    1.86
  -1  -4   3   50.49    1.47
  -1  -4   2  301.30    6.69
  -1   4   2  306.82    7.02
  -1  -4   2  291.82    6.51
  -1  -4   2  307.42    6.77
   1  -4  -2  314.54    7.06
   1   4  -2  286.43    6.84
  -1   4   2  294.06    6.88
   1   4  -2  300.13    7.06
   1   4  -2  286.46    6.98
  -1   4   2  296.01    6.93
   1   4  -2  286.10    7.02
  -1   4   2  296.70    6.71
  -1  -4   2  298.01    6.72
   1  -4  -2  301.64    6.64
   1  -4  -2  301.61    6.93
   1  -4  -2  292.92    6.68
  -1  -4   2  270.63    6.52
  -1  -4   2  292.43    6.64
   1  -4  -2  291.48    6.64
   1  -4  -2  295.27    6.71
   1  -4  -2  303.68    6.80
  -1  -4   2  277.98    6.42
   1  -4  -2  284.44    6.57
   1  -4  -2  290.74    6.58
   1  -4  -2  309.70    7.02
  -1  -4   2  267.54    6.44
  -1  -4   2  291.13    6.49
  -1  -4   2  290.62    6.58
  -1  -4   2  284.86    6.59
  -1  -4   2  302.34    6.68
   1   4  -2  294.26    7.02
  -1   4   2  281.18    6.91
   1   4  -2  301.72    6.81
  -1  -4   2  297.84    7.03
  -1  -4   2  292.41    6.57
   1  -4  -2  309.44    7.08
  -1   4   2  284.48    6.60
  -1  -4   2  290.40    6.51
  -1  -4   2  283.16    6.44
  -1   4   1  150.33    3.62
  -1   4   1  153.12    3.97
   1   4  -1  152.70    4.03
  -1  -4   1  157.39    3.64
  -1  -4   1  152.91    3.58
  -1  -4   1  155.23    3.56
  -1   4   1  154.22    4.01
  -1  -4   1  160.77    3.79
  -1  -4   1  144.84    3.36
  -1  -4   1  154.99    3.57
   1  -4  -1  153.00    3.98
  -1  -4   1  149.21    3.45
   1  -4  -1  157.66    3.77
   1   4  -1  150.06    3.90
   1   4  -1  156.09    3.90
  -1   4   1  154.70    3.90
   1   4  -1  154.72    3.94
  -1  -4   1  155.63    3.64
  -1   4   1  149.76    3.61
  -1  -4   1  156.33    3.64
  -1   4   1  155.89    3.63
   1  -4  -1  151.40    3.60
   1  -4  -1  150.66    3.52
   1  -4  -1  155.52    3.74
  -1  -4   1  155.04    3.65
  -1  -4   1  148.40    3.45
  -1  -4   1  153.60    3.69
  -1  -4   1  152.00    3.68
  -1  -4   1  150.61    3.68
  -1  -4   1  147.34    3.50
  -1  -4   1  155.38    3.73
  -1  -4   1  142.12    3.37
  -1  -4   1  149.31    3.59
  -1  -4   1  143.98    3.45
  -1   4   1  155.31    4.09
   1   4  -1  152.80    3.98
  -1   4   1  160.20    4.05
   1   4  -1  153.68    3.94
  -1   4   1  156.01    3.97
   1   4  -1  162.01    4.06
  -1  -4   0 9165.34  201.28
  -1   4   0 9500.13  201.28
   1   4   0 9569.03  201.48
   1   4   0 9399.32  201.42
  -1   4   0 9439.19  201.63
  -1   4   0 9527.00  201.67
   1  -4   0 9483.28  201.32
   1  -4   0 9618.96  201.26
   1  -4   0 9475.53  201.14
   1  -4   0 9245.20  201.04
  -1  -4   0 9530.72  201.50
  -1  -4   0 9787.39  201.54
  -1  -4   0 9465.25  201.31
  -1  -4   0 9820.56  201.49
  -1  -4   0 9840.30  201.52
   1  -4   0 8916.32  201.39
   1   4   0 9465.07  201.74
  -1  -4   0 9732.90  201.42
  -1  -4   0 9619.64  201.41
   1   4   0 9062.51  201.52
  -1   4   0 9999.00  201.75
  -1  -4   0 9857.13  201.44
  -1  -4   0 9144.24  201.31
   1   4   0 9508.43  201.63
  -1   4   0 8876.76  201.73
  -1   4   0 8718.92  201.72
   1   4   0 9250.75  201.73
  -1   4   0 9434.54  201.73
   1   4   0 9653.53  201.34
   1  -4   1  300.37    6.71
   1  -4   1  302.13    6.83
   1   4   1  296.69    6.83
   1  -4   1  301.90    6.82
   1  -4   1  302.69    6.63
  -1   4  -1  312.31    7.26
  -1   4  -1  305.31    7.22
   1  -4   1  302.01    7.17
  -1  -4  -1  296.25    6.99
   1   4   1  292.20    6.71
  -1  -4  -1  304.64    7.00
   1   4   1  302.02    6.87
  -1  -4  -1  299.85    7.01
  -1   4  -1  301.51    7.16
   1   4   1  295.33    6.83
   1  -4   1  295.72    6.83
   1   4   1  293.70    6.73
  -1   4  -1  288.33    7.14
   1  -4   1  301.24    6.73
  -1  -4  -1  287.38    6.92
   1   4   1  282.94    6.53
   1   4   1  296.85    6.60
   1   4   1  288.21    6.58
  -1  -4  -1  302.80    7.06
  -1  -4  -1  306.73    7.06
  -1  -4  -1  310.85    7.08
  -1   4  -1  301.04    7.24
   1   4   1  287.63    6.92
   1  -4   1  300.09    6.64
  -1   4  -1  289.88    7.18
  -1   4  -1  301.73    6.80
  -1  -4  -1  282.01    6.78
  -1   4  -2    9.34    0.67
  -1   4  -2    9.40    0.62
  -1   4  -2    9.12    0.89
   1   4   2    8.98    0.42
  -1  -4  -2   11.64    0.51
  -1   4  -2    8.59    0.82
  -1   4  -2    9.13    0.83
   1   4   2    9.15    0.79
  -1   4  -2    9.77    0.85
   1  -4   2   11.96    0.74
   1   4   2    9.26    0.67
   1   4   2    9.93    0.75
   1   4   2    9.32    0.71
  -1  -4  -2   11.39    0.85
  -1  -4  -2   13.63    0.88
  -1  -4  -2   11.10    0.54
  -1  -4  -2   13.33    0.89
   1   4   2    9.58    0.66
   1  -4   2   11.70    0.87
   1  -4   2   10.33    0.64
   1  -4   2   12.55    0.61
   1  -4   2   10.94    0.61
   1  -4   2   11.79    0.73
   1  -4   2   11.70    0.73
   1   4   2    9.60    0.67
   1   4   2   10.10    0.70
   1  -4   2   12.20    0.50
  -1   4  -2    9.19    0.60
  -1   4  -2    8.63    0.53
   1   4   2    9.41    0.80
  -1  -4  -2   12.36    0.88
   1   4   2    9.38    0.81
  -1   4  -2    9.43    0.76
  -1  -4  -2   11.04    0.84
   1   4   2    9.12    0.76
  -1   4  -2    9.00    0.80
   1   4   2    9.33    0.61
   1  -4   2   11.65    0.67
   1  -4   2   11.69    0.51
  -1  -4  -2   12.49    0.80
   1  -4   2   11.92    0.59
   1   4   2    8.30    0.55
  -1   4  -3  179.25    4.86
  -1   4  -3  184.91    4.94
  -1   4  -3  186.68    4.58
  -1   4  -3  186.82    4.82
  -1   4  -3  190.72    4.89
  -1   4  -3  185.41    5.03
  -1   4  -3  184.88    5.07
  -1   4  -3  189.40    5.15
   1  -4   3  198.07    4.38
  -1  -4  -3  198.36    5.06
   1   4   3  190.92    5.00
   1   4   3  191.08    4.90
  -1  -4  -3  198.70    5.08
   1   4   3  185.79    4.96
   1  -4   3  192.08    4.98
  -1  -4  -3  210.12    5.11
   1   4   3  182.32    4.99
  -1   4  -3  176.19    4.30
   1  -4   3  188.92    4.92
   1   4   3  185.88    4.85
   1  -4   3  195.69    4.90
   1  -4   3  188.94    4.74
  -1   4  -3  181.26    4.53
   1  -4   3  192.96    4.75
   1  -4   3  188.29    4.52
   1  -4   3  191.53    4.80
  -1   4  -3  188.37    4.70
  -1   4  -3  189.53    4.69
  -1   4  -3  185.13    4.78
  -1  -4  -3  202.08    5.08
   1   4   3  186.74    5.04
   1   4   3  184.77    4.78
  -1  -4  -3  208.99    5.13
   1   4   3  190.36    5.07
   1   4   3  188.18    5.06
  -1   4  -3  191.02    5.02
   1  -4   3  189.67    4.73
   1   4   3  186.27    4.78
  -1  -4  -3  196.11    5.06
   1  -4   3  190.01    4.62
   1   4   3  188.09    4.87
   1  -4   3  202.10    4.94
   1   4   4  130.43    3.53
  -1   4  -4  129.99    3.73
  -1   4  -4  127.37    3.84
  -1   4  -4  137.13    3.59
  -1   4  -4  133.29    3.80
  -1   4  -4  133.44    3.86
  -1   4  -4  134.47    3.91
  -1   4  -4  130.47    3.94
   1  -4   4  129.35    3.35
   1   4   4  130.77    3.94
  -1  -4  -4  136.51    3.97
   1   4   4  137.38    4.00
   1   4   4  137.50    3.96
  -1  -4  -4  128.68    3.95
  -1  -4  -4  132.09    3.94
   1  -4   4  131.56    3.64
   1   4   4  136.44    3.88
   1  -4   4  136.38    3.82
   1  -4   4  133.47    3.67
  -1   4  -4  132.74    3.31
  -1  -4  -4  128.50    3.92
   1  -4   4  132.84    3.54
   1  -4   4  138.03    3.61
   1  -4   4  138.78    3.85
  -1   4  -4  128.85    3.16
  -1   4  -4  123.85    3.22
  -1   4  -4  128.67    3.32
  -1   4  -4  127.24    3.50
   1  -4   4  136.85    3.66
   1  -4   4  130.15    3.54
  -1   4  -4  130.03    3.50
  -1   4  -4  124.05    3.18
  -1   4  -4  129.40    3.76
  -1   4  -4  133.24    3.68
  -1   4  -4  128.01    3.64
  -1   4  -4  138.45    4.00
   1  -4   4  131.18    3.40
   1   4   4  133.64    4.00
  -1  -4  -4  138.62    3.94
   1  -4   4  131.04    3.52
  -1  -4  -4  157.75    4.10
   1   4   4  132.61    4.04
  -1  -4  -4  135.91    3.91
   1  -4   4  128.45    3.46
  -1  -4  -4  136.62    3.97
   1   4   4  134.67    3.79
   1  -4   4  135.83    3.87
   1   4   4  136.88    3.85
   1  -4   4  135.88    3.84
   1   4   4  135.05    3.84
  -1   4  -5   43.58    1.69
  -1  -4  -5   35.60    1.78
  -1   4  -5   43.04    1.87
  -1   4  -5   42.12    1.92
  -1   4  -5   42.43    1.88
  -1   4  -5   43.07    1.77
   1  -4   5   34.38    1.63
  -1  -4  -5   36.31    1.83
  -1   4  -5   42.54    1.46
   1  -4   5   34.85    1.58
   1   4   5   41.62    1.97
   1  -4   5   34.08    1.62
   1  -4   5   32.37    1.52
   1   4   5   43.19    1.92
  -1  -4  -5   37.32    1.85
  -1  -4  -5   30.99    1.73
  -1  -4  -5   31.97    1.78
   1  -4   5   32.71    1.61
  -1  -4  -5   34.99    1.81
  -1   4  -5   40.75    1.47
  -1   4  -5   41.11    1.32
  -1   4  -5   44.43    1.42
  -1   4  -5   45.88    1.69
   1  -4   5   34.04    1.46
   1  -4   5   35.33    1.54
  -1   4  -5   42.24    1.84
  -1   4  -5   44.15    1.80
  -1   4  -5   41.97    1.62
  -1   4  -5   46.21    1.82
   1  -4   5   33.88    1.41
  -1  -4  -5   32.62    1.72
  -1  -4  -5   32.31    1.69
   1   4   5   41.54    1.99
   1  -4   5   33.11    1.45
  -1  -4  -5   34.52    1.76
   1   4   5   44.09    2.04
  -1  -4  -5   34.42    1.75
  -1  -4  -5   36.88    1.85
   1  -4   5   37.59    1.79
   1   4   5   45.12    1.90
  -1  -4  -6   28.69    1.64
  -1   4  -6   19.67    1.28
  -1   4  -6   18.34    1.41
   1  -4   6   29.11    1.50
   1  -4   6   27.35    1.38
  -1  -4  -6   30.51    1.76
  -1  -4  -6   30.18    1.75
   1  -4   6   25.97    1.41
   1  -4   6   25.82    1.44
  -1  -4  -6   30.32    1.75
  -1  -4  -6   26.94    1.64
  -1   4  -6   23.86    1.50
  -1   4  -6   22.07    1.48
  -1  -4  -6   29.23    1.69
  -1  -4  -6   26.12    1.63
  -1  -4  -6   29.19    1.73
  -1   4  -6   20.58    1.15
   1  -4   6   26.55    1.33
  -1   4  -6   22.56    1.31
  -1   4  -6   22.39    1.40
  -1   4  -6   23.04    1.31
   1   4   6   20.81    1.56
   1   4   6   22.22    1.59
  -1  -4  -6   27.78    1.60
  -1  -4  -6   26.88    1.70
   1   4   6   22.66    1.52
   1  -4   6   29.00    1.68
   1   4   6   21.87    1.49
   1  -4   6   30.04    1.71
  -1  -4  -7   15.59    1.38
  -1  -4  -7   12.49    1.26
  -1   4  -7   12.79    1.28
  -1  -4  -7   15.72    1.39
  -1  -4  -7   13.69    1.31
  -1  -4  -7   16.28    1.40
   1  -4   7   16.08    1.21
  -1  -4  -7   14.39    1.34
  -1  -4  -7   12.69    1.30
   1  -4   7   13.43    1.13
  -1   4  -7   14.05    1.24
  -1  -4  -7   13.63    1.32
  -1  -4  -7   13.76    1.33
  -1   4  -7   15.67    1.21
  -1   4  -7   13.50    1.12
  -1   4  -7   15.97    1.31
  -1  -4  -7   15.81    1.31
  -1  -4  -7   15.38    1.25
   1  -4   7   13.95    1.13
   1   4   7   14.58    1.41
  -1  -4  -7   12.35    1.22
   1  -4   7   16.35    1.35
   1   4   7   16.58    1.35
  -1  -4  -8  229.61    7.01
  -1  -4  -8  231.26    7.09
  -1  -4  -8  228.88    7.10
  -1  -4  -8  238.48    7.17
  -1  -4  -8  240.25    7.12
  -1  -4  -8  225.10    6.98
  -1   4  -8  235.69    6.68
  -1  -4  -8  227.59    7.08
  -1  -4  -8  237.65    7.14
  -1   4  -8  241.78    6.68
  -1   4  -8  246.98    7.33
  -1  -4  -8  214.39    6.60
  -1  -4  -8  223.91    6.73
  -1  -4  -8  226.73    6.77
  -1   4  -8  230.05    6.78
   1   4   8  233.30    7.29
   1  -4   8  224.83    6.58
  -1  -4  -8  232.61    6.94
   1  -4   8  222.40    7.00
   1   4   8  244.76    7.14
   1   4   8  240.95    7.10
   1  -4   8  229.10    7.03
   1  -4   9   20.73    1.83
   1   4   9   27.57    2.05
   1  -4   9   20.18    1.83
   1   4   9   21.75    1.86
  -1  -4  -9   20.38    1.84
  -1  -4  -9   22.14    1.90
  -1  -4  -9   21.15    1.86
  -1   4  -9   24.14    2.03
  -1  -4  -9   23.27    1.70
  -1  -4  -9   20.38    1.88
  -1  -4  -9   19.19    1.70
  -1  -4  -9   19.71    1.76
  -1  -4  -9   20.02    1.79
  -1  -4  -9   20.39    1.80
  -1  -4  -9   23.89    1.92
  -1  -4  -9   22.87    1.88
  -1  -4  -9   23.94    1.91
  -1  -4  -9   21.11    1.83
  -1  -4 -10  102.21    4.45
  -1  -4 -10  101.42    4.37
  -1  -4 -10  102.83    4.48
  -1   4 -10   94.85    4.01
  -1  -4 -10  108.11    4.61
  -1  -4 -10  103.51    4.55
  -1  -4 -10   97.88    4.45
  -1   4 -10   94.43    4.47
   1  -4  10  104.39    4.52
   1   4  10   97.42    4.39
  -1  -4 -10  101.06    4.15
  -1  -4 -10  102.51    4.51
  -1  -4 -10  101.26    4.47
  -1  -4 -10  109.61    4.53
  -1  -4 -10   99.42    4.33
  -1  -4 -10  100.84    4.33
  -1  -4 -10   99.23    4.08
  -1  -4 -10   95.97    4.14
   1  -4  10  102.38    4.47
   1   4  10  102.37    4.44
   1  -4  11  435.92   12.72
   1   4  11  468.42   12.78
   1  -4  11  432.43   12.61
   1   4  11  468.22   12.89
  -1  -4 -11  450.61   12.68
  -1  -4 -11  434.15   12.68
  -1  -4 -11  431.47   12.70
  -1  -4 -11  452.70   12.86
  -1  -4 -11  411.20   12.05
  -1  -4 -11  439.44   12.50
  -1  -4 -11  446.15   12.39
  -1  -4 -11  456.05   12.72
   1  -4  11  445.60   12.75
   1   4  11  456.91   12.80
  -1   4 -11  454.82   13.02
  -1  -4 -11  438.84   12.69
  -1  -4 -11  455.42   12.82
  -1  -4 -12   53.74    3.38
  -1  -4 -12   57.91    3.48
   1  -4  12   51.82    3.29
   1   4  12   58.30    3.47
   1  -4  12   57.55    3.49
   1   4  12   54.58    3.40
   1  -4  12   58.84    3.45
   1   4  12   54.87    3.33
  -1  -4 -12   51.84    3.37
  -1  -4 -12   56.10    3.35
  -1  -4 -12   54.46    3.36
  -1  -4 -12   48.65    3.00
  -1  -4 -12   53.80    3.24
  -1  -4 -12   48.34    3.14
  -1  -4 -13   11.28    1.46
  -1  -4 -13   10.49    1.47
  -1  -4 -13   13.14    1.71
  -1  -4 -13   11.05    1.62
  -1  -4 -13   11.06    1.50
  -1  -4 -13   13.65    1.71
   1  -4  13   12.40    1.64
   1   4  13   13.65    1.72
   1   4  13   11.78    1.64
   1  -4  13   10.95    1.65
  -1  -4 -14   10.54    1.43
   1  -4  14    9.28    1.48
   1  -4  14    8.46    1.40
   1   4  14   10.79    1.54
   1  -4  14    8.61    1.42
   1   4  14   12.77    1.65
   1   4  14   10.70    1.55
   1  -4  15    4.23    1.04
   1  -4  15    4.86    1.11
   1  -4  15    4.82    1.13
   1   4  15    6.02    1.14
   1   4  15    3.87    1.04
   1   4  15    4.08    1.01
  -1  -4 -15    5.91    1.10
  -1  -4 -15    5.51    1.12
   1   4  16    8.56    1.18
   1   4  16    7.28    1.08
   1  -4  16    7.62    1.13
   1  -4  16    9.02    1.21
   1  -4  17    9.72    1.01
   1   4  17   11.28    1.04
  -1  -5  17    0.08    0.64
  -1  -5  17    0.43    0.61
  -1   5  17    0.33    0.60
  -1   5  17    0.68    0.61
   1   5 -17    0.54    0.74
   1  -5 -16    9.54    1.30
  -1   5  16    7.26    1.19
  -1  -5  16    6.08    1.14
   1  -5 -16    6.92    1.13
  -1   5  16    6.25    1.14
  -1   5  16    7.21    1.22
  -1  -5  16    9.13    1.35
  -1  -5  16    8.61    1.26
  -1  -5  16    7.06    1.19
  -1   5  16   10.36    1.38
   1  -5 -15    0.14    0.88
   1  -5 -15    0.75    0.80
   1  -5 -15    0.34    0.65
   1   5 -15    0.57    0.78
  -1   5  15    0.14    0.79
  -1  -5  15    0.14    0.84
  -1   5  15    0.14    0.80
  -1  -5  15    0.27    0.84
   1  -5 -15    0.13    0.76
   1  -5 -15    0.64    0.89
   1  -5 -15    0.38    0.78
   1  -5 -14    2.69    1.12
   1  -5 -14    1.69    0.85
  -1  -5  14    4.13    1.15
  -1   5  14    4.85    1.24
   1  -5 -14    2.96    1.12
   1  -5 -14    3.60    1.09
   1  -5 -14    3.05    1.07
   1  -5 -13   50.03    3.03
   1  -5 -13   55.10    3.24
   1  -5 -13   51.16    3.26
   1  -5 -13   53.08    3.31
   1  -5 -13   58.86    3.40
   1  -5 -13   52.23    3.25
   1  -5 -13   55.88    3.43
   1  -5 -13   52.27    3.16
  -1  -5  13   49.65    3.27
  -1  -5  13   50.87    3.33
  -1   5  13   60.06    3.55
  -1   5  13   52.74    3.37
   1  -5 -13   51.22    3.21
   1  -5 -13   47.15    3.02
   1  -5 -13   53.42    3.33
   1  -5 -12   26.13    2.26
   1  -5 -12   24.08    2.18
   1  -5 -12   18.51    2.02
   1  -5 -12   21.26    1.96
   1  -5 -12   23.80    1.98
   1  -5 -12   23.39    2.16
   1  -5 -12   26.28    2.23
   1  -5 -12   23.99    2.20
   1  -5 -12   23.60    2.16
   1  -5 -12   19.77    2.08
   1  -5 -12   22.99    2.06
  -1   5  12   20.17    2.10
  -1  -5  12   20.74    2.13
   1   5 -11    0.69    0.82
   1  -5 -11    0.61    0.85
   1  -5 -11    0.96    0.81
   1  -5 -11    0.22    0.73
  -1   5  11    0.14    0.74
   1  -5 -11    0.11    0.63
   1  -5 -11    0.65    0.82
   1  -5 -11   -0.13    0.82
   1  -5 -11    0.13    0.76
   1  -5 -11    0.64    0.89
   1  -5 -11    0.12    0.80
   1  -5 -11    0.26    0.88
   1  -5 -11    0.52    0.86
   1  -5 -11    0.36    0.73
   1  -5 -11    0.13    0.78
   1  -5 -11    0.65    0.87
   1   5 -11    1.16    0.85
  -1  -5  11    1.03    0.84
  -1   5  11    0.51    0.75
   1  -5 -10   42.66    2.63
   1  -5 -10   45.01    2.65
   1   5 -10   41.64    2.58
   1  -5 -10   44.54    2.69
   1  -5 -10   41.66    2.66
   1  -5 -10   42.22    2.59
   1  -5 -10   40.91    2.51
   1  -5 -10   41.02    2.44
  -1   5  10   42.23    2.65
   1  -5 -10   43.01    2.49
   1  -5 -10   41.79    2.45
   1   5 -10   47.68    2.88
   1  -5 -10   45.01    2.69
   1  -5 -10   37.90    2.56
   1  -5 -10   40.63    2.59
   1  -5 -10   42.06    2.55
   1  -5 -10   43.63    2.68
   1  -5  -9   49.71    2.69
   1  -5  -9   47.40    2.59
   1  -5  -9   50.74    2.65
   1   5  -9   47.16    2.44
   1  -5  -9   52.08    2.75
   1  -5  -9   48.85    2.53
   1  -5  -9   49.55    2.55
   1   5  -9   47.81    2.65
   1   5  -9   47.19    2.75
   1  -5  -9   47.68    2.39
   1  -5  -9   45.70    2.35
   1  -5  -9   51.77    2.66
   1  -5  -9   51.69    2.75
   1  -5  -9   48.21    2.68
   1  -5  -9   52.79    2.72
   1  -5  -9   48.00    2.68
   1  -5  -9   50.22    2.73
   1  -5  -8   25.47    1.80
   1  -5  -8   21.14    1.64
   1  -5  -8   23.41    1.74
   1  -5  -8   24.39    1.71
   1  -5  -8   22.60    1.67
   1   5  -8   27.11    1.91
   1  -5  -8   23.38    1.56
   1  -5  -8   20.19    1.56
   1  -5  -8   23.05    1.68
   1  -5  -8   23.37    1.60
   1   5  -8   21.83    1.61
   1  -5  -8   23.09    1.71
   1   5  -8   22.03    1.51
   1  -5  -8   23.55    1.57
   1  -5  -8   20.56    1.65
   1  -5  -7   45.19    2.24
   1  -5  -7   44.08    2.17
   1  -5  -7   40.83    2.14
   1  -5  -7   43.16    2.21
   1  -5  -7   45.43    2.15
  -1   5   7   45.68    2.36
   1   5  -7   45.46    2.37
   1   5  -7   44.12    1.93
   1  -5  -7   41.71    2.10
   1  -5  -7   43.52    2.04
   1  -5  -7   44.81    2.14
   1  -5  -7   46.57    2.32
   1   5  -7   43.96    2.23
   1   5  -7   41.60    2.28
   1  -5  -7   43.95    2.26
   1   5  -7   41.39    1.82
   1   5  -7   43.84    1.92
   1   5  -7   42.88    2.03
   1  -5  -7   47.28    2.09
   1  -5  -7   42.94    2.22
   1   5  -6   57.96    2.26
  -1   5   6   62.66    2.61
   1  -5  -6   61.91    2.59
  -1   5   6   62.77    2.60
   1  -5  -6   61.96    2.59
  -1  -5   6   57.14    2.08
  -1  -5   6   59.80    2.06
   1   5  -6   60.55    2.19
   1  -5  -6   62.18    2.57
   1  -5  -6   65.50    2.52
   1   5  -6   58.45    2.08
   1  -5  -6   58.84    2.48
   1  -5  -6   61.41    2.45
   1  -5  -6   57.46    2.44
   1  -5  -6   59.57    2.45
   1  -5  -6   63.04    2.47
   1   5  -6   61.73    2.63
  -1  -5   6   60.05    1.99
  -1   5   6   63.07    2.63
   1   5  -6   60.42    2.23
   1  -5  -6   58.74    2.35
   1  -5  -6   61.06    2.41
   1  -5  -6   60.73    2.32
   1  -5  -6   65.13    2.64
   1  -5  -6   64.73    2.59
   1   5  -6   58.19    2.63
   1   5  -6   56.09    2.51
   1  -5  -6   60.34    2.27
   1  -5  -6   61.22    2.45
   1   5  -5   16.01    1.26
  -1  -5   5   13.45    0.83
   1  -5  -5   13.11    0.99
   1  -5  -5   13.40    1.11
   1  -5  -5   14.16    1.13
  -1  -5   5   12.67    0.78
  -1  -5   5   13.01    0.75
  -1   5   5   13.89    1.10
   1  -5  -5   13.13    1.08
  -1   5   5   13.78    1.11
   1  -5  -5   12.48    0.95
   1  -5  -5   13.41    0.98
   1  -5  -5   13.40    1.06
   1  -5  -5   11.84    0.99
  -1  -5   5   13.69    0.72
   1  -5  -5   12.71    1.07
   1   5  -5   13.58    0.93
   1  -5  -5   13.34    1.06
  -1   5   5   15.18    1.16
   1  -5  -5   13.25    1.12
   1  -5  -5   13.78    0.93
   1  -5  -5   12.82    0.99
   1  -5  -5   12.68    0.96
   1  -5  -5   12.77    0.88
   1  -5  -5   13.51    1.11
   1  -5  -5   13.00    1.11
   1   5  -5   13.74    0.97
   1   5  -5   15.43    1.21
  -1   5   4  102.80    2.92
   1   5  -4  104.25    3.24
   1  -5  -4  107.22    3.09
  -1   5   4  102.59    3.34
   1  -5  -4  108.20    3.36
   1  -5  -4  109.44    3.37
  -1   5   4  108.87    3.35
  -1  -5   4  102.99    2.68
  -1  -5   4  101.66    2.83
  -1  -5   4  104.59    2.84
   1  -5  -4  107.26    3.15
   1  -5  -4  109.33    3.30
   1  -5  -4  107.10    3.11
   1  -5  -4  110.17    3.19
   1   5  -4  110.32    3.41
   1  -5  -4  107.54    3.34
   1   5  -4   97.53    3.09
  -1   5   4  101.32    3.33
   1  -5  -4  107.45    3.34
   1  -5  -4  101.25    2.92
   1  -5  -4  103.83    3.04
   1  -5  -4  107.84    3.06
   1  -5  -4  103.44    2.88
   1  -5  -4  106.78    3.30
   1  -5  -4  111.94    3.35
   1   5  -4  103.37    3.11
   1   5  -4  107.53    3.38
   1  -5  -3   28.58    1.16
   1  -5  -3   28.16    1.33
  -1  -5   3   27.38    1.11
  -1  -5   3   28.27    0.95
  -1   5   3   27.76    1.24
   1   5  -3   29.70    1.37
   1   5  -3   28.10    1.47
   1   5  -3   27.14    1.24
   1   5  -3   28.19    1.43
  -1  -5   3   27.22    0.93
   1  -5  -3   29.80    1.19
   1  -5  -3   30.28    1.24
   1  -5  -3   30.11    1.28
   1   5  -3   28.96    1.42
   1   5  -3   27.47    1.29
   1   5  -3   28.37    1.28
  -1   5   3   28.00    1.34
   1   5  -3   27.29    1.44
   1  -5  -3   28.72    1.04
   1  -5  -3   28.68    1.13
  -1  -5   3   26.77    0.78
  -1  -5   3   26.87    0.84
  -1   5   3   28.96    1.37
  -1   5   3   30.12    1.41
   1  -5  -3   29.61    1.42
  -1  -5   3   28.11    1.01
  -1  -5   3   27.63    1.03
   1  -5  -3   32.04    1.41
   1  -5  -3   28.71    1.42
  -1  -5   2  181.19    4.21
  -1   5   2  178.04    4.53
   1   5  -2  167.71    4.64
  -1   5   2  178.18    4.62
  -1  -5   2  172.64    4.24
  -1  -5   2  163.63    3.93
  -1  -5   2  176.51    4.39
   1  -5  -2  175.64    4.59
  -1   5   2  170.97    4.18
   1  -5  -2  171.61    4.12
   1   5  -2  172.90    4.47
  -1   5   2  177.91    4.52
   1   5  -2  176.71    4.65
   1   5  -2  171.54    4.57
   1  -5  -2  173.28    4.45
   1  -5  -2  170.86    4.18
   1  -5  -2  170.52    4.25
   1  -5  -2  176.98    4.16
   1  -5  -2  171.96    4.23
  -1  -5   2  164.36    3.98
   1  -5  -2  171.09    4.09
  -1  -5   2  173.99    4.09
  -1  -5   2  182.53    4.66
  -1  -5   2  174.01    4.06
  -1  -5   2  174.66    4.10
  -1  -5   2  176.68    4.09
  -1  -5   2  177.12    4.15
  -1   5   2  174.62    4.22
   1  -5  -2  171.75    4.64
   1   5  -2  171.81    4.65
   1   5  -2  176.67    4.54
  -1   5   2  169.81    4.56
   1   5  -2  174.58    4.44
   1   5  -2  173.29    4.60
  -1  -5   2  171.79    4.04
  -1  -5   2  177.81    4.22
   1  -5  -2  182.13    4.57
  -1  -5   2  169.03    3.94
   1  -5  -1  233.02    5.75
   1  -5  -1  237.23    5.40
   1  -5  -1  237.25    5.50
   1  -5  -1  237.50    5.59
   1  -5  -1  253.14    5.72
  -1   5   1  249.67    6.02
  -1   5   1  246.83    6.02
   1   5  -1  244.34    5.96
   1   5  -1  253.62    6.03
   1   5  -1  249.96    6.07
  -1  -5   1  243.97    5.76
  -1  -5   1  243.12    5.72
  -1  -5   1  239.53    5.51
  -1   5   1  236.42    5.81
  -1  -5   1  236.69    5.71
  -1  -5   1  247.60    5.58
  -1  -5   1  248.44    5.70
  -1  -5   1  245.40    5.60
  -1  -5   1  252.94    5.91
  -1  -5   1  240.77    5.60
  -1  -5   1  243.68    5.42
   1  -5  -1  246.49    6.11
  -1  -5   1  238.41    5.57
  -1   5   1  248.00    6.13
  -1   5   1  253.49    6.25
   1   5  -1  246.69    6.07
  -1   5   1  253.32    6.19
   1   5  -1  245.65    6.06
  -1   5   1  235.69    6.06
  -1  -5   1  241.49    5.57
  -1  -5   1  240.67    5.57
  -1   5   1  239.45    5.54
  -1   5   1  237.49    5.54
   1   5  -1  240.03    6.08
   1   5  -1  240.64    6.13
  -1   5   1  233.57    5.54
  -1  -5   1  244.71    5.57
  -1   5   1  249.56    6.09
   1   5  -1  246.10    6.13
   1   5  -1  239.51    5.89
  -1   5   0  805.09   17.77
   1   5   0  793.26   17.78
  -1  -5   0  807.99   17.19
  -1   5   0  819.33   17.77
  -1  -5   0  815.07   17.36
  -1  -5   0  794.87   17.16
   1   5   0  820.83   17.59
  -1  -5   0  784.07   17.36
  -1   5   0  804.65   17.85
   1   5   0  817.58   17.77
  -1   5   0  803.44   17.84
  -1   5   0  790.92   17.77
   1   5   0  790.02   17.64
   1  -5   0  778.00   16.97
   1  -5   0  751.16   16.96
   1   5   0  761.67   17.01
  -1  -5   0  779.25   17.27
  -1  -5   0  771.26   16.96
  -1   5   0  786.83   17.70
  -1   5   0  799.97   17.68
   1   5   0  793.35   17.43
   1   5   0  788.56   17.51
   1  -5   0  758.09   16.97
  -1   5   0  801.33   17.14
  -1  -5   0  765.97   17.14
   1  -5   0  795.16   17.47
  -1  -5   0  825.42   17.47
  -1  -5   0  811.39   17.48
  -1  -5   0  821.38   17.29
  -1  -5   0  775.10   16.98
  -1  -5   0  823.26   17.35
  -1  -5   0  821.44   17.49
   1   5   0  811.53   17.63
   1   5   0  757.36   17.70
   1   5   0  797.69   17.44
   1   5   0  809.85   17.61
   1  -5   1    3.98    0.35
  -1   5  -1    4.92    0.76
   1   5   1    3.16    0.68
  -1   5  -1    3.98    0.71
  -1  -5  -1    2.92    0.52
  -1  -5  -1    3.48    0.45
  -1  -5  -1    3.63    0.57
   1  -5   1    4.82    0.67
   1   5   1    4.60    0.60
  -1   5  -1    3.90    0.42
  -1  -5  -1    3.17    0.40
   1   5   1    3.93    0.42
   1  -5   1    3.18    0.42
   1  -5   1    3.95    0.32
   1  -5   1    3.77    0.34
   1  -5   1    4.03    0.42
  -1   5  -1    4.33    0.74
   1   5   1    3.61    0.46
  -1   5  -1    4.06    0.73
   1   5   1    3.73    0.70
  -1   5  -1    4.18    0.75
   1  -5   1    3.65    0.27
  -1  -5  -1    3.45    0.56
   1  -5   1    3.23    0.52
  -1  -5  -1    3.85    0.61
  -1  -5  -1    3.60    0.52
  -1  -5  -1    3.37    0.49
  -1   5  -1    4.31    0.69
   1   5   1    3.97    0.50
  -1   5  -1    3.25    0.70
   1   5   1    4.34    0.42
   1  -5   1    3.76    0.40
   1  -5   2   19.07    0.93
   1   5   2   20.47    0.95
   1  -5   2   19.45    0.94
   1  -5   2   19.77    0.81
   1   5   2   19.78    0.94
  -1   5  -2   21.05    1.24
   1   5   2   19.52    0.82
  -1   5  -2   21.60    1.21
   1   5   2   19.47    0.84
  -1   5  -2   21.56    1.11
   1   5   2   19.87    1.13
  -1  -5  -2   20.36    1.17
   1   5   2   19.42    1.08
  -1  -5  -2   19.55    1.15
  -1  -5  -2   19.50    1.07
   1  -5   2   18.55    0.71
   1   5   2   20.76    0.82
   1  -5   2   19.05    0.71
   1   5   2   20.92    0.87
   1   5   2   20.08    1.20
  -1   5  -2   19.95    1.27
   1  -5   2   18.97    0.93
   1   5   2   21.09    0.96
   1  -5   2   19.92    1.19
  -1  -5  -2   19.93    1.11
   1   5   2   19.60    0.76
   1   5   2   20.51    0.95
  -1  -5  -2   19.88    1.12
  -1   5  -2   20.70    1.28
  -1   5  -2   19.55    1.22
  -1   5  -2   21.73    1.27
   1   5   2   19.89    0.74
   1  -5   2   19.77    0.85
   1  -5   2   19.68    0.74
   1  -5   2   19.69    0.82
  -1   5  -3  172.63    4.78
  -1   5  -3  172.01    4.79
  -1   5  -3  174.65    4.87
   1   5   3  171.81    4.65
   1  -5   3  169.86    4.44
   1   5   3  169.56    4.43
   1  -5   3  163.50    4.50
  -1  -5  -3  168.21    4.64
  -1  -5  -3  169.99    4.66
  -1  -5  -3  166.58    4.65
   1   5   3  174.62    4.48
   1  -5   3  170.31    4.66
   1  -5   3  161.59    3.89
   1   5   3  168.94    4.22
   1  -5   3  164.92    4.12
   1  -5   3  162.44    4.29
   1   5   3  174.97    4.45
   1  -5   3  164.00    4.40
   1  -5   3  168.65    4.44
   1   5   3  172.22    4.43
   1  -5   3  163.00    4.29
  -1   5  -3  174.83    4.66
   1   5   3  167.35    4.71
   1   5   3  173.28    4.36
  -1  -5  -3  166.74    4.65
   1   5   3  170.60    4.29
   1  -5   3  161.89    4.16
   1  -5   3  160.81    4.27
   1   5   3  176.90    4.38
  -1  -5  -3  176.04    4.65
   1  -5   3  160.83    3.91
  -1   5  -3  173.51    4.42
  -1   5  -3  175.04    4.61
   1   5   3  173.80    4.51
  -1   5  -3  169.93    4.66
   1   5   3  165.36    3.95
  -1   5  -4    6.21    0.71
  -1   5  -4    5.97    0.81
  -1   5  -4    5.64    0.84
   1  -5   4    4.52    0.49
   1   5   4    5.41    0.77
  -1  -5  -4    7.07    0.88
  -1  -5  -4    4.53    0.77
   1  -5   4    5.37    0.60
   1  -5   4    4.23    0.70
   1   5   4    5.37    0.69
   1   5   4    7.21    0.85
  -1  -5  -4    5.75    0.82
  -1   5  -4    5.65    0.39
   1  -5   4    5.19    0.58
   1  -5   4    5.85    0.61
   1  -5   4    4.56    0.67
   1   5   4    4.53    0.68
   1   5   4    4.99    0.69
   1  -5   4    4.61    0.67
   1  -5   4    4.41    0.66
   1  -5   4    5.55    0.44
  -1   5  -4    5.36    0.52
   1  -5   4    5.67    0.64
  -1   5  -4    5.75    0.53
  -1   5  -4    5.59    0.75
   1  -5   4    5.23    0.54
   1  -5   4    4.98    0.49
  -1  -5  -4    4.90    0.82
  -1  -5  -4    4.82    0.77
   1   5   4    6.04    0.80
  -1   5  -4    5.72    0.74
  -1   5  -4    4.99    0.81
   1   5   4    5.27    0.64
  -1  -5  -4    5.43    0.82
   1  -5   4    4.99    0.57
   1   5   4    6.85    0.68
   1   5   4    5.59    0.66
   1   5   5  145.38    4.26
   1  -5   5  149.71    4.22
  -1   5  -5  139.72    4.28
  -1   5  -5  150.91    4.55
  -1   5  -5  143.57    4.52
  -1  -5  -5  159.87    4.60
   1  -5   5  149.71    4.10
   1  -5   5  148.73    4.13
  -1  -5  -5  151.58    4.57
   1  -5   5  148.97    4.39
  -1  -5  -5  154.93    4.62
   1   5   5  144.27    4.46
   1   5   5  141.72    4.54
  -1  -5  -5  154.25    4.60
  -1  -5  -5  151.17    4.60
   1   5   5  151.08    4.42
   1  -5   5  143.46    4.38
   1  -5   5  145.61    3.95
   1  -5   5  149.31    4.06
  -1   5  -5  138.34    4.00
   1  -5   5  153.90    4.10
  -1   5  -5  139.06    4.00
   1   5   5  146.51    4.31
  -1  -5  -5  150.22    4.56
  -1  -5  -5  145.94    4.48
   1   5   5  149.33    4.66
   1  -5   5  147.41    3.91
  -1  -5  -5  142.25    4.48
  -1   5  -5  145.70    4.37
   1  -5   6  111.77    3.56
  -1   5  -6  113.56    3.69
  -1  -5  -6  108.94    3.91
   1  -5   6  108.22    3.63
  -1  -5  -6  110.93    3.90
   1  -5   6  112.25    3.60
  -1  -5  -6  116.03    3.95
  -1   5  -6  116.71    3.87
  -1  -5  -6  113.21    3.85
  -1  -5  -6  110.19    3.95
  -1  -5  -6  107.96    3.89
   1  -5   6  109.20    3.81
   1   5   6  117.30    3.88
   1  -5   6  111.26    3.81
   1   5   6  117.33    3.86
  -1   5  -6  116.25    3.53
  -1   5  -6  112.36    3.48
  -1  -5  -6  106.17    3.75
  -1  -5  -6  108.65    3.82
  -1   5  -6  119.47    4.06
   1   5   6  111.66    4.03
  -1  -5  -6  103.85    3.78
  -1   5  -6  114.35    3.87
  -1   5  -6  114.47    3.90
  -1  -5  -6  113.67    3.95
  -1   5  -7  244.35    6.95
  -1   5  -7  232.62    6.92
  -1   5  -7  241.09    7.03
  -1  -5  -7  246.99    7.16
  -1  -5  -7  240.45    7.11
  -1  -5  -7  239.44    7.05
  -1  -5  -7  246.73    7.17
  -1  -5  -7  255.19    7.21
  -1  -5  -7  250.29    7.21
  -1   5  -7  235.32    6.57
  -1   5  -7  243.23    6.58
  -1  -5  -7  235.61    6.86
  -1  -5  -7  235.14    6.92
  -1  -5  -7  245.80    6.99
  -1   5  -7  244.24    7.28
  -1   5  -7  229.07    6.90
   1   5   7  243.52    7.29
   1  -5   7  244.66    6.63
  -1  -5  -7  245.13    7.07
  -1  -5  -7  246.64    7.15
   1  -5   7  247.77    7.07
   1   5   7  241.10    7.00
  -1  -5  -8  257.96    7.65
  -1  -5  -8  245.31    7.55
   1   5   8  243.34    7.40
   1  -5   8  263.35    7.59
   1  -5   8  247.51    7.46
   1   5   8  248.55    7.44
  -1  -5  -8  256.98    7.62
  -1  -5  -8  256.34    7.65
  -1  -5  -8  242.84    7.38
  -1  -5  -8  258.90    7.52
  -1  -5  -8  243.51    7.45
  -1  -5  -8  252.02    7.52
  -1  -5  -8  247.94    7.58
   1   5   8  237.99    7.67
  -1   5  -8  251.77    7.70
  -1  -5  -8  245.44    7.22
  -1  -5  -8  252.70    7.33
  -1  -5  -8  240.42    7.28
  -1  -5  -8  254.73    7.59
  -1  -5  -9    5.43    1.13
  -1  -5  -9    4.54    1.04
  -1  -5  -9    4.46    1.06
   1  -5   9    4.14    1.05
   1   5   9    3.65    1.02
   1  -5   9    3.23    0.90
   1   5   9    2.86    0.92
  -1  -5  -9    4.91    1.04
  -1  -5  -9    3.50    1.01
  -1   5  -9    4.46    1.12
  -1  -5  -9    4.52    0.93
  -1  -5  -9    3.48    0.88
  -1  -5  -9    4.15    0.98
  -1  -5  -9    4.38    1.12
  -1  -5  -9    4.33    1.03
  -1  -5  -9    5.44    1.10
  -1  -5  -9    4.15    1.05
  -1  -5  -9    4.65    1.00
  -1  -5  -9    4.38    1.04
  -1  -5  -9    4.23    0.93
  -1   5  -9    2.61    0.94
  -1  -5 -10   56.53    3.22
  -1  -5 -10   57.81    3.23
  -1  -5 -10   57.18    3.32
  -1  -5 -10   63.73    3.43
   1  -5  10   54.48    3.19
   1   5  10   63.77    3.34
   1   5  10   61.10    3.30
   1  -5  10   65.71    3.41
  -1  -5 -10   61.17    3.38
  -1  -5 -10   58.81    3.33
  -1  -5 -10   64.05    3.42
  -1  -5 -10   54.37    3.05
  -1  -5 -10   60.59    3.11
  -1  -5 -10   57.73    3.33
  -1  -5 -10   59.62    3.30
  -1  -5 -10   56.56    3.25
  -1  -5 -10   62.80    3.30
   1   5  10   60.08    3.30
  -1  -5 -10   57.58    3.10
   1  -5  10   61.51    3.33
  -1   5 -10   64.42    3.54
  -1   5 -10   68.03    3.50
  -1  -5 -11  147.45    5.77
  -1  -5 -11  154.53    5.91
  -1  -5 -11  147.32    5.82
  -1  -5 -11  141.61    5.41
  -1  -5 -11  148.51    5.77
  -1  -5 -11  147.52    5.85
  -1   5 -11  125.85    5.66
  -1  -5 -11  141.29    5.63
  -1  -5 -11  137.74    5.48
  -1  -5 -11  137.93    5.71
   1   5  11  134.50    5.55
   1  -5  11  134.93    5.61
   1   5  11  128.67    5.52
   1  -5  11  145.40    5.78
   1   5  11  128.04    5.53
   1  -5  11  137.39    5.66
  -1  -5 -11  136.88    5.29
   1   5  12   16.04    1.91
   1  -5  12   16.78    1.91
  -1  -5 -12   17.26    1.95
  -1  -5 -12   19.33    2.02
  -1  -5 -12   17.61    1.92
  -1  -5 -12   19.16    2.01
  -1  -5 -12   20.18    1.98
   1  -5  12   17.66    2.00
   1   5  12   16.32    1.90
   1  -5  12   18.22    1.98
   1   5  12   15.02    1.85
  -1  -5 -12   15.92    1.91
  -1  -5 -12   18.40    1.97
  -1  -5 -12   17.49    2.00
  -1  -5 -13   43.25    2.94
  -1  -5 -13   41.27    2.73
  -1  -5 -13   50.09    3.16
  -1  -5 -13   40.31    2.77
  -1  -5 -13   39.78    2.68
   1  -5  13   44.34    2.98
   1   5  13   37.60    2.76
  -1  -5 -13   45.10    3.05
   1  -5  13   41.13    2.97
   1   5  13   40.94    2.94
  -1  -5 -14    2.00    0.90
  -1  -5 -14    1.00    0.78
   1   5  14    1.65    0.90
   1  -5  14    1.11    0.81
   1  -5  14    2.06    0.91
   1   5  14    1.09    0.96
  -1  -5 -15    3.37    1.03
  -1  -5 -15    2.03    0.76
   1   5  15    2.18    0.84
   1  -5  15    3.87    0.99
   1  -5  15    1.73    0.87
   1  -5  15    2.36    0.89
   1   5  15    3.27    0.93
   1   5  15    2.82    0.89
  -1  -5 -15    4.29    1.01
   1  -5  16   22.66    1.74
   1   5  16   26.71    1.83
   1  -5  16   25.77    1.81
   1   5  16   26.31    1.81
   1  -5  17   23.27    1.37
  -1   5 -17   21.77    1.48
   1   6 -18   15.18    1.22
  -1  -6  17   17.94    1.43
  -1  -6  17   16.28    1.38
   1   6 -17   16.56    1.63
   1  -6 -16   13.52    1.44
  -1  -6  16   12.47    1.37
   1  -6 -16   11.57    1.39
  -1   6  16   14.71    1.52
  -1   6  16   14.80    1.52
  -1  -6  16   10.81    1.36
  -1  -6  16    9.99    1.32
  -1   6  16   13.26    1.43
  -1  -6  16   10.26    1.34
  -1   6  16   11.65    1.38
   1  -6 -15    5.81    1.32
   1  -6 -15    6.42    1.17
   1  -6 -15    4.76    1.10
   1  -6 -15    7.67    1.22
  -1  -6  15    7.09    1.25
  -1  -6  15    6.45    1.22
  -1  -6  15    6.97    1.26
  -1   6  15    5.91    1.18
  -1   6  15    5.03    1.07
  -1   6  15    6.55    1.23
  -1   6  15    6.06    1.19
  -1  -6  15    8.45    1.32
   1  -6 -15    7.15    1.29
   1  -6 -15    7.12    1.28
   1   6 -15    4.25    1.12
   1  -6 -15    5.69    1.18
   1   6 -14    1.97    1.14
   1  -6 -14    1.63    1.02
   1  -6 -14    2.13    1.03
   1  -6 -14    1.90    0.98
   1  -6 -14    2.79    0.96
  -1  -6  14    1.99    0.96
  -1  -6  14    2.00    1.00
  -1   6  14    1.98    0.96
  -1   6  14    2.98    1.08
   1  -6 -14    2.17    1.01
   1  -6 -13   25.30    2.19
   1  -6 -13   18.93    2.11
   1  -6 -13   23.25    2.28
   1  -6 -13   24.65    2.26
   1  -6 -13   26.12    2.24
   1  -6 -13   21.66    2.09
   1  -6 -13   23.81    2.26
  -1   6  13   20.49    2.05
  -1   6  13   19.67    2.00
  -1  -6  13   25.18    2.27
  -1  -6  13   25.50    2.25
   1  -6 -13   26.47    2.32
   1  -6 -13   21.56    2.11
   1  -6 -13   24.90    2.25
   1  -6 -13   20.26    2.01
   1  -6 -13   25.24    2.28
   1  -6 -12    7.53    1.40
   1  -6 -12    6.63    1.35
   1  -6 -12    6.30    1.27
   1  -6 -12    7.31    1.36
   1  -6 -12    6.68    1.41
   1  -6 -12    6.67    1.34
   1  -6 -12    5.47    1.32
   1  -6 -12    7.83    1.38
   1  -6 -12    6.65    1.31
  -1   6  12    7.06    1.34
   1  -6 -12    7.15    1.23
   1  -6 -12    5.43    1.18
  -1   6  12    7.80    1.36
  -1  -6  12    7.30    1.30
   1  -6 -11   24.94    2.15
   1   6 -11   18.92    2.01
   1  -6 -11   26.45    2.17
   1  -6 -11   23.12    2.12
   1  -6 -11   24.65    2.05
   1  -6 -11   20.43    1.98
   1  -6 -11   21.46    1.95
   1  -6 -11   27.45    2.30
   1  -6 -11   26.10    2.20
   1  -6 -11   22.96    2.08
   1  -6 -11   24.38    2.12
   1  -6 -11   20.94    2.04
   1  -6 -11   24.48    2.16
   1   6 -11   18.57    1.95
   1  -6 -11   24.04    2.01
   1  -6 -11   21.61    1.93
  -1   6  11   18.95    1.95
  -1   6  11   22.23    2.03
  -1  -6  11   23.86    2.10
   1  -6 -10  228.48    7.46
   1  -6 -10  230.35    7.39
   1   6 -10  239.93    7.54
   1   6 -10  222.35    7.70
   1  -6 -10  233.10    7.54
   1  -6 -10  226.82    7.47
   1  -6 -10  233.85    7.51
   1  -6 -10  228.21    7.40
   1  -6 -10  226.39    7.45
   1  -6 -10  237.36    7.62
  -1  -6  10  231.00    7.38
  -1   6  10  238.58    7.42
   1  -6 -10  232.60    7.38
   1  -6 -10  234.98    7.51
   1  -6 -10  227.87    7.38
   1  -6 -10  238.44    7.58
  -1   6  10  231.59    7.64
   1  -6 -10  225.85    7.23
   1  -6 -10  228.74    7.26
   1  -6 -10  214.46    7.14
   1   6 -10  234.77    7.78
   1  -6  -9    0.31    0.70
   1  -6  -9    0.63    0.75
   1  -6  -9    0.95    0.76
   1  -6  -9    0.93    0.79
   1  -6  -9    0.83    0.70
   1  -6  -9    2.05    0.83
   1  -6  -9    0.29    0.64
   1  -6  -9    0.51    0.70
   1  -6  -9    0.48    0.71
   1  -6  -9    0.67    0.69
  -1   6   9    0.56    0.72
   1  -6  -9    0.39    0.65
   1  -6  -9    0.62    0.72
   1  -6  -9    0.73    0.64
   1   6  -9    0.54    0.75
   1  -6  -9    1.04    0.63
   1   6  -9    0.82    0.80
   1  -6  -8   56.40    2.68
   1   6  -8   56.38    2.92
   1  -6  -8   52.15    2.55
   1  -6  -8   54.53    2.63
   1  -6  -8   55.03    2.77
  -1   6   8   56.35    2.88
   1  -6  -8   59.47    2.78
   1  -6  -8   56.42    2.81
   1  -6  -8   54.96    2.74
   1  -6  -8   61.03    2.84
   1  -6  -8   59.59    2.84
   1  -6  -8   58.70    2.81
   1   6  -8   52.74    2.82
   1   6  -8   56.17    2.74
   1  -6  -8   56.64    2.54
   1  -6  -8   56.77    2.75
   1   6  -7    7.79    1.08
   1  -6  -7    7.41    0.97
   1  -6  -7    6.08    0.95
   1  -6  -7    7.53    1.02
   1  -6  -7    7.62    0.96
   1   6  -7    7.84    1.12
  -1   6   7   10.34    1.17
   1  -6  -7    5.20    0.83
   1  -6  -7    6.93    1.00
   1  -6  -7    5.75    0.79
   1  -6  -7    6.69    0.91
   1  -6  -7    5.91    0.81
  -1   6   7    9.55    1.13
   1  -6  -7    6.14    0.98
   1  -6  -7    5.77    0.94
   1  -6  -7    6.48    1.02
   1   6  -7    8.62    0.92
   1   6  -6   52.51    2.53
   1   6  -6   54.65    2.54
   1  -6  -6   52.69    2.39
   1  -6  -6   56.33    2.35
   1   6  -6   53.40    2.05
   1  -6  -6   52.34    2.36
   1  -6  -6   50.54    2.25
   1  -6  -6   51.08    2.30
  -1   6   6   53.34    2.51
   1   6  -6   53.13    2.50
   1  -6  -6   52.64    2.36
   1  -6  -6   51.38    2.40
   1  -6  -6   54.26    2.27
   1  -6  -6   50.74    2.08
   1  -6  -6   53.41    2.24
   1  -6  -6   51.69    2.30
   1  -6  -6   55.28    2.12
  -1   6   6   53.28    2.14
   1  -6  -6   57.51    2.50
  -1   6   6   56.58    2.48
   1  -6  -6   57.08    2.45
   1  -6  -6   55.68    2.48
   1   6  -6   51.18    2.20
   1   6  -5  215.31    6.44
   1   6  -5  215.01    6.37
   1  -6  -5  225.30    6.06
   1  -6  -5  231.70    6.25
  -1  -6   5  223.06    5.64
   1   6  -5  213.85    5.88
   1  -6  -5  232.03    6.02
   1  -6  -5  236.20    6.12
   1  -6  -5  235.82    6.20
  -1   6   5  223.07    6.33
   1  -6  -5  230.70    6.22
   1  -6  -5  219.12    6.25
   1  -6  -5  237.53    6.37
   1  -6  -5  234.94    5.99
   1  -6  -5  222.33    5.80
   1  -6  -5  234.76    5.98
   1  -6  -5  223.07    5.74
  -1  -6   5  228.76    5.49
   1  -6  -5  227.13    6.28
  -1   6   5  218.27    5.96
   1  -6  -5  236.33    6.36
   1  -6  -5  235.89    6.33
  -1   6   5  219.03    6.28
  -1   6   5  219.99    6.23
   1  -6  -5  235.13    6.25
   1  -6  -5  242.84    6.35
   1   6  -5  215.19    6.00
   1   6  -5  233.73    6.37
   1   6  -4   54.45    2.43
   1   6  -4   58.18    2.47
  -1  -6   4   58.09    1.66
   1  -6  -4   58.02    2.32
  -1   6   4   59.50    2.35
   1  -6  -4   60.61    2.34
  -1   6   4   57.00    2.18
   1  -6  -4   58.72    2.06
   1   6  -4   56.89    2.28
  -1  -6   4   58.30    1.82
   1  -6  -4   65.69    2.35
   1  -6  -4   53.79    2.04
  -1  -6   4   56.37    1.82
   1  -6  -4   59.36    2.07
   1   6  -4   53.76    2.14
   1  -6  -4   61.49    2.38
   1  -6  -4   60.03    1.92
   1  -6  -4   59.76    2.03
   1  -6  -4   59.30    1.87
   1  -6  -4   55.17    1.72
   1  -6  -4   62.34    2.32
   1  -6  -4   63.76    2.32
   1   6  -4   60.14    2.22
   1   6  -4   57.55    2.18
   1   6  -4   58.67    2.38
   1   6  -3   56.27    2.24
   1   6  -3   58.59    2.30
  -1   6   3   58.55    2.05
  -1  -6   3   49.79    1.33
  -1  -6   3   49.14    1.53
  -1   6   3   51.92    2.09
   1  -6  -3   47.77    1.95
   1  -6  -3   47.86    1.97
   1   6  -3   58.59    2.11
  -1   6   3   55.11    2.00
   1   6  -3   56.49    2.14
   1   6  -3   57.29    1.99
   1   6  -3   54.48    2.15
   1  -6  -3   48.81    1.65
   1  -6  -3   49.55    1.76
  -1   6   3   53.99    1.89
  -1  -6   3   46.00    1.42
   1  -6  -3   49.34    1.68
   1  -6  -3   51.75    1.77
  -1  -6   3   48.76    1.37
   1  -6  -3   47.57    1.62
   1  -6  -3   47.56    1.49
   1  -6  -3   48.25    1.99
  -1  -6   3   47.12    1.35
  -1  -6   3   47.90    1.33
   1   6  -3   54.96    2.06
   1  -6  -3   49.18    2.03
  -1  -6   3   48.07    1.39
   1   6  -3   55.37    2.01
   1   6  -3   57.30    2.18
  -1   6   3   60.10    2.11
   1   6  -3   56.39    1.98
   1   6  -3   57.56    2.12
   1  -6  -3   47.07    1.95
   1  -6  -3   52.56    1.96
  -1  -6   3   48.12    1.51
   1  -6  -2  567.92   12.59
   1  -6  -2  563.01   12.49
  -1   6   2  563.58   13.00
   1   6  -2  564.46   12.95
   1   6  -2  570.70   13.02
   1   6  -2  572.53   13.11
   1  -6  -2  567.13   12.42
  -1  -6   2  571.48   12.46
  -1   6   2  549.15   12.41
   1  -6  -2  553.54   12.44
   1  -6  -2  567.14   12.56
  -1  -6   2  553.36   12.23
  -1   6   2  551.09   13.08
  -1  -6   2  603.43   12.89
  -1  -6   2  582.76   12.63
  -1  -6   2  544.96   12.25
   1  -6  -2  598.00   13.03
  -1  -6   2  498.89   12.11
   1  -6  -2  586.30   12.97
  -1  -6   2  584.87   12.56
  -1  -6   2  584.39   12.52
  -1   6   2  568.75   12.64
  -1  -6   2  569.31   12.45
  -1  -6   2  589.82   13.15
  -1  -6   2  568.62   12.44
  -1  -6   2  571.94   12.47
  -1  -6   2  575.12   12.46
   1   6  -2  557.33   13.06
   1  -6  -2  592.26   13.10
  -1   6   2  556.71   12.94
  -1   6   2  539.47   12.40
  -1  -6   2  566.20   12.45
   1   6  -2  570.07   13.05
   1   6  -2  590.30   12.94
   1   6  -2  567.93   13.13
   1   6  -2  569.21   13.05
  -1   6   2  562.35   13.07
   1  -6  -1   48.38    1.34
   1  -6  -1   49.70    1.45
   1   6  -1   53.42    2.04
   1   6  -1   51.83    1.97
   1  -6  -1   53.10    2.02
  -1  -6   1   52.58    1.56
  -1  -6   1   52.12    1.85
  -1  -6   1   50.14    1.38
  -1  -6   1   50.63    1.43
  -1   6   1   53.23    2.02
   1   6  -1   53.11    2.01
  -1   6   1   51.77    2.04
   1   6  -1   50.92    1.86
   1   6  -1   50.73    2.01
  -1   6   1   54.99    2.12
  -1   6   1   52.20    2.12
  -1  -6   1   53.28    1.53
  -1  -6   1   51.58    1.58
  -1  -6   1   50.61    1.68
  -1  -6   1   50.50    1.65
   1   6  -1   53.61    2.06
  -1   6   1   53.57    1.82
  -1  -6   1   48.43    1.44
   1  -6  -1   48.97    1.30
  -1   6   1   51.74    1.43
  -1   6   1   54.24    1.99
   1   6  -1   51.13    1.98
   1   6  -1   50.18    1.87
   1   6  -1   54.04    1.97
   1   6  -1   48.48    2.01
  -1  -6   1   49.30    1.45
  -1   6   1   50.07    1.43
   1   6  -1   52.87    2.07
  -1   6   1   51.79    2.01
   1  -6  -1   52.73    1.40
   1  -6  -1   51.57    1.71
  -1   6   0  121.36    3.52
   1   6   0  120.24    3.57
  -1  -6   0  117.52    3.14
  -1  -6   0  116.05    2.92
  -1  -6   0  112.59    3.09
   1   6   0  121.43    3.39
  -1  -6   0  110.75    2.93
  -1  -6   0  109.14    2.64
  -1   6   0  123.26    3.55
   1  -6   0  112.53    2.95
  -1   6   0  123.87    3.50
   1   6   0  123.74    3.36
   1   6   0  117.44    3.49
   1   6   0  126.05    3.29
  -1  -6   0  107.04    2.80
  -1   6   0  118.32    2.80
   1  -6   0  104.59    2.58
   1  -6   0  112.35    2.96
   1   6   0  114.32    2.63
  -1  -6   0  111.01    2.72
   1   6   0  119.56    3.51
  -1  -6   0  115.21    3.19
  -1  -6   0  111.90    2.78
   1  -6   0  112.71    3.24
  -1  -6   0  114.82    3.04
  -1   6   0  120.97    3.37
  -1  -6   0  116.89    3.10
  -1  -6   0  112.45    3.20
   1   6   0  128.01    3.49
   1   6   0  125.16    3.58
  -1   6   0  125.44    3.59
   1   6   0  125.61    3.33
  -1   6   0  123.89    3.65
  -1   6   0  124.07    3.64
   1   6   0  127.79    3.29
   1   6   0  125.89    3.33
   1   6   0  125.77    3.50
   1   6   0  127.02    3.44
   1   6   0  123.82    3.54
   1  -6   1  490.04   10.89
   1  -6   1  488.61   10.94
   1   6   1  482.67   11.69
  -1  -6  -1  507.17   11.40
   1   6   1  480.72   11.62
   1  -6   1  502.78   11.73
  -1  -6  -1  504.77   11.24
  -1  -6  -1  505.81   11.43
  -1  -6  -1  504.25   11.21
  -1   6  -1  491.30   11.67
  -1   6  -1  484.72   11.61
   1   6   1  484.96   11.22
  -1   6  -1  487.48   11.71
   1  -6   1  482.83   10.81
  -1   6  -1  478.70   11.80
  -1  -6  -1  492.71   11.32
  -1  -6  -1  499.46   10.99
   1   6   1  494.77   11.22
  -1   6  -1  482.33   11.81
  -1   6  -1  491.68   11.82
   1   6   1  502.35   11.47
   1   6   1  488.55   11.65
  -1   6  -1  502.56   11.83
   1   6   1  501.92   11.41
  -1   6  -1  503.02   11.73
   1  -6   1  488.42   11.00
   1   6   1  486.23   11.00
   1  -6   1  493.91   11.46
  -1  -6  -1  505.22   11.50
  -1  -6  -1  515.96   11.52
   1   6   1  481.46   11.60
  -1  -6  -1  516.75   11.35
   1  -6   2   11.77    0.53
   1  -6   2   10.99    0.65
   1  -6   2   10.91    0.57
  -1   6  -2   13.87    1.13
   1   6   2   13.24    1.02
   1   6   2   13.46    0.76
  -1   6  -2   13.68    1.11
   1  -6   2   12.06    0.66
   1   6   2   13.44    0.76
   1  -6   2   11.31    0.71
   1  -6   2   10.80    0.69
   1   6   2   14.28    0.77
   1   6   2   14.64    0.78
   1  -6   2   12.30    0.65
   1  -6   2   11.61    0.72
  -1   6  -2   13.01    0.81
   1  -6   2   12.32    0.56
   1  -6   2   11.57    0.57
  -1  -6  -2   13.42    0.92
  -1   6  -2   13.65    1.14
  -1   6  -2   14.03    1.12
   1   6   2   14.74    0.89
   1   6   2   14.53    1.08
  -1   6  -2   13.85    1.13
   1   6   2   13.97    0.68
  -1  -6  -2   13.66    0.98
   1   6   2   13.38    1.05
  -1  -6  -2   13.25    0.79
   1  -6   2   11.21    0.99
  -1  -6  -2   11.53    0.83
  -1  -6  -2   10.49    0.91
   1   6   2   13.41    1.05
  -1   6  -2   14.46    1.17
  -1  -6  -2   11.52    0.89
  -1  -6  -2   11.14    0.93
  -1   6  -3  136.49    4.32
   1   6   3  138.11    4.05
  -1  -6  -3  137.76    4.03
   1  -6   3  138.95    4.13
   1  -6   3  136.12    3.26
  -1  -6  -3  138.09    4.07
   1   6   3  139.05    3.82
   1   6   3  135.16    3.53
   1  -6   3  134.79    3.36
   1  -6   3  133.48    3.46
  -1   6  -3  135.27    4.10
  -1   6  -3  129.90    4.00
   1   6   3  132.07    3.41
   1   6   3  137.76    3.94
   1  -6   3  141.92    3.76
   1   6   3  136.84    3.73
   1   6   3  137.56    3.73
   1  -6   3  137.70    3.74
   1   6   3  127.47    3.67
   1  -6   3  135.20    3.73
   1  -6   3  136.38    3.67
  -1  -6  -3  143.90    4.05
   1   6   3  134.79    3.59
   1  -6   3  134.48    3.52
   1   6   3  135.51    3.67
  -1  -6  -3  142.03    4.13
  -1   6  -3  137.64    4.06
   1   6   3  142.05    4.09
  -1  -6  -3  141.18    4.09
  -1   6  -3  140.04    4.23
  -1   6  -3  139.55    4.23
   1   6   3  138.52    4.07
  -1   6  -3  129.37    3.52
   1  -6   4  845.90   19.06
   1  -6   4  859.41   19.09
   1   6   4  819.94   19.01
  -1  -6  -4  857.33   19.37
   1  -6   4  835.42   18.74
   1   6   4  840.12   18.91
   1   6   4  840.95   19.00
   1  -6   4  842.08   18.67
   1  -6   4  831.22   18.74
   1  -6   4  855.91   19.07
   1   6   4  867.94   19.07
   1   6   4  843.87   19.02
   1  -6   4  842.83   19.03
   1  -6   4  851.00   18.74
   1  -6   4  829.97   18.83
   1   6   4  850.27   19.00
  -1   6  -4  837.48   19.38
  -1  -6  -4  850.16   19.39
  -1  -6  -4  831.35   19.37
   1   6   4  846.21   19.46
  -1   6  -4  820.57   19.65
   1   6   4  829.66   19.23
  -1   6  -4  847.28   19.52
  -1   6  -4  845.65   19.53
  -1   6  -4  814.49   19.22
  -1   6  -4  829.89   19.36
   1   6   4  834.83   19.01
  -1  -6  -4  855.61   19.38
   1   6   4  848.09   19.17
   1  -6   4  813.18   18.62
   1  -6   4  848.68   19.39
  -1  -6  -4  856.45   19.41
  -1  -6  -4  870.04   19.41
   1  -6   4  821.24   18.83
   1   6   4  841.45   18.83
   1   6   4  825.43   19.19
   1  -6   5  187.40    5.09
  -1  -6  -5  184.83    5.40
   1  -6   5  176.99    4.78
   1  -6   5  175.45    5.24
  -1  -6  -5  179.48    5.36
  -1  -6  -5  189.80    5.42
   1   6   5  182.01    5.25
   1   6   5  180.86    4.96
   1  -6   5  175.20    4.82
  -1   6  -5  189.70    5.64
  -1   6  -5  183.80    5.43
  -1   6  -5  179.20    5.42
  -1   6  -5  168.79    5.29
  -1   6  -5  172.48    5.16
   1  -6   5  176.09    5.11
   1   6   5  183.24    5.13
   1  -6   5  181.90    4.79
   1  -6   5  175.02    4.74
  -1  -6  -5  177.91    5.30
  -1  -6  -5  173.34    5.29
  -1   6  -5  176.29    5.37
   1   6   5  178.96    5.09
   1   6   5  176.02    5.44
   1   6   5  179.00    5.07
   1  -6   5  180.77    4.93
  -1  -6  -5  181.10    5.35
   1   6   5  178.10    5.03
  -1  -6  -5  185.39    5.33
  -1  -6  -6    5.33    0.91
  -1  -6  -6    3.94    0.81
   1   6   6    1.94    0.56
  -1  -6  -6    4.98    0.92
   1  -6   6    5.64    0.74
   1  -6   6    4.98    0.80
  -1  -6  -6    4.77    0.91
  -1   6  -6    2.35    0.77
  -1   6  -6    2.33    0.75
  -1   6  -6    3.65    0.90
  -1   6  -6    2.05    0.71
  -1  -6  -6    5.65    0.85
   1   6   6    2.02    0.65
   1   6   6    3.18    0.70
   1  -6   6    4.94    0.80
   1  -6   6    4.58    0.77
  -1  -6  -6    5.07    0.86
  -1  -6  -6    3.34    0.79
   1   6   6    2.71    0.68
  -1  -6  -6    3.11    0.76
  -1  -6  -6    4.71    0.87
  -1   6  -6    2.95    0.81
  -1   6  -6    2.47    0.68
  -1  -6  -6    3.53    0.85
   1   6   6    1.62    0.79
   1  -6   6    4.25    0.70
  -1  -6  -6    5.65    0.89
   1  -6   7   78.88    3.28
   1   6   7   90.08    3.40
   1  -6   7   90.15    3.41
   1   6   7   78.13    3.24
  -1  -6  -7   79.55    3.42
  -1  -6  -7   77.53    3.39
  -1  -6  -7   78.23    3.38
  -1  -6  -7   77.19    3.37
  -1  -6  -7   84.58    3.45
  -1  -6  -7   78.57    3.33
  -1   6  -7   89.67    3.64
   1   6   7   78.71    3.27
  -1  -6  -7   76.67    3.25
  -1  -6  -7   77.66    3.30
   1   6   7   84.08    3.62
  -1  -6  -7   80.70    3.45
  -1  -6  -7   81.87    3.46
  -1   6  -7   91.43    3.51
  -1   6  -7   80.24    3.56
  -1  -6  -8  390.55   10.85
  -1  -6  -8  389.71   10.81
   1  -6   8  392.10   10.67
   1   6   8  412.23   10.72
  -1  -6  -8  392.78   10.79
  -1  -6  -8  384.71   10.88
  -1  -6  -8  379.03   10.57
  -1  -6  -8  380.35   10.47
  -1  -6  -8  383.84   10.55
  -1   6  -8  411.00   11.06
  -1   6  -8  396.26   10.65
  -1  -6  -8  391.33   10.64
  -1  -6  -8  386.00   10.69
  -1  -6  -8  402.88   10.88
  -1  -6  -8  394.76   10.78
  -1  -6  -8  376.91   10.68
   1   6   8  408.40   10.72
   1  -6   8  406.89   10.74
  -1  -6  -8  400.01   10.89
  -1  -6  -8  379.94   10.74
  -1   6  -8  376.35   10.95
  -1   6  -8  399.60   10.67
   1  -6   9   48.12    2.83
   1   6   9   54.30    2.95
  -1  -6  -9   53.81    2.97
  -1  -6  -9   47.35    2.79
  -1  -6  -9   53.58    3.03
  -1  -6  -9   46.19    2.87
  -1  -6  -9   49.53    2.90
  -1  -6  -9   54.21    2.99
   1   6   9   53.46    2.87
   1  -6   9   48.99    2.84
   1   6   9   53.97    2.91
   1  -6   9   46.81    2.76
  -1  -6  -9   51.43    2.90
  -1  -6  -9   47.80    2.90
  -1  -6  -9   50.71    2.96
  -1  -6  -9   51.28    2.87
  -1  -6  -9   50.90    2.87
  -1  -6  -9   51.11    2.80
  -1  -6  -9   50.70    2.76
  -1  -6  -9   50.25    2.72
  -1  -6  -9   45.68    2.65
  -1   6  -9   49.97    2.71
  -1   6  -9   53.16    3.11
  -1   6  -9   52.83    3.08
  -1  -6 -10  109.80    4.73
   1   6  10  119.22    4.93
  -1  -6 -10  118.90    5.06
   1  -6  10  128.15    5.05
  -1  -6 -10  120.06    4.74
  -1  -6 -10  125.10    5.06
  -1  -6 -10  122.05    5.09
  -1  -6 -10  117.19    5.01
  -1  -6 -10  112.81    4.92
   1   6  10  122.92    4.91
   1  -6  10  117.31    4.87
   1   6  10  119.15    4.94
   1  -6  10  120.31    4.97
  -1  -6 -10  121.74    5.07
  -1  -6 -10  128.34    5.19
  -1  -6 -10  125.48    5.12
  -1  -6 -10  123.60    4.83
  -1  -6 -10  119.70    4.87
  -1  -6 -10  126.41    5.15
  -1  -6 -10  131.08    5.13
  -1  -6 -10  114.78    5.05
  -1  -6 -10  120.69    4.92
  -1   6 -10  118.87    5.23
  -1   6 -10  117.85    5.06
  -1  -6 -11   64.86    3.49
  -1  -6 -11   67.49    3.46
  -1  -6 -11   67.88    3.76
  -1  -6 -11   72.73    3.88
  -1  -6 -11   68.44    3.76
  -1  -6 -11   70.59    3.81
  -1  -6 -11   67.09    3.70
  -1  -6 -11   67.03    3.66
  -1  -6 -11   68.59    3.71
  -1  -6 -11   74.75    3.91
   1   6  11   64.42    3.53
   1   6  11   63.52    3.56
   1  -6  11   70.80    3.69
   1  -6  11   73.86    3.78
  -1  -6 -11   62.99    3.45
  -1  -6 -12    2.09    1.02
  -1  -6 -12    2.97    1.12
  -1  -6 -12    2.13    1.21
  -1  -6 -12    2.69    1.05
   1   6  12    4.32    1.14
   1  -6  12    2.62    0.93
   1   6  12    4.80    1.18
   1  -6  12    6.14    1.27
   1  -6  12    2.76    1.00
   1   6  12    3.31    1.03
  -1  -6 -12    1.97    1.01
  -1  -6 -12    2.46    1.02
  -1  -6 -12    1.81    1.07
  -1  -6 -12    2.47    1.00
  -1  -6 -12    3.15    1.08
  -1  -6 -12    3.00    1.04
  -1  -6 -13   52.49    3.27
  -1  -6 -13   46.69    3.01
  -1  -6 -13   46.76    3.15
   1  -6  13   51.60    3.19
   1   6  13   43.42    2.95
  -1  -6 -13   50.28    3.21
   1  -6  13   47.41    3.06
   1  -6  13   44.96    2.99
   1   6  13   43.11    2.92
   1   6  13   45.68    2.98
  -1  -6 -13   43.50    2.89
  -1  -6 -13   45.46    3.01
  -1  -6 -14    5.38    1.15
  -1  -6 -14    5.42    1.08
  -1  -6 -14    6.42    1.18
  -1   6 -14    7.15    1.36
  -1  -6 -14   10.52    1.55
  -1  -6 -14    5.96    1.15
  -1  -6 -14    7.71    1.29
  -1  -6 -14    6.91    1.21
   1  -6  14    7.99    1.31
   1   6  14    5.48    1.22
   1   6  14    6.89    1.29
   1  -6  14    6.71    1.25
  -1  -6 -14    6.63    1.25
  -1  -6 -15    0.56    0.67
  -1  -6 -15    0.23    0.74
   1   6  15    0.53    0.69
   1   6  15    0.77    0.68
   1  -6  15    0.44    0.62
   1   6  15    0.11    0.70
   1  -6  15    0.22    0.67
   1  -6  15    0.43    0.75
  -1  -6 -15    0.92    0.72
  -1  -6 -16   28.98    1.83
   1  -6  16   28.47    1.80
   1   6  16   26.69    1.77
   1   6  16   29.09    1.82
   1  -6  16   24.26    1.70
  -1  -7  17   14.08    1.16
   1   7 -17   18.79    1.63
   1  -7 -16   20.53    1.71
   1   7 -16   13.53    1.77
   1  -7 -16   18.97    1.69
   1  -7 -16   19.69    1.73
  -1  -7  16   16.54    1.56
  -1   7  16   13.95    1.43
  -1  -7  16   14.85    1.48
  -1   7  16   16.54    1.53
   1  -7 -15   27.71    2.21
  -1  -7  15   21.62    1.96
  -1   7  15   22.58    1.94
  -1  -7  15   22.17    1.95
  -1   7  15   18.87    1.81
   1  -7 -15   22.27    1.99
   1  -7 -15   20.00    1.87
   1  -7 -15   24.80    2.12
   1   7 -15   16.49    1.89
   1  -7 -15   20.21    1.82
   1  -7 -15   21.29    1.88
  -1  -7  15   20.25    1.88
  -1   7  15   17.87    1.80
   1  -7 -15   23.70    2.04
  -1  -7  15   23.24    1.96
  -1   7  15   19.36    1.82
   1  -7 -15   23.89    2.07
   1  -7 -14   13.27    1.55
  -1  -7  14   12.21    1.61
  -1   7  14   14.81    1.69
   1   7 -14   14.74    1.90
   1  -7 -14   15.27    1.80
   1  -7 -14   13.01    1.70
   1  -7 -14   13.91    1.69
   1  -7 -14   13.92    1.79
   1  -7 -14   13.80    1.70
   1  -7 -14   13.52    1.73
   1  -7 -14   12.31    1.70
   1  -7 -14   12.49    1.59
   1  -7 -14   12.57    1.68
  -1   7  14   12.00    1.61
  -1  -7  14   13.44    1.64
   1  -7 -14   12.92    1.73
   1  -7 -13    2.24    1.11
   1  -7 -13    2.78    1.13
   1  -7 -13    3.40    1.10
   1  -7 -13    1.94    0.97
   1  -7 -13    1.48    1.03
   1  -7 -13    1.27    0.87
   1  -7 -13    1.66    1.06
   1  -7 -13    1.48    1.00
   1  -7 -13    2.55    1.11
   1  -7 -13    1.92    0.99
   1  -7 -13    1.91    0.96
   1  -7 -13    1.57    0.81
  -1   7  13    2.24    0.94
  -1  -7  13    0.14    0.91
  -1  -7  13    2.70    1.01
  -1   7  13    0.14    0.81
   1  -7 -12   65.83    3.54
   1  -7 -12   69.64    3.70
   1   7 -12   55.21    3.55
   1  -7 -12   66.27    3.78
   1  -7 -12   70.33    3.79
   1  -7 -12   68.43    3.78
   1  -7 -12   68.07    3.68
   1  -7 -12   73.28    3.86
   1  -7 -12   73.14    3.86
   1  -7 -12   76.88    3.96
   1  -7 -12   75.40    3.92
   1  -7 -12   65.72    3.52
   1  -7 -12   70.59    3.61
  -1   7  12   56.42    3.59
   1  -7 -12   68.53    3.55
  -1   7  12   58.81    3.45
  -1  -7  12   69.45    3.73
   1  -7 -11  156.14    5.99
   1   7 -11  149.80    6.10
   1   7 -11  152.53    5.86
   1  -7 -11  160.17    6.04
   1  -7 -11  154.76    5.89
   1  -7 -11  148.04    5.86
   1  -7 -11  156.04    5.92
   1  -7 -11  156.41    5.97
   1  -7 -11  156.16    6.02
   1  -7 -11  162.29    6.04
   1  -7 -11  143.58    5.71
   1  -7 -11  161.36    6.06
   1  -7 -11  152.17    5.73
  -1   7  11  160.04    6.20
   1  -7 -11  147.71    5.66
   1   7 -11  156.01    6.28
  -1  -7  11  139.33    5.65
  -1   7  11  154.19    5.85
  -1   7  11  158.05    5.88
  -1  -7  11  147.32    5.77
   1  -7 -10   39.26    2.62
   1  -7 -10   38.73    2.61
   1  -7 -10   40.38    2.60
   1  -7 -10   38.84    2.51
  -1   7  10   46.35    2.92
   1  -7 -10   39.51    2.53
   1   7 -10   40.30    2.85
   1   7 -10   41.62    2.73
   1  -7 -10   45.04    2.77
  -1  -7  10   41.93    2.62
  -1   7  10   44.47    2.67
   1  -7 -10   40.06    2.64
   1  -7 -10   45.95    2.71
   1  -7 -10   39.68    2.60
   1  -7 -10   37.71    2.37
   1   7 -10   46.43    2.97
   1  -7 -10   43.89    2.75
   1  -7 -10   42.58    2.72
   1  -7 -10   39.29    2.64
   1  -7 -10   39.91    2.67
   1  -7 -10   38.97    2.59
   1  -7 -10   40.52    2.62
   1  -7  -9   19.56    1.80
   1  -7  -9   18.90    1.74
   1  -7  -9   21.65    1.83
   1  -7  -9   17.22    1.63
   1  -7  -9   19.36    1.76
   1  -7  -9   18.91    1.61
   1  -7  -9   21.71    1.75
   1  -7  -9   19.64    1.78
  -1   7   9   19.60    1.81
   1  -7  -9   18.14    1.65
   1  -7  -9   19.56    1.71
   1   7  -9   20.75    1.93
   1  -7  -9   19.16    1.64
   1  -7  -9   18.55    1.71
   1  -7  -9   23.10    1.85
   1   7  -9   21.98    1.93
   1  -7  -8   32.72    2.15
   1  -7  -8   37.80    2.26
   1  -7  -8   33.98    2.14
   1  -7  -8   32.14    2.08
   1  -7  -8   32.99    2.07
   1   7  -8   37.62    2.38
   1  -7  -8   34.81    2.09
   1  -7  -8   34.32    2.05
   1  -7  -8   34.83    2.09
   1  -7  -8   32.01    2.16
  -1   7   8   33.78    2.25
   1  -7  -8   33.43    2.14
   1  -7  -8   35.45    2.25
   1   7  -8   33.43    2.18
   1   7  -8   34.30    2.30
   1  -7  -8   32.90    1.88
   1  -7  -8   36.32    2.18
   1   7  -7    6.92    1.14
   1   7  -7    6.77    1.10
   1  -7  -7    8.13    1.02
   1  -7  -7    8.87    1.09
   1  -7  -7   10.04    1.06
   1  -7  -7    7.75    0.97
   1  -7  -7    8.81    1.10
   1  -7  -7   10.72    1.15
   1  -7  -7    8.79    1.02
  -1   7   7    7.09    1.09
   1  -7  -7    9.42    1.21
   1  -7  -7    8.07    1.05
   1   7  -7    7.06    1.10
   1  -7  -7    9.21    1.02
   1  -7  -7   10.10    0.97
   1  -7  -7   10.07    0.97
  -1   7   7    5.38    0.97
   1  -7  -7    9.90    1.16
   1  -7  -7    9.58    1.16
   1   7  -7    5.73    0.85
   1   7  -6    1.06    0.77
   1  -7  -6    1.80    0.69
   1  -7  -6    1.30    0.59
   1   7  -6    2.06    0.56
   1  -7  -6    2.25    0.74
   1  -7  -6    1.67    0.61
   1  -7  -6    1.88    0.62
   1  -7  -6    0.94    0.60
  -1   7   6    2.15    0.66
   1   7  -6    2.05    0.72
   1  -7  -6    0.85    0.64
   1  -7  -6    0.90    0.50
   1  -7  -6    0.67    0.46
   1  -7  -6    0.93    0.47
   1  -7  -6    0.89    0.50
  -1   7   6    2.68    0.72
   1  -7  -6    0.46    0.64
   1  -7  -6    0.45    0.64
   1  -7  -6    1.06    0.70
   1   7  -6    2.03    0.62
   1   7  -5   20.33    1.56
   1   7  -5   15.94    1.44
   1  -7  -5   17.97    1.22
   1  -7  -5   19.15    1.37
   1   7  -5   20.54    1.26
   1  -7  -5   17.92    1.20
   1  -7  -5   17.20    1.22
   1  -7  -5   18.12    1.29
   1  -7  -5   20.32    1.44
   1  -7  -5   17.41    1.13
   1  -7  -5   18.43    1.06
   1  -7  -5   17.29    1.13
   1  -7  -5   18.95    1.04
   1  -7  -5   19.00    1.43
   1  -7  -5   18.26    1.39
   1  -7  -5   18.39    1.38
   1  -7  -5   17.23    1.37
   1  -7  -5   19.34    1.34
   1   7  -5   21.16    1.35
   1   7  -5   17.99    1.28
   1   7  -5   21.02    1.53
   1   7  -4   22.91    1.55
   1   7  -4   20.37    1.48
   1  -7  -4   14.84    1.19
  -1   7   4   20.13    1.37
  -1   7   4   19.92    1.23
   1  -7  -4   13.53    1.19
   1  -7  -4   13.67    0.92
   1   7  -4   20.36    1.43
   1   7  -4   22.15    1.51
   1   7  -4   20.33    1.27
  -1   7   4   18.03    1.20
   1   7  -4   19.31    1.34
   1  -7  -4   15.03    1.02
  -1  -7   4   14.18    0.79
   1  -7  -4   14.70    0.97
   1  -7  -4   15.69    1.00
   1  -7  -4   16.60    1.29
   1  -7  -4   13.21    0.91
   1  -7  -4   13.31    0.80
   1  -7  -4   12.86    0.77
   1  -7  -4   14.76    1.12
   1  -7  -4   14.11    1.15
   1   7  -4   21.51    1.44
   1   7  -4   20.61    1.28
   1   7  -4   20.40    1.26
   1   7  -4   21.65    1.37
   1   7  -3  195.70    4.98
   1   7  -3  192.53    5.04
  -1   7   3  189.44    5.10
   1   7  -3  187.17    5.16
   1   7  -3  185.72    5.05
   1   7  -3  186.91    5.23
   1   7  -3  177.49    5.26
   1   7  -3  190.19    5.32
  -1  -7   3  185.70    4.86
   1  -7  -3  184.35    4.99
  -1   7   3  196.19    5.05
   1  -7  -3  184.17    4.95
  -1  -7   3  183.36    4.39
  -1   7   3  183.88    5.00
   1   7  -3  184.22    4.94
   1   7  -3  182.09    5.01
   1   7  -3  194.45    5.14
   1   7  -3  182.27    5.04
   1   7  -3  187.97    5.17
  -1   7   3  176.27    4.39
  -1  -7   3  180.71    4.42
   1  -7  -3  178.39    4.48
   1  -7  -3  181.88    4.66
  -1  -7   3  170.93    4.24
   1  -7  -3  183.27    4.53
   1  -7  -3  183.55    4.64
   1  -7  -3  171.69    4.25
  -1  -7   3  181.69    4.25
  -1  -7   3  185.25    5.15
  -1  -7   3  176.77    4.21
  -1  -7   3  177.77    4.23
  -1  -7   3  174.66    4.18
  -1  -7   3  174.55    4.15
   1  -7  -3  186.09    5.07
   1  -7  -3  181.79    5.07
  -1  -7   3  176.67    4.15
  -1  -7   3  181.65    4.29
  -1  -7   3  168.62    4.02
   1  -7  -3  183.85    4.94
   1  -7  -3  186.97    4.99
   1  -7  -2   62.33    1.88
   1  -7  -2   61.42    1.95
   1   7  -2   64.69    2.44
   1   7  -2   59.20    2.29
  -1   7   2   61.98    2.34
   1   7  -2   65.15    2.40
  -1  -7   2   62.42    1.78
   1  -7  -2   63.14    1.81
  -1   7   2   60.49    1.74
   1  -7  -2   59.03    1.82
   1  -7  -2   61.63    1.93
   1   7  -2   62.63    2.53
   1   7  -2   62.02    2.53
   1   7  -2   59.70    2.40
  -1  -7   2   62.50    1.73
  -1  -7   2   66.08    2.27
  -1   7   2   59.28    2.34
  -1  -7   2   62.37    1.71
   1  -7  -2   65.23    2.31
   1  -7  -2   62.30    2.26
  -1  -7   2   64.43    1.96
   1  -7  -2   63.83    2.35
  -1  -7   2   64.33    1.91
  -1  -7   2   63.59    1.92
  -1  -7   2   63.83    1.94
  -1   7   2   63.51    2.08
   1   7  -2   62.18    2.39
  -1  -7   2   63.36    1.92
  -1  -7   2   63.84    2.43
   1   7  -2   57.08    2.46
  -1  -7   2   64.09    1.79
  -1   7   2   60.11    1.74
  -1   7   2   62.47    2.43
   1   7  -2   64.88    2.41
   1   7  -2   67.44    2.32
   1   7  -2   63.74    2.45
   1   7  -2   63.87    2.40
   1  -7  -1   87.88    2.24
   1  -7  -1   85.74    2.35
   1   7  -1   97.84    3.04
   1   7  -1   95.80    3.14
   1   7  -1   97.16    3.15
   1   7  -1   92.11    2.97
   1   7  -1   91.14    3.07
  -1  -7   1   87.14    2.48
  -1  -7   1   97.11    2.93
  -1   7   1   98.62    3.12
  -1  -7   1   90.64    2.39
   1  -7  -1   92.46    3.13
   1   7  -1  102.60    3.02
  -1   7   1   97.98    2.69
  -1   7   1   98.31    3.15
   1   7  -1   96.52    3.11
   1   7  -1   95.38    3.05
  -1   7   1  101.21    3.26
  -1   7   1  102.08    3.25
   1   7  -1   95.36    3.11
  -1  -7   1   91.46    3.04
  -1  -7   1   90.69    2.48
  -1   7   1   99.27    2.86
  -1  -7   1   91.20    2.67
  -1  -7   1   92.07    2.57
  -1  -7   1   88.14    2.63
   1  -7  -1   83.80    2.17
  -1  -7   1   81.69    2.25
   1   7  -1   93.29    3.14
   1   7  -1   94.33    2.93
   1   7  -1   99.51    3.05
  -1   7   1   96.52    3.05
   1   7  -1   92.92    3.09
   1  -7  -1   87.71    2.27
   1  -7  -1   88.32    2.39
   1  -7   0 1097.24   24.12
   1  -7   0 1164.17   24.52
   1   7   0 1095.63   25.21
   1  -7   0 1199.91   25.31
  -1  -7   0 1169.32   24.53
  -1  -7   0 1113.76   24.28
  -1  -7   0 1171.66   24.48
  -1  -7   0 1117.30   24.17
   1  -7   0 1054.18   24.07
   1  -7   0 1121.02   24.42
  -1  -7   0 1067.76   24.05
  -1  -7   0 1124.49   24.23
  -1  -7   0 1061.20   24.11
  -1   7   0 1123.41   25.40
   1   7   0 1147.78   25.32
   1   7   0 1159.85   25.13
  -1   7   0 1162.35   25.38
  -1   7   0 1144.26   25.31
   1   7   0 1176.67   25.01
  -1   7   0 1158.16   24.84
  -1  -7   0 1163.63   24.86
  -1  -7   0 1133.59   24.34
   1  -7   0 1147.93   24.97
  -1  -7   0 1181.52   24.75
  -1  -7   0 1199.67   24.68
  -1  -7   0 1167.35   24.87
  -1   7   0 1161.19   25.01
   1   7   0 1138.34   25.22
   1   7   0 1111.61   25.22
  -1   7   0 1149.20   25.20
   1   7   0 1149.38   25.01
   1   7   0 1144.30   24.87
   1   7   0 1141.86   25.22
   1   7   0 1166.69   25.16
   1   7   0 1167.43   24.95
   1   7   0 1132.56   24.91
   1   7   0 1164.20   25.13
  -1   7  -1 1307.89   28.62
   1   7   1 1293.92   28.15
  -1   7  -1 1305.58   28.66
   1   7   1 1310.34   28.35
   1   7   1 1285.07   28.58
  -1   7  -1 1302.59   28.68
   1   7   1 1266.93   28.62
   1  -7   1 1303.49   28.68
  -1  -7  -1 1324.48   28.06
  -1  -7  -1 1332.42   28.28
  -1  -7  -1 1316.79   28.09
  -1  -7  -1 1297.12   28.29
  -1  -7  -1 1308.27   28.31
   1   7   1 1332.42   28.61
   1  -7   1 1149.01   27.41
  -1   7  -1 1317.18   28.85
  -1   7  -1 1283.07   28.82
  -1   7  -1 1320.36   28.79
  -1  -7  -1 1349.10   28.22
  -1  -7  -1 1323.45   27.81
   1   7   1 1320.28   28.39
  -1   7  -1 1307.84   28.81
   1   7   1 1313.42   28.42
  -1   7  -1 1333.74   28.89
   1   7   1 1307.33   28.65
  -1   7  -1 1325.61   28.72
   1   7   1 1333.80   28.15
   1  -7   1 1257.55   27.70
   1  -7   1 1340.74   28.43
  -1  -7  -1 1308.65   28.21
  -1  -7  -1 1318.96   28.29
  -1   7  -1 1268.70   28.49
  -1  -7  -1 1288.19   28.38
   1   7   2   29.38    1.60
  -1   7  -2   33.57    1.80
  -1  -7  -2   23.45    1.22
   1  -7   2   24.03    1.52
   1   7   2   34.91    1.67
  -1  -7  -2   23.80    1.18
  -1  -7  -2   24.62    1.35
  -1  -7  -2   24.62    1.37
   1  -7   2   24.31    0.92
   1  -7   2   23.77    0.87
  -1   7  -2   28.80    1.61
  -1   7  -2   29.58    1.66
   1   7   2   31.69    1.25
   1   7   2   32.48    1.59
   1  -7   2   24.54    1.05
   1   7   2   30.95    1.14
   1  -7   2   24.73    1.02
   1   7   2   32.23    1.15
   1  -7   2   23.51    1.03
   1   7   2   30.29    1.12
   1  -7   2   23.04    1.03
   1  -7   2   24.31    1.00
   1  -7   2   24.08    0.91
  -1  -7  -2   23.88    1.29
  -1  -7  -2   24.23    1.29
  -1  -7  -2   25.36    1.41
  -1   7  -2   29.21    1.54
  -1   7  -2   31.77    1.71
   1   7   2   30.23    1.13
   1   7   2   33.62    1.41
   1   7   2   31.10    1.61
  -1   7  -2   30.07    1.68
  -1   7  -2   32.28    1.75
  -1   7  -2   32.17    1.34
   1   7   3   84.45    2.97
  -1   7  -3   79.03    3.21
  -1  -7  -3   82.86    2.91
  -1  -7  -3   81.20    2.92
   1  -7   3   84.06    3.06
   1   7   3   85.27    3.14
   1  -7   3   80.94    2.35
   1  -7   3   80.29    2.23
  -1   7  -3   83.50    2.96
   1   7   3   82.09    2.86
   1   7   3   82.11    2.42
  -1   7  -3   82.78    3.00
   1  -7   3   85.62    2.58
   1   7   3   83.90    2.56
   1   7   3   82.73    2.54
   1  -7   3   83.84    2.57
   1  -7   3   83.99    2.56
   1   7   3   83.60    2.54
   1  -7   3   82.72    2.55
  -1  -7  -3   86.35    2.92
   1  -7   3   82.92    2.43
  -1   7  -3   85.40    3.03
  -1  -7  -3   80.26    2.95
  -1  -7  -3   76.02    2.91
   1   7   3   80.38    2.91
   1   7   3   86.73    2.52
  -1   7  -3   83.64    3.11
  -1   7  -3   82.42    3.15
  -1   7  -3   89.12    3.26
  -1   7  -3   84.93    2.55
   1  -7   4   55.31    2.17
   1  -7   4   52.07    2.06
   1   7   4   61.68    2.17
  -1   7  -4   64.12    2.60
   1   7   4   60.25    2.29
  -1   7  -4   55.71    2.38
   1  -7   4   51.14    1.90
   1   7   4   58.76    1.99
   1  -7   4   52.22    2.39
  -1  -7  -4   54.16    2.40
  -1  -7  -4   53.56    2.35
  -1  -7  -4   54.97    2.40
   1   7   4   61.00    2.17
   1  -7   4   51.79    2.07
   1  -7   4   50.73    2.04
   1   7   4   59.31    2.13
   1  -7   4   53.35    1.99
   1  -7   4   50.58    1.88
   1   7   4   61.30    2.17
  -1   7  -4   62.57    2.58
  -1  -7  -4   51.30    2.38
  -1   7  -4   63.22    2.77
   1   7   4   59.50    2.39
   1   7   4   56.94    2.05
  -1  -7  -4   57.91    2.41
  -1   7  -4   63.00    2.68
  -1   7  -4   63.33    2.66
  -1   7  -4   63.51    2.72
  -1   7  -5  113.64    4.08
  -1   7  -5  122.87    4.34
  -1   7  -5  116.30    4.13
  -1   7  -5  112.25    3.88
  -1   7  -5  112.02    4.00
   1   7   5  108.66    3.57
  -1  -7  -5  121.59    4.05
   1  -7   5  119.66    3.73
   1   7   5  117.23    3.68
   1  -7   5  118.64    3.74
   1   7   5  111.33    3.65
  -1   7  -5  120.93    4.10
  -1  -7  -5  110.72    3.94
   1   7   5  115.12    3.72
  -1  -7  -5  113.51    3.97
  -1   7  -5  109.34    3.98
   1   7   5  113.39    3.75
  -1  -7  -5  121.02    4.06
   1  -7   5  112.95    3.95
  -1  -7  -5  120.10    4.04
   1   7   5  115.30    3.53
  -1  -7  -5  119.60    3.96
  -1  -7  -5  113.27    3.98
   1  -7   5  123.93    3.74
   1   7   5  119.09    3.72
   1  -7   5  114.77    3.71
  -1   7  -6   16.02    1.54
  -1   7  -6   14.50    1.35
  -1  -7  -6   11.33    1.15
   1  -7   6   10.25    1.05
   1  -7   6   12.17    1.12
   1   7   6   15.15    1.21
   1   7   6   13.60    1.14
  -1  -7  -6   13.49    1.24
  -1  -7  -6   10.94    1.22
   1  -7   6   11.73    1.19
  -1  -7  -6   13.12    1.29
  -1   7  -6   14.17    1.30
  -1  -7  -6   10.87    1.21
  -1  -7  -6   13.03    1.28
  -1  -7  -6   12.99    1.29
  -1   7  -6   13.08    1.30
   1   7   6   14.83    1.23
  -1   7  -6   13.56    1.33
  -1  -7  -6   10.11    1.21
   1  -7   6   12.69    1.14
   1   7   6   15.58    1.21
  -1  -7  -6   12.55    1.24
  -1  -7  -6   13.53    1.32
   1   7   7   55.88    2.67
   1   7   7   56.40    2.63
   1  -7   7   51.70    2.64
   1  -7   7   55.85    2.64
  -1  -7  -7   59.19    2.85
   1   7   7   59.99    2.73
   1  -7   7   56.27    2.68
  -1  -7  -7   57.80    2.86
  -1  -7  -7   60.89    2.92
  -1  -7  -7   58.03    2.86
  -1  -7  -7   57.59    2.86
  -1  -7  -7   59.81    2.86
  -1   7  -7   62.42    3.12
  -1   7  -7   59.94    2.93
  -1   7  -7   55.08    2.83
  -1  -7  -7   55.08    2.85
  -1  -7  -7   55.04    2.76
  -1  -7  -7   60.76    2.89
  -1  -7  -7   58.79    2.81
  -1   7  -7   59.92    2.98
   1   7   7   59.58    2.74
  -1  -7  -7   57.66    2.80
  -1  -7  -8    7.23    1.20
  -1  -7  -8    7.60    1.19
   1   7   8    9.83    1.22
   1   7   8    7.95    1.12
   1  -7   8    8.38    1.15
  -1  -7  -8    5.84    1.07
  -1  -7  -8    6.83    1.14
  -1   7  -8    8.94    1.39
  -1  -7  -8    6.70    1.13
  -1  -7  -8    8.35    1.19
  -1  -7  -8    6.95    1.14
  -1   7  -8    8.42    1.14
  -1   7  -8    8.80    1.26
  -1   7  -8    9.43    1.39
  -1  -7  -8    7.91    1.25
  -1  -7  -8    7.74    1.21
  -1  -7  -8    6.83    1.18
   1  -7   8    9.41    1.19
  -1  -7  -8    7.36    1.20
  -1  -7  -8    4.71    1.00
  -1  -7  -8    7.80    1.17
  -1  -7  -8    9.83    1.22
  -1  -7  -9    4.31    1.10
  -1  -7  -9    4.05    0.99
  -1  -7  -9    0.98    0.82
  -1  -7  -9    3.84    1.06
  -1  -7  -9    4.33    1.04
   1  -7   9    2.58    0.83
   1   7   9    1.87    0.83
   1   7   9    2.17    0.82
   1  -7   9    3.20    0.90
   1  -7   9    3.02    0.89
   1   7   9    1.87    0.82
  -1  -7  -9    1.86    0.93
  -1  -7  -9    2.97    0.94
  -1  -7  -9    2.22    0.88
  -1   7  -9    2.30    0.98
  -1   7  -9    1.22    0.77
  -1   7  -9    1.32    0.82
  -1  -7  -9    2.12    0.89
  -1  -7  -9    3.10    0.93
  -1  -7  -9    3.42    0.90
  -1  -7  -9    2.42    0.86
  -1  -7  -9    3.93    1.02
  -1  -7  -9    3.25    0.95
  -1  -7 -10   93.23    4.42
   1   7  10   87.49    4.13
  -1  -7 -10   93.95    4.22
   1  -7  10   89.57    4.17
  -1  -7 -10   95.57    4.35
  -1  -7 -10   95.17    4.40
  -1  -7 -10   88.54    4.35
  -1  -7 -10   93.33    4.40
  -1  -7 -10   87.07    4.21
  -1  -7 -10   95.21    4.41
   1   7  10   90.15    4.13
   1  -7  10   93.85    4.24
   1   7  10   87.16    4.10
   1  -7  10   91.27    4.19
  -1  -7 -10   91.87    4.38
  -1  -7 -10   95.28    4.43
  -1  -7 -10   96.18    4.39
  -1  -7 -10   94.33    4.26
  -1   7 -10   94.70    4.50
  -1  -7 -10   96.43    4.32
  -1  -7 -10   94.07    4.17
  -1  -7 -10   90.99    4.38
  -1  -7 -10   90.34    4.08
  -1   7 -10   91.16    4.45
  -1  -7 -11  102.36    4.71
  -1  -7 -11   99.77    4.61
  -1  -7 -11  100.23    4.67
  -1  -7 -11   98.74    4.49
  -1  -7 -11   91.38    4.28
  -1  -7 -11   90.29    4.47
  -1  -7 -11   93.60    4.60
  -1  -7 -11   92.48    4.51
   1   7  11   99.17    4.51
   1  -7  11   96.57    4.49
   1   7  11  105.30    4.56
   1  -7  11   94.97    4.42
   1   7  11  110.83    5.22
  -1  -7 -11   94.76    4.48
  -1  -7 -11  104.25    4.78
  -1  -7 -11   90.59    4.35
  -1  -7 -12    9.61    1.54
  -1  -7 -12    7.66    1.28
  -1  -7 -12    9.46    1.52
  -1  -7 -12    7.59    1.34
  -1  -7 -12    5.55    1.29
  -1  -7 -12    7.59    1.47
  -1  -7 -12    7.34    1.42
  -1  -7 -12    7.66    1.31
  -1  -7 -12    8.16    1.36
  -1  -7 -12    7.25    1.38
  -1  -7 -12    7.33    1.42
  -1  -7 -12    7.25    1.34
   1   7  12    9.04    1.43
   1  -7  12    5.69    1.27
   1  -7  12    8.20    1.39
   1   7  12   11.30    1.52
   1  -7  12    9.60    1.50
   1   7  12    9.08    1.44
  -1  -7 -13   23.24    2.27
  -1  -7 -13   31.85    2.55
  -1   7 -13   28.39    2.60
  -1  -7 -13   25.92    2.28
  -1  -7 -13   26.91    2.38
   1   7  13   31.61    2.44
   1  -7  13   24.68    2.24
  -1  -7 -13   26.44    2.24
  -1  -7 -13   29.35    2.39
   1  -7  13   26.25    2.29
   1   7  13   29.08    2.35
   1  -7  13   28.19    2.33
   1   7  13   31.08    2.39
  -1  -7 -14   25.92    2.23
  -1  -7 -14   24.49    2.02
  -1  -7 -14   27.63    2.26
  -1   7 -14   23.00    2.21
  -1  -7 -14   21.29    1.98
  -1  -7 -14   22.72    1.95
   1  -7  14   24.62    2.05
   1   7  14   22.94    2.01
  -1  -7 -14   24.26    2.05
  -1  -7 -14   24.62    2.15
  -1  -7 -14   21.80    1.95
   1   7  14   22.59    1.99
   1   7  14   21.19    1.94
   1  -7  14   22.47    1.98
   1  -7  14   25.11    2.09
  -1  -7 -15    9.24    1.34
  -1  -7 -15    8.84    1.19
  -1   7 -15    9.34    1.32
   1   7  15   10.87    1.28
   1   7  15    9.34    1.22
   1  -7  15   10.74    1.27
   1   7  15    9.00    1.22
   1  -7  15   12.83    1.36
  -1  -7 -15   11.58    1.42
   1  -7  16   51.73    2.39
  -1   7 -16   53.55    2.80
  -1  -7 -16   58.29    2.63
   1   8 -17   22.32    1.75
   1  -8 -16    3.43    0.87
   1   8 -16    3.59    1.09
   1  -8 -16    2.02    0.81
   1  -8 -16    4.18    0.91
  -1  -8  16    2.45    0.76
   1  -8 -15   19.70    1.87
  -1  -8  15   16.94    1.62
  -1   8  15   21.09    1.79
  -1   8  15   18.68    1.72
  -1  -8  15   14.19    1.55
   1  -8 -15   17.25    1.73
   1  -8 -15   18.54    1.89
   1  -8 -15   19.36    1.88
   1   8 -15   18.97    1.93
   1  -8 -15   19.20    1.75
   1  -8 -15   17.19    1.69
  -1   8  15   19.47    1.75
   1  -8 -15   20.08    1.90
   1  -8 -15   17.40    1.83
  -1  -8  15   18.04    1.63
   1   8 -15   19.51    2.15
   1  -8 -14   47.93    2.95
   1  -8 -14   42.85    2.98
   1  -8 -14   46.34    3.06
  -1   8  14   45.49    2.85
  -1  -8  14   41.64    2.76
   1  -8 -14   47.47    2.98
   1  -8 -14   41.24    2.92
   1   8 -14   46.49    3.25
   1  -8 -14   48.34    2.97
  -1   8  14   51.62    2.94
   1  -8 -14   46.62    2.84
   1  -8 -14   44.88    3.00
  -1  -8  14   48.88    2.94
  -1   8  14   48.14    2.91
   1  -8 -14   43.56    2.85
   1  -8 -13   12.52    1.75
   1  -8 -13   11.67    1.64
   1  -8 -13   11.28    1.63
   1  -8 -13   11.05    1.64
   1  -8 -13   13.91    1.75
   1  -8 -13   13.60    1.77
   1  -8 -13   11.43    1.65
   1   8 -13   11.30    1.82
   1  -8 -13   14.68    1.79
   1  -8 -13   13.82    1.70
   1  -8 -13   12.08    1.59
  -1   8  13   14.15    1.68
  -1  -8  13   13.61    1.65
   1  -8 -12    5.77    1.28
   1  -8 -12    8.57    1.41
   1  -8 -12    8.25    1.38
   1   8 -12    7.57    1.50
   1  -8 -12    8.15    1.46
   1  -8 -12    7.67    1.40
   1  -8 -12    9.28    1.59
   1  -8 -12    5.75    1.32
   1  -8 -12    6.20    1.28
   1  -8 -12    7.52    1.49
   1  -8 -12    7.14    1.40
   1  -8 -12    7.69    1.36
   1  -8 -12    5.57    1.19
   1  -8 -12    4.78    1.18
  -1  -8  12    7.62    1.32
  -1  -8  12    8.18    1.36
  -1   8  12    8.60    1.36
  -1   8  12   11.80    1.53
   1  -8 -11   17.29    1.94
   1   8 -11   17.54    2.06
   1   8 -11   17.19    1.91
   1  -8 -11   20.24    2.02
   1  -8 -11   13.46    1.78
   1  -8 -11   18.17    1.91
   1  -8 -11   15.92    1.81
   1  -8 -11   16.40    1.84
   1  -8 -11   15.15    1.68
   1  -8 -11   18.60    1.95
   1  -8 -11   17.78    1.89
   1   8 -11   14.09    1.82
   1  -8 -11   14.64    1.72
  -1   8  11   16.12    1.92
   1  -8 -11   16.79    1.82
   1  -8 -11   15.14    1.78
   1  -8 -11   16.11    1.81
  -1   8  11   16.62    1.70
  -1   8  11   15.30    1.65
  -1  -8  11   16.07    1.69
  -1  -8  11   17.25    1.75
   1  -8 -10   40.55    2.73
   1  -8 -10   42.28    2.76
  -1   8  10   34.75    2.63
   1  -8 -10   38.86    2.57
   1  -8 -10   35.83    2.53
   1  -8 -10   38.88    2.58
   1   8 -10   34.75    2.74
   1   8 -10   32.10    2.50
  -1  -8  10   37.94    2.43
  -1   8  10   30.39    2.23
   1  -8 -10   36.11    2.40
   1  -8 -10   45.23    2.76
   1  -8 -10   42.67    2.73
   1  -8 -10   36.29    2.52
   1  -8 -10   37.16    2.60
   1  -8 -10   39.41    2.64
   1  -8 -10   37.08    2.60
   1  -8 -10   40.06    2.68
   1  -8 -10   41.33    2.68
   1  -8 -10   39.38    2.47
   1   8 -10   32.00    2.59
   1  -8 -10   36.81    2.40
   1  -8  -9   65.46    3.33
  -1   8   9   65.57    3.51
   1  -8  -9   70.84    3.40
   1  -8  -9   64.96    3.32
   1   8  -9   61.94    3.57
   1   8  -9   64.54    3.46
  -1   8   9   67.89    3.18
  -1  -8   9   68.29    3.21
   1  -8  -9   64.19    3.13
   1  -8  -9   68.28    3.23
   1  -8  -9   63.61    3.35
   1   8  -9   69.87    3.61
   1  -8  -9   69.10    3.28
   1  -8  -9   67.24    3.32
   1  -8  -9   70.32    3.44
   1  -8  -9   62.72    3.33
   1  -8  -9   65.04    3.32
   1  -8  -9   66.76    3.28
   1  -8  -9   70.39    3.40
   1  -8  -8   79.23    3.53
   1  -8  -8   78.36    3.34
   1  -8  -8   75.82    3.45
   1  -8  -8   78.40    3.45
   1   8  -8   78.25    3.67
   1  -8  -8   74.86    3.39
   1  -8  -8   76.66    3.39
   1  -8  -8   82.05    3.39
   1  -8  -8   81.40    3.40
   1  -8  -8   77.19    3.51
   1  -8  -8   79.19    3.54
   1   8  -8   72.03    3.48
   1   8  -8   74.48    3.61
   1  -8  -8   76.92    3.50
   1  -8  -8   79.63    3.62
  -1   8   8   75.49    3.60
   1  -8  -8   78.42    3.50
   1  -8  -8   81.76    3.47
   1  -8  -7   16.36    1.47
   1  -8  -7   13.52    1.39
  -1   8   7   15.13    1.47
   1   8  -7   13.80    1.62
   1   8  -7   12.40    1.43
   1   8  -7   16.48    1.63
   1  -8  -7   16.57    1.47
   1  -8  -7   17.44    1.39
   1  -8  -7   14.93    1.31
   1  -8  -7   14.72    1.42
   1  -8  -7   15.63    1.33
   1  -8  -7   17.22    1.46
   1  -8  -7   15.11    1.35
   1  -8  -7   15.77    1.50
   1  -8  -7   15.02    1.45
   1  -8  -7   15.73    1.30
   1  -8  -7   15.43    1.34
   1  -8  -7   15.25    1.46
   1   8  -7   15.58    1.34
   1  -8  -6   -0.08    0.63
  -1   8   6    0.18    0.62
   1  -8  -6    0.67    0.62
   1   8  -6    0.54    0.87
   1   8  -6   -0.10    0.82
   1  -8  -6    0.40    0.62
   1  -8  -6    0.75    0.58
   1   8  -6    0.30    0.54
   1  -8  -6    0.51    0.50
   1  -8  -6   -0.07    0.55
   1  -8  -6    0.26    0.50
   1  -8  -6    0.35    0.57
   1  -8  -6    0.80    0.60
   1  -8  -6    0.17    0.65
   1  -8  -6    0.37    0.49
   1  -8  -6    0.50    0.50
   1  -8  -6    1.19    0.65
   1  -8  -6    1.43    0.72
   1   8  -6    0.22    0.57
   1   8  -6    0.08    0.54
   1   8  -6   -0.17    0.76
   1  -8  -5    2.15    0.55
   1   8  -5    0.84    0.58
   1   8  -5    1.61    0.79
   1  -8  -5    1.24    0.67
   1  -8  -5    1.22    0.67
   1  -8  -5    2.04    0.70
   1  -8  -5    2.02    0.55
   1  -8  -5    2.03    0.63
   1  -8  -5    1.36    0.57
   1  -8  -5    1.80    0.73
   1  -8  -5    0.67    0.65
   1  -8  -5    0.69    0.62
   1  -8  -5    1.62    0.51
   1  -8  -5    2.29    0.72
   1  -8  -5    2.59    0.74
   1  -8  -5    1.63    0.67
   1   8  -5    0.16    0.73
   1   8  -5    1.04    0.58
   1   8  -5    0.93    0.60
   1   8  -5   -0.17    0.82
   1   8  -5    0.59    0.73
   1   8  -5    0.82    0.85
   1  -8  -4   77.48    2.53
   1   8  -4   77.64    2.85
   1   8  -4   76.64    3.01
   1   8  -4   75.50    2.84
  -1   8   4   74.72    2.92
   1   8  -4   75.74    2.97
   1   8  -4   76.75    3.11
  -1  -8   4   71.15    2.35
  -1   8   4   70.51    2.33
   1  -8  -4   75.10    2.87
   1  -8  -4   74.44    2.96
   1  -8  -4   73.82    2.64
   1  -8  -4   76.77    2.61
   1  -8  -4   77.28    2.56
   1  -8  -4   77.47    2.66
   1  -8  -4   72.42    2.99
   1  -8  -4   74.32    2.49
   1   8  -4   76.68    2.92
   1   8  -4   80.03    3.06
   1   8  -4   79.28    2.93
   1   8  -4   82.30    2.92
   1   8  -4   75.69    3.14
[truncated: 1,443,954 more chars]
